# Supplementary material for: Admixture Mapping of African–American Women in the AMBER Consortium Identifies New Loci for Breast Cancer and Estrogen-Receptor Subtypes
Source: Front Genet. 2016 Sep 21;7:170. doi: 10.3389/fgene.2016.00170 (PMC5030764; doi:10.3389/fgene.2016.00170)
Supplement: TABLE S2 — Admixture mapping results for all 2624 ancestral informative markers and breast cancer subtypes in the AMBER consortium. [file Data_Sheet_2.XLSX]

## Sheet: SupplementalTable2.csv
SNP	CHR	BP	All breast cancer cases				ER positive				ER negative				triple negative
			Case Only		Case-Control		Case Only		Case-Control		Case Only		Case-Control		Case Only		Case-Control
			Z	P	Z	P	Z	P	Z	P	Z	P	Z	P	Z	P	Z	P
rs13303010	1	894573	-1.633	0.102374	-1.705	0.0881251	-0.505	0.613246	-1.233	0.217454	-2.05	0.0403309	-2.062	0.0391915	-1.472	0.141109	-1.327	0.184569
rs2294489	1	1664124	-1.908	0.0563899	-1.698	0.0895883	-0.929	0.353077	-1.433	0.151834	-1.935	0.0529889	-1.81	0.070285	-1.53	0.12596	-1.277	0.201532
rs3100865	1	2806107	-1.911	0.0560667	-2.128	0.0333234	-1.174	0.240269	-1.856	0.06345	-1.503	0.132959	-1.768	0.0770423	-1.504	0.132696	-1.263	0.206538
rs12094678	1	3111669	-2.098	0.0358639	-2.172	0.0298437	-1.269	0.204417	-1.841	0.0656077	-1.614	0.106494	-1.765	0.0775527	-1.667	0.095584	-1.326	0.184975
rs11799990	1	4541390	-2.618	0.00883241	-2.325	0.0200722	-2.061	0.0392902	-2.13	0.033163	-1.843	0.065334	-1.915	0.0554983	-1.287	0.19819	-0.925	0.355051
rs12091928	1	5721189	-2.878	0.00399766	-2.248	0.0245926	-2.42	0.0155383	-2.238	0.0251957	-1.88	0.0601227	-1.721	0.0851826	-1.254	0.209842	-0.667	0.504712
rs2986742	1	6550376	-3.094	0.00197713	-2.034	0.0419138	-2.532	0.0113576	-1.911	0.0559906	-1.91	0.0561497	-1.524	0.127391	-1.115	0.264975	-0.39	0.696579
rs59833900	1	7278011	-3.029	0.0024512	-2.131	0.0331161	-2.419	0.0155757	-1.918	0.0551178	-1.813	0.0697588	-1.522	0.128099	-1.033	0.301395	-0.43	0.66707
rs161826	1	7980338	-2.921	0.00349222	-2.055	0.039838	-2.224	0.0261671	-1.762	0.0780035	-1.734	0.0828344	-1.486	0.137311	-0.93	0.35258	-0.399	0.689568
rs7530465	1	9068386	-2.798	0.00514017	-1.877	0.0604639	-2.11	0.0349007	-1.736	0.0826237	-1.562	0.118358	-1.212	0.225702	-0.648	0.517111	-0.012	0.99036
rs12085319	1	11029478	-1.91	0.0560958	-1.627	0.103695	-1.34	0.180129	-1.735	0.0827896	-1.014	0.310735	-0.755	0.45046	-0.288	0.773566	0.32	0.748667
rs2744835	1	11395416	-1.557	0.119382	-1.381	0.16714	-1.152	0.249269	-1.658	0.0973146	-0.631	0.528039	-0.394	0.693296	-0.094	0.924928	0.525	0.599247
rs374450	1	12305286	-1.122	0.261756	-1.132	0.257433	-1.026	0.305064	-1.632	0.102764	-0.02	0.984206	0.185	0.853173	0.47	0.638508	1.065	0.286691
rs11121959	1	12753203	-0.871	0.383802	-0.88	0.378885	-1.069	0.284896	-1.598	0.110031	0.512	0.608809	0.717	0.473437	0.919	0.357927	1.435	0.151181
rs2282189	1	13842586	-0.906	0.365022	-0.903	0.366709	-1.166	0.243727	-1.653	0.0983493	0.546	0.585202	0.749	0.453898	0.956	0.338979	1.489	0.136423
rs6673156	1	14579733	-0.903	0.366265	-0.883	0.377012	-1.596	0.110399	-1.926	0.0541537	0.836	0.403378	1.058	0.289866	1.285	0.198627	1.856	0.0634114
rs12068752	1	15286096	-1.002	0.316571	-1.091	0.275365	-1.937	0.0527665	-2.346	0.0189786	1.057	0.290404	1.165	0.243873	1.236	0.216535	1.823	0.0683113
rs6603855	1	16460541	-0.871	0.383756	-0.985	0.324563	-2.071	0.0383715	-2.35	0.018761	1.266	0.205503	1.366	0.172029	1.28	0.200505	1.936	0.0528902
rs4920375	1	17874843	-1.322	0.186296	-0.746	0.455847	-2.245	0.02479	-1.898	0.0577097	0.492	0.623008	0.985	0.324447	0.765	0.444057	1.557	0.119382
rs4920310	1	18563889	-1.602	0.109209	-0.568	0.569715	-2.211	0.0270146	-1.492	0.135589	-0.095	0.924135	0.698	0.48525	0.177	0.859138	1.116	0.264459
rs10917459	1	19806692	-1.527	0.126737	-0.064	0.948821	-1.997	0.045853	-1.048	0.294461	-0.288	0.773456	0.601	0.548166	-0.052	0.958479	0.795	0.426757
rs6702859	1	21031983	-1.557	0.119466	-0.114	0.909473	-2.034	0.0419718	-1.142	0.253471	-0.195	0.84525	0.696	0.486456	-0.022	0.982461	0.752	0.451871
rs4654773	1	22252262	-1.367	0.171721	-0.136	0.892108	-1.973	0.0484728	-1.297	0.194746	-0.017	0.986482	0.649	0.51617	-0.09	0.928171	0.486	0.626989
rs4655134	1	23198619	-1.25	0.211415	-0.327	0.743565	-1.979	0.0477752	-1.638	0.10144	0.228	0.819416	0.613	0.539621	-0.177	0.859432	0.246	0.805571
rs3889814	1	23731819	-1.079	0.280386	-0.256	0.798187	-1.827	0.0676565	-1.576	0.11507	0.364	0.716186	0.675	0.499913	-0.158	0.874247	0.233	0.815803
rs9424374	1	24822500	-1.092	0.274749	-0.381	0.703465	-1.819	0.0689101	-1.638	0.10143	0.252	0.800966	0.539	0.589549	-0.602	0.547087	-0.076	0.939402
rs10903036	1	25555672	-1.262	0.20709	-0.611	0.541347	-1.956	0.0504526	-1.853	0.06387	0.111	0.911674	0.325	0.745244	-0.648	0.51727	-0.102	0.918453
rs9438621	1	26722384	-1.253	0.210091	-0.744	0.456918	-1.797	0.0722994	-1.798	0.0722556	-0.083	0.933886	-0.03	0.976291	-0.713	0.475586	-0.268	0.789012
rs4908343	1	27931698	-1.438	0.150567	-1.186	0.235556	-1.514	0.129968	-1.66	0.0968389	-0.825	0.40911	-0.96	0.337231	-1.177	0.239171	-0.811	0.417151
rs3766400	1	28209366	-1.415	0.157205	-1.173	0.240673	-1.459	0.144634	-1.614	0.10649	-0.878	0.379792	-0.998	0.318044	-1.222	0.22174	-0.844	0.398824
rs1485471	1	29194901	-1.427	0.153548	-1.265	0.205772	-1.442	0.149259	-1.633	0.102389	-0.993	0.320876	-1.136	0.256082	-1.354	0.175656	-0.989	0.322435
rs6694545	1	30437268	-1.456	0.145489	-1.434	0.151441	-1.284	0.199181	-1.634	0.102214	-1.292	0.196288	-1.502	0.133191	-1.567	0.117034	-1.293	0.195975
rs4949198	1	31681614	-1.024	0.305739	-1.403	0.160566	-0.688	0.491193	-1.257	0.208655	-1.442	0.149268	-1.755	0.0792389	-1.59	0.111886	-1.587	0.112502
rs1934299	1	31943343	-1.024	0.305935	-1.403	0.160618	-0.688	0.491494	-1.257	0.208757	-1.442	0.149306	-1.755	0.0792682	-1.59	0.111813	-1.587	0.112439
rs422215	1	33068754	-1.032	0.301911	-1.431	0.152364	-0.734	0.46285	-1.343	0.179284	-1.347	0.177856	-1.69	0.0909609	-1.535	0.124788	-1.581	0.113855
rs580682	1	34208399	-1.568	0.116791	-1.571	0.116209	-1.38	0.167508	-1.679	0.093134	-1.61	0.107306	-1.79	0.0734732	-1.438	0.150413	-1.42	0.15561
rs11264110	1	35636227	-1.938	0.0526205	-2.043	0.0410342	-1.829	0.0674475	-2.274	0.0229873	-1.738	0.0821276	-2.104	0.0353605	-1.406	0.159834	-1.655	0.0979072
rs10908292	1	36764770	-1.903	0.0570846	-2.067	0.0387323	-1.774	0.0761135	-2.227	0.0259321	-1.624	0.104338	-2.056	0.0397736	-1.299	0.194115	-1.608	0.107825
rs537958	1	37254301	-2.005	0.0449672	-2.114	0.0344745	-1.819	0.0688719	-2.224	0.0261387	-1.554	0.120214	-1.931	0.05354	-1.149	0.250614	-1.453	0.146171
rs12732675	1	38135687	-2.187	0.0287335	-2.306	0.0211095	-1.847	0.0646865	-2.308	0.0209997	-1.606	0.108314	-2.046	0.0407872	-1.03	0.302936	-1.35	0.177057
rs6704425	1	38875991	-2.246	0.0247089	-2.115	0.0343912	-1.985	0.047188	-2.223	0.0261986	-1.377	0.168557	-1.73	0.0836608	-0.831	0.406027	-1.037	0.299756
rs1569053	1	39952822	-2.146	0.0318719	-1.953	0.0508001	-1.873	0.061015	-2.033	0.042101	-1.198	0.231036	-1.522	0.128087	-0.594	0.552598	-0.719	0.471872
rs12402583	1	41306571	-2.062	0.0392163	-1.883	0.0597467	-1.698	0.089441	-1.829	0.0674067	-0.86	0.390027	-1.224	0.220843	-0.261	0.794439	-0.283	0.777281
rs585655	1	43597014	-1.562	0.118311	-1.285	0.198808	-1.013	0.310905	-1.031	0.302659	-0.208	0.835134	-0.459	0.646429	0.424	0.671387	0.567	0.570652
rs6429644	1	44487280	-1.535	0.124777	-1.264	0.206233	-0.991	0.321712	-1.009	0.312859	-0.184	0.854252	-0.438	0.661428	0.429	0.66773	0.574	0.566198
rs61260531	1	45047805	-1.801	0.0716845	-1.512	0.130493	-1.102	0.270398	-1.146	0.251946	-0.4	0.68932	-0.684	0.493737	0.178	0.858959	0.359	0.719715
rs12026893	1	45788479	-2.042	0.0411266	-1.774	0.0760049	-1.191	0.233676	-1.299	0.19381	-0.598	0.549933	-0.912	0.361821	0.007	0.994731	0.203	0.839293
rs7529388	1	47800713	-2.368	0.0178921	-1.998	0.0457556	-1.33	0.18354	-1.376	0.168949	-0.894	0.371081	-1.196	0.231838	-0.314	0.753812	-0.046	0.963039
rs2798109	1	49002721	-2.907	0.00364433	-2.381	0.0172529	-1.526	0.127025	-1.442	0.149293	-1.351	0.176643	-1.655	0.0979629	-0.602	0.547086	-0.243	0.807763
rs2355686	1	49279412	-2.955	0.00312684	-2.4	0.0163858	-1.522	0.12811	-1.406	0.159618	-1.362	0.173196	-1.679	0.0931178	-0.619	0.535978	-0.249	0.803403
rs12047155	1	50416930	-2.964	0.00304044	-2.407	0.0160862	-1.517	0.129157	-1.4	0.161402	-1.367	0.171706	-1.687	0.0916099	-0.617	0.537149	-0.248	0.803962
rs2494881	1	50684153	-3.01	0.00261418	-2.452	0.0142123	-1.525	0.127152	-1.405	0.159918	-1.375	0.169224	-1.697	0.089741	-0.624	0.532475	-0.251	0.802146
rs11205836	1	51804731	-3.057	0.0022326	-2.465	0.0137053	-1.543	0.122912	-1.395	0.162954	-1.407	0.159378	-1.702	0.0887496	-0.675	0.499897	-0.263	0.792667
rs10157619	1	52836736	-3.109	0.00187972	-2.49	0.0127831	-1.586	0.112805	-1.404	0.160293	-1.44	0.149795	-1.692	0.0907154	-0.727	0.467089	-0.271	0.786519
rs1288621	1	53946644	-3.324	0.000886241	-2.455	0.0141065	-1.731	0.0834442	-1.323	0.185714	-1.795	0.0726431	-1.743	0.0813434	-1.015	0.310113	-0.344	0.730522
rs9887913	1	55462380	-3.082	0.00205628	-2.167	0.030256	-1.799	0.0720045	-1.235	0.21665	-1.551	0.12101	-1.367	0.171477	-0.494	0.621451	0.103	0.91792
rs506832	1	57610673	-2.597	0.0094134	-1.804	0.0712136	-1.753	0.0796578	-1.279	0.200837	-0.777	0.43716	-0.744	0.456905	0.155	0.876619	0.416	0.677524
rs2691465	1	57956702	-2.647	0.00811353	-1.842	0.0654399	-1.786	0.0741292	-1.313	0.189055	-0.81	0.417857	-0.774	0.439081	0.14	0.888746	0.397	0.691004
rs9783065	1	58913654	-2.835	0.00457548	-1.973	0.0484556	-1.891	0.0586734	-1.379	0.167922	-1.027	0.304534	-1.009	0.312998	0.093	0.925991	0.323	0.746604
rs1207935	1	60211466	-2.945	0.00323198	-2.105	0.0353009	-1.892	0.0584464	-1.43	0.152724	-1.275	0.202162	-1.28	0.200655	-0.165	0.869037	0.046	0.96359
rs7514565	1	61442276	-2.819	0.00482153	-2.084	0.0371734	-1.661	0.0967542	-1.314	0.188814	-1.511	0.130858	-1.592	0.111449	-0.423	0.672047	-0.257	0.797338
rs1056513	1	62380298	-2.599	0.00935623	-1.946	0.0516046	-1.253	0.210235	-0.998	0.318385	-1.738	0.0821492	-1.838	0.0661157	-0.848	0.396378	-0.6	0.548216
rs1887587	1	63201577	-2.499	0.0124539	-1.977	0.0480093	-1.122	0.261849	-0.96	0.337018	-1.777	0.0754982	-1.955	0.0505901	-0.941	0.346875	-0.724	0.469211
rs596985	1	64277035	-2.363	0.0181215	-2.019	0.0434969	-0.872	0.383215	-0.894	0.371093	-1.741	0.0816154	-2.06	0.0393595	-1.059	0.289824	-0.963	0.33548
rs12035924	1	65000767	-2.351	0.0187087	-1.922	0.0546068	-0.803	0.421989	-0.722	0.470385	-1.803	0.0714156	-1.984	0.0472102	-1.025	0.305449	-0.816	0.414233
rs12566696	1	65608909	-2.306	0.0210878	-1.877	0.0605552	-0.767	0.442924	-0.672	0.501643	-1.816	0.0693455	-1.96	0.0500195	-0.94	0.347145	-0.727	0.467061
rs6664618	1	66714584	-2.119	0.0340901	-1.739	0.0820251	-0.568	0.570303	-0.469	0.639336	-1.67	0.0949084	-1.806	0.0709177	-0.679	0.497286	-0.559	0.576185
rs4655699	1	67800712	-1.659	0.0970858	-1.395	0.163121	-0.471	0.637345	-0.307	0.758887	-1.089	0.27629	-1.344	0.179047	-0.143	0.886399	-0.072	0.942532
rs4437851	1	68428049	-1.52	0.128391	-1.254	0.209733	-0.385	0.700404	-0.206	0.837079	-1.015	0.310117	-1.26	0.207561	-0.096	0.923859	-0.002	0.998647
rs2048156	1	69441920	-1.415	0.156943	-1.337	0.181273	-0.312	0.754675	-0.29	0.772002	-1.057	0.290664	-1.396	0.162644	-0.213	0.83122	-0.161	0.872319
rs56047219	1	70750558	-1.272	0.203205	-1.168	0.242833	-0.122	0.902711	-0.104	0.917024	-1.134	0.25695	-1.498	0.134122	-0.508	0.611542	-0.512	0.608743
rs12127469	1	71849037	-1.31	0.190241	-1.152	0.249205	-0.09	0.92841	-0.046	0.96347	-1.284	0.19922	-1.692	0.0906363	-0.785	0.432697	-0.853	0.393927
rs4255334	1	73090344	-1.302	0.192835	-1.142	0.253314	-0.051	0.959018	-0.022	0.982761	-1.194	0.232488	-1.646	0.0997429	-0.785	0.432191	-0.906	0.364925
rs10890013	1	73639751	-1.332	0.18286	-1.156	0.247622	-0.086	0.931313	-0.044	0.965029	-1.172	0.24121	-1.63	0.103206	-0.803	0.422155	-0.917	0.359286
rs6693806	1	74861767	-1.196	0.231537	-1.149	0.250577	-0.008	0.993926	-0.036	0.971672	-0.972	0.330985	-1.536	0.124638	-0.765	0.444462	-0.887	0.374975
rs945795	1	75785718	-1.175	0.239993	-1.183	0.236669	-0.012	0.990344	-0.058	0.953689	-1	0.317452	-1.619	0.105462	-0.817	0.413727	-0.958	0.338002
rs11162158	1	76939676	-1.318	0.187382	-1.39	0.164548	-0.174	0.862048	-0.195	0.845641	-1.08	0.280302	-1.835	0.0664322	-0.863	0.388033	-1.032	0.302105
rs4268394	1	77295109	-1.432	0.152121	-1.409	0.158974	-0.269	0.787968	-0.231	0.817177	-1.268	0.204715	-1.898	0.0576791	-0.981	0.326401	-1.059	0.289793
rs72685317	1	78305859	-1.601	0.109307	-1.452	0.146433	-0.463	0.64308	-0.346	0.729681	-1.304	0.192131	-1.882	0.0598505	-0.948	0.343012	-1.008	0.313355
rs6424780	1	79056297	-1.705	0.0882154	-1.467	0.142363	-0.576	0.564644	-0.399	0.689581	-1.374	0.169341	-1.913	0.0557783	-0.983	0.325388	-1.025	0.3055
rs368460	1	79709724	-1.815	0.0695124	-1.473	0.140822	-0.654	0.513343	-0.426	0.669876	-1.413	0.157715	-1.815	0.0695203	-0.935	0.34993	-0.883	0.377105
rs7524907	1	81867479	-2.157	0.0310399	-1.665	0.0958695	-0.883	0.377155	-0.605	0.544984	-1.746	0.0808908	-1.934	0.0531553	-1.269	0.204458	-1.121	0.262247
rs12067308	1	82965883	-2.606	0.00915317	-2.017	0.0436932	-1.277	0.201585	-0.963	0.335618	-2.134	0.0328682	-2.198	0.0279277	-1.698	0.0894456	-1.442	0.149281
rs12408481	1	84112571	-2.874	0.00405449	-2.24	0.0251052	-1.457	0.145225	-1.154	0.248519	-2.327	0.0199705	-2.382	0.0172207	-1.868	0.0617052	-1.614	0.106459
rs11161436	1	85206477	-2.965	0.00302955	-2.355	0.0185359	-1.515	0.129682	-1.252	0.210431	-2.424	0.0153479	-2.45	0.014285	-2.041	0.0412253	-1.742	0.0815719
rs12742253	1	85970975	-3.186	0.00144231	-2.595	0.00945422	-1.703	0.0885652	-1.489	0.136372	-2.552	0.0106967	-2.512	0.0120012	-2.179	0.0293263	-1.79	0.0734643
rs974843	1	87015179	-3.1	0.00193422	-2.584	0.00976951	-1.632	0.102669	-1.471	0.141158	-2.456	0.0140522	-2.455	0.014072	-2.149	0.0315993	-1.789	0.0735348
rs10873830	1	87803200	-3.092	0.0019888	-2.652	0.00799089	-1.654	0.0981732	-1.523	0.127782	-2.307	0.0210749	-2.371	0.0177482	-2.124	0.0336946	-1.852	0.0639641
rs6428492	1	89467787	-3.142	0.00167528	-2.685	0.00726076	-1.63	0.103087	-1.443	0.149017	-2.332	0.019702	-2.516	0.0118666	-2.38	0.0173143	-2.216	0.0266711
rs2813741	1	90537317	-3.003	0.00267395	-2.672	0.00753174	-1.64	0.101103	-1.522	0.128122	-2.137	0.0325808	-2.408	0.0160483	-2.244	0.0248325	-2.144	0.032047
rs541728	1	90992380	-2.975	0.00292918	-2.821	0.00478098	-1.74	0.0817837	-1.746	0.0807944	-2.081	0.0374462	-2.456	0.0140672	-2.355	0.018509	-2.346	0.0189991
rs574364	1	91885970	-2.75	0.00595407	-2.911	0.00359791	-1.671	0.0946429	-1.895	0.0580954	-1.931	0.0535137	-2.451	0.0142486	-2.314	0.0206933	-2.381	0.0172533
rs7535181	1	92843178	-2.6	0.00932035	-2.836	0.00456697	-1.693	0.0905188	-1.921	0.0547238	-1.758	0.0787333	-2.336	0.0194929	-2.161	0.0306743	-2.238	0.0252162
rs4847399	1	93584606	-2.579	0.00992024	-2.816	0.00485897	-1.687	0.0915286	-1.899	0.0575603	-1.738	0.0822883	-2.324	0.0201267	-2.133	0.0329094	-2.2	0.027819
rs6699528	1	95140173	-1.803	0.0714636	-2.23	0.0257583	-1.086	0.277595	-1.413	0.157523	-1.184	0.236479	-1.914	0.0556069	-1.863	0.0624696	-1.988	0.0468059
rs10874924	1	95966161	-1.677	0.0934807	-2.152	0.0313878	-0.989	0.322846	-1.346	0.178355	-1.1	0.271343	-1.873	0.0610988	-1.778	0.0754561	-1.924	0.0543229
rs7535396	1	97016984	-1.469	0.141957	-2.133	0.0329408	-0.848	0.396577	-1.333	0.182553	-0.975	0.329676	-1.944	0.0518735	-1.652	0.0985927	-1.894	0.0581765
rs822617	1	98683104	-1.329	0.183687	-2.051	0.0403131	-0.774	0.439203	-1.274	0.202774	-0.768	0.442633	-1.863	0.0623923	-1.538	0.12398	-1.819	0.0689032
rs11166240	1	99871756	-0.96	0.337031	-1.562	0.118198	-0.574	0.56584	-0.941	0.346618	-0.429	0.668076	-1.586	0.112663	-1.117	0.264062	-1.42	0.155653
rs1009831	1	100771636	-0.659	0.510032	-1.282	0.199761	-0.395	0.693098	-0.663	0.507326	-0.211	0.832671	-1.401	0.1611	-0.837	0.402432	-1.11	0.266848
rs12134363	1	101711964	-0.51	0.610012	-1.133	0.257189	-0.286	0.775052	-0.531	0.595598	-0.081	0.935675	-1.337	0.181384	-0.731	0.464891	-0.978	0.328032
rs9803851	1	102159783	-0.556	0.57843	-1.135	0.256316	-0.304	0.761365	-0.506	0.613182	-0.126	0.899842	-1.396	0.162776	-0.685	0.493527	-0.917	0.358995
rs1934709	1	102968036	0.122	0.903012	-0.751	0.452425	0.162	0.871111	-0.217	0.828559	0.465	0.641621	-0.959	0.337509	0.001	0.999238	-0.288	0.773648
rs12755987	1	103432657	0.148	0.882496	-0.72	0.47133	0.18	0.857092	-0.197	0.843487	0.489	0.62505	-0.921	0.356849	0.033	0.973962	-0.241	0.809276
rs61816494	1	104484650	0.138	0.890255	-0.716	0.474191	0.244	0.807503	-0.146	0.88406	0.407	0.684101	-0.972	0.331078	-0.02	0.984401	-0.257	0.797485
rs56140844	1	105347101	0.08	0.936248	-0.7	0.484208	0.136	0.89195	-0.229	0.819062	0.421	0.673416	-0.875	0.381425	-0.002	0.998628	-0.188	0.850715
rs4256842	1	107163979	0.026	0.979568	-0.932	0.35141	-0.019	0.984456	-0.562	0.574284	0.402	0.687637	-0.894	0.371331	-0.002	0.998773	-0.308	0.758297
rs4311917	1	107725743	-0.221	0.82501	-0.86	0.389821	-0.173	0.862917	-0.505	0.61345	0.191	0.848458	-0.818	0.413164	-0.034	0.972603	-0.179	0.858142
rs12121990	1	108523670	-0.342	0.731982	-0.918	0.358646	-0.255	0.798763	-0.547	0.584662	0.086	0.931219	-0.879	0.379479	-0.085	0.93256	-0.205	0.837832
rs501163	1	110078434	-0.62	0.535429	-0.892	0.372612	-0.453	0.650868	-0.55	0.58233	-0.186	0.852484	-0.941	0.346709	-0.098	0.922155	-0.097	0.922873
rs78078722	1	111171378	-0.803	0.421861	-0.864	0.387841	-0.499	0.617991	-0.537	0.591095	-0.343	0.731736	-0.827	0.408142	0.029	0.97687	0.12	0.904135
rs2365669	1	112362645	-0.903	0.366487	-0.696	0.486713	-0.565	0.572079	-0.511	0.609115	-0.314	0.753809	-0.547	0.584162	0.445	0.656269	0.622	0.533756
rs2483350	1	112973783	-0.772	0.440006	-0.681	0.496021	-0.468	0.63977	-0.553	0.580234	-0.265	0.790987	-0.57	0.568607	0.468	0.639852	0.636	0.524662
rs2076901	1	115658497	-0.482	0.629666	-0.318	0.750823	-0.097	0.922463	-0.195	0.845442	-0.184	0.853907	-0.437	0.661929	0.628	0.530283	0.94	0.347052
rs6674304	1	116887742	-0.436	0.663126	-0.484	0.628448	0.048	0.961533	-0.391	0.695463	-0.267	0.789331	-0.626	0.531331	0.654	0.512869	0.968	0.332826
rs2251108	1	117448282	-0.274	0.784364	-0.455	0.649189	0.177	0.859809	-0.414	0.678546	-0.142	0.887107	-0.573	0.566648	0.34	0.733964	0.688	0.491172
rs11803553	1	118522545	-0.39	0.696815	-0.732	0.464225	0.064	0.948929	-0.713	0.476016	-0.126	0.899494	-0.674	0.500562	0.215	0.830031	0.485	0.627959
rs2764504	1	119234198	-0.233	0.815977	-0.731	0.464592	0.135	0.892377	-0.728	0.466703	-0.001	0.998856	-0.658	0.510776	0.271	0.786606	0.504	0.614243
rs835574	1	120463230	-0.189	0.850047	-0.846	0.397465	0.294	0.76899	-0.699	0.484248	-0.051	0.959617	-0.814	0.415866	0.183	0.855188	0.363	0.716252
rs11249342	1	121239763	-0.196	0.844735	-0.841	0.400624	0.311	0.756079	-0.684	0.493923	-0.069	0.945272	-0.814	0.415753	0.173	0.862521	0.361	0.718275
rs10910821	1	145517063	-0.26	0.794941	-0.885	0.376047	0.407	0.683756	-0.61	0.542125	-0.264	0.79209	-0.984	0.325035	0.056	0.955506	0.242	0.80893
rs11239931	1	146568955	-0.374	0.708476	-1.003	0.315757	0.384	0.700861	-0.651	0.514951	-0.433	0.665005	-1.087	0.277189	-0.183	0.854738	0.099	0.921481
rs6695965	1	147060091	-0.375	0.70777	-1.004	0.315617	0.384	0.70098	-0.651	0.515285	-0.434	0.664107	-1.087	0.27706	-0.184	0.854085	0.099	0.921465
rs3118123	1	150163390	-0.751	0.452449	-1.048	0.294661	0.087	0.930654	-0.705	0.480881	-0.525	0.599294	-1.018	0.308871	-0.295	0.768238	0.104	0.91683
rs7554936	1	151122489	-0.753	0.451635	-1.072	0.283604	0.038	0.969332	-0.761	0.446753	-0.507	0.611867	-1.013	0.311044	-0.299	0.765086	0.069	0.944624
rs10127622	1	151468060	-0.749	0.454036	-0.935	0.349631	-0.005	0.995944	-0.693	0.488154	-0.448	0.654159	-0.893	0.371722	-0.245	0.806118	0.114	0.909197
rs4845490	1	152849299	-0.231	0.817445	-0.314	0.753725	-0.028	0.977811	-0.354	0.723341	0.205	0.837793	-0.228	0.819482	0.319	0.749702	0.544	0.586623
rs6671166	1	154093825	-0.182	0.855763	-0.139	0.889084	-0.157	0.875583	-0.292	0.770356	0.491	0.623265	0.115	0.908354	0.538	0.590811	0.739	0.459686
rs4074436	1	154531910	-0.141	0.888243	-0.017	0.986121	-0.2	0.841138	-0.242	0.80859	0.59	0.554885	0.279	0.780399	0.518	0.604301	0.738	0.460382
rs6696888	1	155508882	-0.168	0.866754	0.161	0.872327	-0.347	0.728268	-0.19	0.849063	0.576	0.564764	0.406	0.684611	0.373	0.709032	0.73	0.465546
rs6427419	1	158058109	-0.419	0.675406	0.389	0.697341	-0.73	0.465677	-0.265	0.791278	0.678	0.497917	0.812	0.417006	-0.011	0.991038	0.659	0.509617
rs6678328	1	159598533	-0.49	0.624221	0.257	0.797374	-0.795	0.426653	-0.311	0.755739	0.634	0.526387	0.753	0.451539	-0.116	0.907829	0.502	0.615486
rs4656926	1	160650913	-0.366	0.714266	-0.065	0.947964	-0.962	0.33604	-0.697	0.485669	0.445	0.656093	0.246	0.805544	-0.215	0.829501	0.016	0.98738
rs10917809	1	161701810	-0.512	0.608989	-0.233	0.815548	-1.037	0.299625	-0.848	0.39646	0.136	0.891725	-0.067	0.946857	-0.583	0.55971	-0.427	0.669629
rs6676438	1	161983089	-0.511	0.609528	-0.242	0.808407	-1.038	0.299246	-0.855	0.392327	0.134	0.89307	-0.077	0.938358	-0.59	0.555015	-0.44	0.660129
rs3806366	1	163115321	-0.506	0.612851	-0.456	0.648192	-0.983	0.32562	-1.015	0.310273	-0.258	0.796653	-0.576	0.564951	-0.969	0.33252	-0.832	0.405634
rs12079203	1	163538248	-0.438	0.661136	-0.563	0.573357	-0.905	0.365486	-1.115	0.264776	-0.286	0.77476	-0.693	0.48826	-1.036	0.300136	-0.982	0.326175
rs2789443	1	164733504	-0.439	0.660914	-0.704	0.481427	-0.984	0.325109	-1.35	0.177049	-0.226	0.820972	-0.748	0.454748	-0.995	0.319526	-1.076	0.281761
rs4387163	1	164995713	-0.659	0.50959	-0.896	0.370294	-1.289	0.197369	-1.645	0.100065	-0.288	0.77362	-0.824	0.409835	-1.019	0.308427	-1.159	0.246307
rs10800201	1	166169203	-0.419	0.67513	-0.825	0.409466	-1.239	0.215401	-1.714	0.0865045	-0.097	0.922897	-0.654	0.513217	-1.106	0.268759	-1.233	0.217616
rs1546206	1	167160515	-0.33	0.74146	-0.793	0.428067	-1.207	0.227297	-1.71	0.0872768	-0.051	0.958929	-0.6	0.548577	-1.046	0.295751	-1.181	0.237419
rs3766117	1	169527856	0.856	0.391966	-0.228	0.819385	-0.509	0.611052	-1.368	0.171166	0.825	0.40945	0.269	0.788161	-0.367	0.713964	-0.608	0.543468
rs864299	1	170346406	1.356	0.175137	-0.041	0.967076	-0.192	0.847419	-1.274	0.202686	1.033	0.301403	0.355	0.722443	-0.113	0.910028	-0.43	0.667416
rs926268	1	171151991	1.705	0.088243	0.151	0.880059	0.006	0.994939	-1.183	0.236933	1.277	0.201473	0.529	0.59663	0.223	0.823486	-0.168	0.866536
rs4916245	1	172206026	1.875	0.0608526	0.198	0.843042	0.168	0.866527	-1.11	0.266879	1.382	0.167073	0.524	0.599996	0.403	0.686654	-0.019	0.984753
rs859667	1	172668340	2.006	0.0448731	0.196	0.844242	0.307	0.758971	-1.088	0.276535	1.459	0.144631	0.504	0.614122	0.492	0.622621	0.023	0.981365
rs12065033	1	173579034	2.69	0.00715515	0.2	0.841635	0.842	0.399558	-1.117	0.263954	1.974	0.0483702	0.507	0.611859	0.822	0.411275	0.025	0.980282
rs10798302	1	173987798	2.646	0.0081373	0.189	0.850261	0.765	0.444419	-1.174	0.24041	2.016	0.0438504	0.542	0.588046	0.826	0.408612	0.015	0.987792
rs13376513	1	174951749	2.625	0.00865618	0.204	0.838575	0.753	0.451303	-1.156	0.247752	2.008	0.0446321	0.55	0.582316	0.803	0.422112	0.011	0.991265
rs227517	1	177091092	1.675	0.0938606	0.354	0.723045	0.211	0.832819	-0.687	0.491812	1.594	0.110925	0.693	0.488525	0.538	0.59045	0.224	0.823142
rs4652291	1	178028711	1.278	0.201103	0.518	0.604269	-0.111	0.911708	-0.528	0.597454	1.485	0.137655	0.86	0.389714	0.33	0.741156	0.234	0.815318
rs10913569	1	178518008	1.176	0.239555	0.541	0.588628	-0.192	0.84772	-0.506	0.612733	1.452	0.146428	0.898	0.369315	0.281	0.778741	0.253	0.800483
rs7543366	1	180506038	0.812	0.416925	0.326	0.744226	-0.493	0.621704	-0.721	0.4709	1.264	0.206224	0.763	0.445311	0.021	0.98304	0.055	0.955876
rs591650	1	181384078	0.41	0.681721	0.055	0.956495	-0.79	0.429357	-0.958	0.337813	1.126	0.26013	0.705	0.480838	-0.322	0.747568	-0.171	0.864119
rs680721	1	182584206	0.07	0.944077	-0.183	0.854955	-0.951	0.341802	-1.107	0.268275	0.765	0.444022	0.372	0.710073	-0.768	0.442353	-0.666	0.505578
rs4275414	1	182854200	0.045	0.964006	-0.198	0.843	-0.95	0.341924	-1.106	0.268574	0.728	0.46662	0.344	0.730613	-0.8	0.423844	-0.687	0.491805
rs2378792	1	183979248	-0.203	0.83897	-0.326	0.744621	-0.875	0.38165	-1.011	0.31193	0.223	0.823739	0.01	0.99217	-1.164	0.244497	-0.921	0.357013
rs6678278	1	184410702	-0.228	0.8198	-0.373	0.709358	-0.87	0.384534	-1.025	0.305194	0.17	0.865254	-0.051	0.959315	-1.189	0.234276	-0.953	0.340831
rs12063048	1	185484309	-0.24	0.810256	-0.54	0.589326	-0.78	0.435407	-1.065	0.287048	0.074	0.94108	-0.126	0.899747	-1.323	0.185838	-1.079	0.280643
rs2076675	1	186946386	-0.213	0.831689	-0.566	0.571177	-0.606	0.544698	-0.895	0.371003	-0.183	0.85502	-0.345	0.729871	-1.471	0.141383	-1.159	0.246424
rs1553000	1	187278646	-0.17	0.865019	-0.535	0.592903	-0.535	0.592336	-0.839	0.40126	-0.189	0.849937	-0.334	0.738089	-1.467	0.142297	-1.136	0.255876
rs12136061	1	188275062	0.334	0.738055	-0.254	0.799573	0.767	0.443235	-0.045	0.964036	-0.17	0.865071	-0.409	0.682781	-1.253	0.210215	-0.779	0.435891
rs1031191	1	188835473	0.259	0.795465	-0.154	0.877419	0.743	0.457503	0.032	0.974447	-0.19	0.849213	-0.341	0.732729	-1.305	0.191786	-0.733	0.463419
rs155906	1	189574444	0.262	0.793226	-0.148	0.882287	0.748	0.45443	0.038	0.969295	-0.189	0.850421	-0.335	0.737454	-1.303	0.192447	-0.726	0.467651
rs10920566	1	190088325	0.19	0.849232	-0.012	0.990326	0.767	0.443326	0.199	0.841983	-0.265	0.790942	-0.241	0.809814	-1.271	0.203839	-0.542	0.588059
rs6699971	1	190860691	0.189	0.850349	-0.008	0.993627	0.77	0.441543	0.204	0.837991	-0.264	0.791952	-0.234	0.81468	-1.265	0.205836	-0.532	0.595023
rs7543417	1	192088044	0.183	0.854956	0.05	0.96026	0.808	0.419123	0.274	0.783856	-0.291	0.770729	-0.206	0.836874	-1.249	0.211785	-0.482	0.630017
rs1923949	1	192547710	0.12	0.904571	0.142	0.887001	0.766	0.443835	0.352	0.724988	-0.299	0.76511	-0.082	0.934892	-1.127	0.259553	-0.288	0.773674
rs12068912	1	195280424	-0.077	0.938869	0.54	0.589031	0.427	0.669292	0.522	0.601611	-0.334	0.738006	0.457	0.647811	-0.61	0.541741	0.654	0.513048
rs1349566	1	195923203	-0.064	0.949223	0.613	0.53979	0.429	0.668214	0.577	0.564172	-0.318	0.750139	0.551	0.581317	-0.523	0.600908	0.806	0.420284
rs12128544	1	196557329	-0.072	0.942542	0.611	0.540961	0.398	0.690872	0.554	0.579848	-0.311	0.755606	0.578	0.563489	-0.495	0.620898	0.844	0.398837
rs4418639	1	197359999	-0.138	0.889965	0.666	0.505451	0.308	0.757722	0.581	0.561146	-0.295	0.768107	0.756	0.449439	-0.43	0.667113	0.998	0.318431
rs9662783	1	199238445	-0.344	0.730635	0.626	0.531125	0.111	0.912006	0.549	0.58297	-0.437	0.66223	0.76	0.447207	-0.434	0.664478	1.03	0.302859
rs2816949	1	199997778	-0.368	0.712569	0.597	0.550349	0.103	0.917811	0.538	0.590438	-0.464	0.642918	0.745	0.456496	-0.445	0.65635	1.03	0.302818
rs11801154	1	201188328	-0.535	0.592315	0.452	0.650954	-0.032	0.974673	0.41	0.681889	-0.697	0.485615	0.539	0.58993	-0.537	0.591137	0.949	0.342807
rs7530895	1	203260756	-0.464	0.64284	0.211	0.832566	0.142	0.887276	0.438	0.66162	-0.638	0.523502	0.256	0.797856	-0.681	0.495948	0.585	0.558858
rs2759281	1	204866365	-0.667	0.504886	0.187	0.851625	0.049	0.960656	0.584	0.55928	-0.89	0.373263	-0.115	0.908502	-1.121	0.262444	0.04	0.968276
rs823072	1	205773652	-0.615	0.538419	0.191	0.848729	0.036	0.971666	0.544	0.586549	-0.798	0.425075	-0.111	0.911624	-1.135	0.256252	-0.056	0.955591
rs28450935	1	206302435	-0.825	0.409587	0.097	0.922778	-0.195	0.845224	0.399	0.69026	-0.896	0.370294	-0.195	0.845033	-1.149	0.250539	-0.064	0.948918
rs291102	1	207106478	-1.3	0.193717	-0.306	0.759271	-0.63	0.52848	-0.066	0.947681	-1.114	0.265144	-0.353	0.723776	-1.388	0.165066	-0.351	0.725529
rs1340117	1	208830611	-1.451	0.146665	-0.346	0.729509	-0.733	0.463663	-0.071	0.943383	-1.212	0.225661	-0.397	0.691173	-1.512	0.130471	-0.426	0.67043
rs979698	1	209697447	-2.036	0.0417543	-0.996	0.31945	-1.207	0.227351	-0.697	0.485617	-1.493	0.135517	-0.78	0.43524	-1.889	0.0588866	-0.902	0.367016
rs12088457	1	210418827	-2.191	0.0284828	-1.295	0.195292	-1.302	0.193025	-0.941	0.34647	-1.637	0.101538	-0.907	0.364321	-1.908	0.0564494	-0.982	0.32589
rs1361193	1	211383129	-2.086	0.0369699	-1.283	0.19937	-1.218	0.223151	-0.943	0.34552	-1.415	0.157183	-0.744	0.456726	-1.802	0.0715173	-0.885	0.376083
rs572235	1	212651499	-1.968	0.0490271	-1.2	0.230099	-1.042	0.297597	-0.824	0.41002	-1.255	0.209312	-0.608	0.542983	-1.854	0.063783	-0.888	0.374489
rs1656022	1	213527242	-1.973	0.0485432	-1.325	0.185282	-1.008	0.313496	-0.839	0.401715	-1.267	0.205153	-0.788	0.430691	-1.841	0.0656509	-0.926	0.354437
rs853752	1	214043216	-2.075	0.0379679	-1.477	0.139596	-1.073	0.283494	-0.955	0.339499	-1.341	0.180011	-0.992	0.321075	-1.878	0.0603564	-1.03	0.303151
rs6656675	1	215277616	-2.107	0.0350759	-1.403	0.160609	-1.055	0.291637	-0.85	0.395506	-1.409	0.15874	-1.017	0.309046	-1.755	0.0791786	-0.907	0.364359
rs6604611	1	216655251	-2.387	0.0170055	-1.899	0.0575357	-1.067	0.285823	-1.106	0.268611	-1.863	0.0624771	-1.747	0.0806794	-2.362	0.0181669	-1.704	0.0883317
rs964347	1	217511930	-1.721	0.0852521	-1.284	0.199115	-0.22	0.825643	-0.366	0.714352	-1.969	0.0489356	-1.983	0.0473305	-2.482	0.0130762	-2.038	0.0415535
rs683968	1	218333601	-1.72	0.0854613	-1.289	0.19743	-0.218	0.827636	-0.368	0.712816	-1.972	0.0486327	-1.988	0.046844	-2.483	0.0130125	-2.042	0.0411992
rs11118448	1	220052720	-1.301	0.193211	-1.073	0.283243	0.33	0.741525	0.011	0.99126	-2.065	0.0389259	-2.251	0.0243997	-2.25	0.0244468	-2.039	0.0414229
rs13375845	1	220828454	-1.173	0.240622	-1.174	0.2404	0.58	0.561945	0.083	0.933578	-2.191	0.0284809	-2.527	0.0115047	-2.22	0.0264204	-2.087	0.0369114
rs12091463	1	221898783	-1.092	0.274818	-1.135	0.256177	0.636	0.524789	0.128	0.898075	-2.153	0.0313043	-2.504	0.0122786	-2.228	0.0258618	-2.118	0.0341663
rs1418150	1	223438771	-0.803	0.421953	-0.901	0.367602	0.827	0.4083	0.364	0.716053	-1.889	0.0589505	-2.302	0.0213292	-2.339	0.019349	-2.232	0.0256475
rs1153968	1	223938565	-0.657	0.511476	-0.833	0.404822	0.911	0.362376	0.415	0.678023	-1.761	0.0782388	-2.218	0.0265689	-2.355	0.0185125	-2.244	0.0248191
rs2489337	1	225178198	-0.759	0.447556	-1.005	0.315095	0.713	0.47572	0.182	0.855365	-1.73	0.0836348	-2.203	0.0275669	-2.333	0.0196369	-2.231	0.0256708
rs6660819	1	225598675	-0.758	0.448537	-1.003	0.315997	0.713	0.476045	0.182	0.855329	-1.729	0.0838143	-2.202	0.027655	-2.331	0.0197628	-2.229	0.0258388
rs1144836	1	226833304	-0.754	0.450861	-1.015	0.309942	0.708	0.478999	0.169	0.866087	-1.729	0.0837393	-2.207	0.0273083	-2.326	0.0200292	-2.227	0.0259648
rs12040273	1	230199398	-1.142	0.253634	-0.61	0.542099	0.137	0.891138	0.108	0.913673	-1.953	0.0508774	-1.663	0.0963243	-2.567	0.0102563	-2.02	0.0433538
rs1998027	1	231326086	-1.327	0.184476	-0.61	0.541688	-0.275	0.783379	-0.103	0.917769	-2.092	0.0364027	-1.501	0.133449	-2.504	0.0122813	-1.842	0.0655415
rs9661417	1	232385051	-1.668	0.0952647	-0.775	0.438091	-1.096	0.273052	-0.646	0.518286	-1.981	0.0475434	-1.079	0.280451	-2.173	0.0298158	-1.444	0.148767
rs56169225	1	233022124	-1.729	0.0838844	-0.736	0.461857	-1.123	0.261395	-0.528	0.597373	-2.087	0.0368865	-1.1	0.271465	-2.23	0.0257173	-1.444	0.148716
rs2199074	1	234166129	-1.76	0.0784872	-0.604	0.54595	-1.121	0.262242	-0.453	0.650301	-2.033	0.0420774	-1.074	0.282853	-2.149	0.0316105	-1.408	0.159148
rs12059431	1	235771589	-1.491	0.136092	0.015	0.987697	-0.855	0.392801	0.087	0.930737	-1.695	0.0900491	-0.614	0.539128	-2.051	0.0403063	-1.386	0.165667
rs7522310	1	236926667	-1.296	0.194956	0.097	0.92255	-0.727	0.46721	0.273	0.784704	-1.286	0.19828	-0.331	0.740395	-1.449	0.147231	-0.792	0.428565
rs2485579	1	237271632	-1.341	0.180035	0.148	0.882024	-0.678	0.49802	0.346	0.728989	-1.32	0.186909	-0.338	0.735149	-1.319	0.187076	-0.614	0.539455
rs1796942	1	238270039	-1.521	0.128308	0.475	0.634838	-0.922	0.356326	0.486	0.626664	-1.178	0.23875	0.133	0.893807	-1.112	0.266279	-0.199	0.842101
rs9428802	1	239144913	-1.496	0.134593	0.655	0.512754	-0.985	0.324832	0.511	0.60919	-1.067	0.286184	0.357	0.720904	-1.033	0.301458	-0.168	0.866221
rs7525142	1	240742905	-1.385	0.165971	1.222	0.221675	-1.116	0.264266	0.748	0.454337	-0.568	0.569862	1.197	0.231175	-0.667	0.504636	0.163	0.87013
rs12405776	1	242431557	-1.183	0.236928	1.433	0.151916	-1.059	0.289675	0.81	0.418086	-0.046	0.963126	1.49	0.136228	0.048	0.961737	0.647	0.517502
rs2502342	1	243070467	-0.953	0.340376	1.429	0.15293	-0.801	0.423205	0.88	0.378779	0.044	0.964551	1.436	0.151089	0.388	0.697785	0.92	0.357537
rs10157763	1	243995041	-0.89	0.37332	1.436	0.151011	-0.768	0.442738	0.903	0.366483	0.098	0.921733	1.453	0.146278	0.474	0.635299	0.978	0.327846
rs4654168	1	246078476	-0.052	0.958534	1.18	0.237879	0.076	0.939546	0.858	0.390749	0.469	0.638987	0.81	0.418074	0.98	0.327054	0.681	0.496056
rs6426219	1	247259684	0.06	0.951794	1.603	0.108847	0.153	0.878741	1.341	0.180058	0.312	0.755353	0.777	0.437222	1.254	0.20986	0.861	0.389248
rs7527770	1	248227201	-0.16	0.873137	1.668	0.0953845	0.038	0.97007	1.472	0.141122	-0.038	0.969837	0.584	0.559464	0.888	0.374407	0.616	0.537663
rs384526	2	193882	0.137	0.890729	2.199	0.0278587	1.111	0.266782	2.647	0.00812963	-1.805	0.0710767	-0.63	0.528864	-1.314	0.188966	-0.429	0.668257
rs1514680	2	1396971	0.121	0.903781	2.211	0.0270246	1.127	0.25981	2.678	0.00740642	-1.824	0.0681865	-0.687	0.492246	-1.344	0.178801	-0.483	0.62893
rs7567833	2	3691548	-0.473	0.636125	1.513	0.130208	0.64	0.522368	1.988	0.0467852	-1.671	0.0947352	-0.781	0.434938	-1.224	0.220888	-0.513	0.607784
rs7575423	2	4301257	-0.38	0.70423	1.493	0.135398	0.672	0.501892	1.942	0.0520812	-1.553	0.12045	-0.768	0.442637	-1.138	0.255074	-0.454	0.650157
rs792061	2	5523127	-0.128	0.897946	1.252	0.210536	0.528	0.597475	1.433	0.151798	-0.888	0.374556	-0.433	0.66516	-0.7	0.484117	-0.181	0.856677
rs2609101	2	6185634	-0.146	0.884253	1.107	0.268235	0.428	0.668638	1.203	0.228891	-0.642	0.52058	-0.298	0.76576	-0.578	0.563123	-0.111	0.911513
rs10192053	2	7090819	-0.212	0.831855	0.907	0.364264	0.326	0.744404	0.854	0.393297	-0.797	0.425519	-0.372	0.709569	-0.607	0.544161	-0.148	0.882238
rs798443	2	7968275	-0.127	0.898922	0.761	0.446914	0.248	0.804429	0.563	0.573361	-0.793	0.427689	-0.436	0.662679	-0.635	0.525312	-0.272	0.785733
rs1054765	2	8811354	-0.035	0.972164	0.765	0.444221	0.555	0.578668	0.952	0.341111	-0.97	0.332174	-0.693	0.488035	-0.363	0.716654	0.033	0.97377
rs1344185	2	9290324	-0.13	0.89672	0.609	0.542736	0.469	0.639088	0.832	0.40547	-0.916	0.359721	-0.736	0.461663	-0.224	0.822884	0.119	0.905624
rs6705540	2	10520520	0.267	0.789783	1.16	0.246209	0.838	0.402044	1.292	0.196315	-0.495	0.620798	-0.396	0.692125	0.348	0.728135	0.628	0.529801
rs11694156	2	12384394	0.712	0.476622	1.127	0.259703	0.961	0.336635	1.029	0.303249	0.293	0.76949	0.049	0.961275	1.068	0.285652	1.049	0.293986
rs311992	2	13492068	0.864	0.387368	1.03	0.303071	1.22	0.222651	1.135	0.256481	0.444	0.657266	-0.03	0.976204	1.141	0.254013	0.864	0.387314
rs10495620	2	14116991	0.841	0.400516	0.769	0.441899	1.132	0.257434	0.845	0.398041	0.618	0.536258	-0.056	0.955431	1.219	0.222697	0.783	0.433665
rs7421394	2	14756349	0.808	0.419268	0.745	0.456114	1.11	0.26711	0.828	0.407584	0.599	0.549084	-0.079	0.937149	1.208	0.226923	0.764	0.445014
rs7601870	2	15384392	0.891	0.37289	0.726	0.467657	1.133	0.257246	0.771	0.44092	0.709	0.478548	-0.028	0.977891	1.304	0.192134	0.86	0.389734
rs41459549	2	16169350	1.044	0.296329	0.646	0.518054	1.421	0.155421	0.866	0.386322	0.722	0.470009	-0.171	0.864219	1.378	0.168241	0.864	0.387827
rs810066	2	16889372	1.349	0.177484	0.673	0.500653	1.628	0.103524	0.929	0.353117	1.072	0.283619	0.065	0.948287	1.889	0.0589424	1.289	0.197394
rs73219351	2	17476540	1.264	0.206083	0.549	0.582706	1.542	0.123151	0.802	0.422609	1.113	0.265615	0.11	0.912255	1.867	0.0619207	1.252	0.210739
rs2704633	2	18637078	1.154	0.248465	0.297	0.766162	1.394	0.163464	0.493	0.62197	1.116	0.264504	0.165	0.869274	1.696	0.0899111	1.056	0.291075
rs12464512	2	19096394	1.153	0.248921	0.296	0.767518	1.392	0.163832	0.491	0.62358	1.116	0.264616	0.165	0.868604	1.695	0.0900976	1.055	0.291397
rs7604613	2	19989521	1.212	0.225523	0.04	0.968398	1.405	0.159925	0.226	0.821489	1.228	0.219514	0.154	0.877621	1.58	0.114002	0.93	0.352128
rs10195722	2	20775614	1.857	0.0633616	0.252	0.801383	1.662	0.0964894	0.208	0.835359	1.703	0.0885305	0.366	0.714551	1.504	0.132583	0.853	0.393651
rs11894171	2	21881282	1.836	0.0662949	0.193	0.847224	1.67	0.0948559	0.168	0.866547	1.81	0.0703042	0.39	0.696464	1.558	0.119236	0.859	0.390503
rs4665518	2	23020557	1.883	0.0596812	0.298	0.765996	1.839	0.0659841	0.356	0.72189	1.595	0.110728	0.252	0.800956	1.378	0.168125	0.783	0.433684
rs11125053	2	23701104	1.833	0.0668213	0.291	0.771233	1.742	0.0814743	0.345	0.730336	1.644	0.100076	0.357	0.720808	1.257	0.208893	0.827	0.408384
rs2119997	2	24692639	1.736	0.082599	0.265	0.790655	1.74	0.0818629	0.36	0.718569	1.533	0.125396	0.294	0.76869	1.226	0.220074	0.834	0.404361
rs7586879	2	25116977	1.733	0.0830234	0.264	0.791818	1.737	0.0823098	0.358	0.720653	1.533	0.125345	0.295	0.767871	1.227	0.219737	0.835	0.403634
rs11677219	2	26281239	1.417	0.156402	-0.045	0.963726	1.58	0.114074	0.132	0.894667	1.191	0.233709	-0.097	0.922847	0.962	0.335981	0.495	0.620536
rs7592657	2	26755397	1.449	0.147268	-0.09	0.927933	1.613	0.106843	0.098	0.922002	1.159	0.246557	-0.201	0.840669	0.978	0.327924	0.446	0.655578
rs1260327	2	27711893	1.448	0.147742	-0.222	0.824475	1.645	0.0998843	0.033	0.973506	1.065	0.287059	-0.365	0.714748	0.964	0.33517	0.386	0.699541
rs6721067	2	28015544	1.448	0.147637	-0.222	0.824365	1.646	0.099805	0.033	0.973512	1.065	0.287087	-0.366	0.714451	0.964	0.335209	0.386	0.699775
rs12714251	2	29218411	1.492	0.135736	-0.327	0.743859	1.682	0.0925482	-0.03	0.975807	1.04	0.29839	-0.436	0.662674	0.824	0.410141	0.227	0.82063
rs2631941	2	29981286	1.261	0.207149	-0.497	0.619175	1.605	0.108474	-0.103	0.918343	0.566	0.571111	-0.793	0.427862	0.19	0.849344	-0.37	0.711509
rs6548031	2	30984671	1.578	0.114613	-0.351	0.72563	1.966	0.0492499	0.187	0.851332	0.63	0.528649	-0.846	0.397611	0.216	0.829197	-0.495	0.620823
rs6706156	2	31380955	1.656	0.0976968	-0.238	0.811818	2.112	0.0346992	0.356	0.721573	0.605	0.545187	-0.836	0.403019	0.165	0.868713	-0.531	0.595598
rs409188	2	32495471	1.851	0.0641094	-0.074	0.941228	2.303	0.0212509	0.528	0.597665	0.68	0.496286	-0.739	0.460173	0.201	0.840635	-0.453	0.650454
rs10495801	2	34154162	2.037	0.0416114	0.015	0.988307	2.561	0.0104315	0.649	0.516319	0.742	0.458184	-0.659	0.509695	0.33	0.741686	-0.391	0.696074
rs11124406	2	35190105	1.896	0.0579189	-0.162	0.87128	2.49	0.0127578	0.558	0.577153	0.704	0.481421	-0.643	0.519979	0.468	0.639833	-0.292	0.770556
rs2139118	2	35952305	2.056	0.0397812	-0.105	0.916626	2.602	0.00926177	0.616	0.537985	0.836	0.403415	-0.554	0.579873	0.564	0.573061	-0.228	0.819307
rs4670605	2	36996398	2.304	0.0212479	0.037	0.970181	2.76	0.00577411	0.794	0.427196	0.984	0.325053	-0.509	0.610798	0.808	0.419139	-0.125	0.900783
rs888096	2	37603801	2.25	0.0244776	0.135	0.89246	2.72	0.0065348	0.938	0.348443	0.931	0.351957	-0.564	0.572525	0.907	0.3644	-0.061	0.951419
rs1108460	2	38350007	2.645	0.00818109	0.26	0.794607	3.137	0.00170804	1.129	0.259006	1.043	0.296947	-0.7	0.484101	0.942	0.346075	-0.149	0.881554
rs10203995	2	39165054	2.787	0.00531507	0.465	0.642054	3.233	0.00122363	1.334	0.182343	1.091	0.275403	-0.605	0.545287	0.876	0.380842	-0.13	0.896951
rs917969	2	40207338	2.873	0.00405965	0.471	0.637463	3.201	0.00136993	1.291	0.196869	1.179	0.238203	-0.597	0.550285	0.856	0.39204	-0.189	0.850204
rs42807	2	40835285	2.758	0.00582001	0.667	0.50473	3.063	0.00218837	1.313	0.189275	1.172	0.241174	-0.477	0.633192	0.933	0.350887	0.019	0.984541
rs13385952	2	41531398	2.658	0.00787222	0.663	0.507621	2.946	0.00322301	1.278	0.201283	1.14	0.254364	-0.451	0.651856	0.917	0.359189	0.07	0.944446
rs6737194	2	42180912	2.54	0.0110715	0.797	0.425426	2.844	0.0044596	1.325	0.185264	0.982	0.326026	-0.393	0.694169	0.734	0.462976	0.014	0.988885
rs13421358	2	43247227	2.341	0.0192393	0.822	0.410843	2.589	0.0096273	1.206	0.227943	0.703	0.482298	-0.325	0.745448	0.431	0.666653	-0.086	0.931352
rs6544711	2	44000495	2.218	0.0265764	0.645	0.5191	2.617	0.00886433	1.175	0.239974	0.325	0.745074	-0.591	0.554481	0.152	0.879038	-0.275	0.783105
rs6707760	2	45123765	2.118	0.0342079	0.636	0.524848	2.663	0.00775245	1.37	0.170806	0.089	0.929194	-0.724	0.468918	-0.013	0.989252	-0.366	0.714449
rs6544972	2	47454527	2.02	0.0433991	0.85	0.395476	2.665	0.00769054	1.619	0.105342	-0.242	0.809113	-0.714	0.475465	-0.058	0.953374	-0.234	0.814882
rs11895219	2	48472968	2.12	0.0340283	0.849	0.395702	2.745	0.00605844	1.58	0.114219	-0.297	0.766482	-0.79	0.429733	-0.092	0.926656	-0.336	0.737122
rs11891861	2	49156580	2.165	0.0304242	0.976	0.328957	2.828	0.00468303	1.674	0.0942092	-0.461	0.644995	-0.816	0.414683	-0.096	0.923578	-0.347	0.728637
rs1568287	2	49909547	2.275	0.0229017	1.079	0.280441	2.977	0.00290889	1.752	0.079846	-0.509	0.610612	-0.858	0.390639	-0.263	0.792508	-0.511	0.609111
rs13397180	2	50565462	2.275	0.0229267	1.078	0.280828	2.977	0.0029087	1.751	0.0799049	-0.51	0.610149	-0.859	0.390078	-0.264	0.791923	-0.513	0.607988
rs9789477	2	51723107	2.36	0.0182854	1.087	0.277039	3.071	0.00213537	1.808	0.0706609	-0.355	0.722853	-0.71	0.477903	-0.175	0.860838	-0.394	0.693919
rs60086424	2	52390119	2.438	0.0147678	1.087	0.277124	3.242	0.00118888	1.902	0.0572344	-0.335	0.737366	-0.749	0.453694	-0.201	0.840551	-0.435	0.663571
rs1357204	2	53609363	2.304	0.0212502	0.707	0.47951	3.23	0.00123751	1.678	0.0933116	-0.493	0.622044	-1.177	0.239114	-0.498	0.618771	-0.838	0.402038
rs6545397	2	54615526	2.336	0.0194653	0.669	0.503341	3.282	0.00103219	1.669	0.0950296	-0.519	0.604076	-1.244	0.213516	-0.543	0.587321	-0.908	0.363711
rs2576696	2	55505681	2.524	0.0116017	0.506	0.613079	3.553	0.000380965	1.629	0.103273	-0.446	0.655816	-1.464	0.143149	-0.469	0.638872	-0.969	0.332549
rs7574093	2	56907253	2.751	0.00594151	0.242	0.808982	3.607	0.00030999	1.369	0.170885	-0.125	0.900708	-1.569	0.116709	-0.216	0.828847	-0.994	0.320107
rs6731365	2	57935873	2.645	0.0081675	0.003	0.997368	3.579	0.00034504	1.251	0.211038	-0.131	0.895413	-1.754	0.0793451	-0.126	0.899768	-1.037	0.299686
rs6719889	2	58237076	2.604	0.00921938	-0.025	0.980254	3.587	0.000334172	1.27	0.204127	-0.151	0.879896	-1.786	0.0740789	-0.134	0.89361	-1.056	0.290741
rs7570921	2	59207605	2.417	0.0156538	-0.207	0.835678	3.518	0.000435479	1.148	0.25101	-0.181	0.856458	-1.864	0.0622777	-0.358	0.720624	-1.355	0.175414
rs7588439	2	59731570	2.316	0.0205552	-0.283	0.777501	3.43	0.000604372	1.05	0.293687	-0.199	0.841937	-1.834	0.0666328	-0.451	0.651696	-1.472	0.141155
rs7567242	2	60553143	2.163	0.0305123	-0.266	0.789928	3.091	0.00199617	0.86	0.390051	0.01	0.991692	-1.447	0.147797	-0.287	0.773987	-1.225	0.220712
rs4643526	2	61184651	2.017	0.0436867	-0.327	0.743538	2.95	0.0031738	0.754	0.450914	0.035	0.972402	-1.358	0.174311	-0.349	0.727072	-1.234	0.21716
rs6728569	2	62319997	1.961	0.0498334	-0.303	0.761813	2.889	0.0038654	0.733	0.4638	0.038	0.969538	-1.335	0.18173	-0.406	0.685047	-1.296	0.19506
rs11125954	2	63474793	1.691	0.0908024	-0.351	0.725382	2.712	0.0066974	0.659	0.509927	-0.097	0.922598	-1.359	0.174002	-0.587	0.55742	-1.459	0.144552
rs6717575	2	64371569	1.645	0.0999352	-0.358	0.720297	2.693	0.00707078	0.665	0.506069	-0.126	0.899803	-1.365	0.172188	-0.622	0.533837	-1.478	0.139488
rs6732438	2	64735823	1.505	0.132417	-0.396	0.691809	2.6	0.00931855	0.647	0.517715	-0.195	0.845481	-1.375	0.169016	-0.683	0.494364	-1.499	0.133877
rs6710386	2	65832209	1.402	0.161021	-0.296	0.767133	2.407	0.0160827	0.582	0.560728	-0.374	0.708585	-1.414	0.157256	-0.891	0.373148	-1.646	0.0996953
rs17032045	2	66639190	1.42	0.155655	-0.337	0.735758	2.407	0.0160777	0.54	0.589295	-0.416	0.67714	-1.514	0.129905	-0.865	0.387107	-1.666	0.0958088
rs11900586	2	67513152	1.657	0.0974577	-0.308	0.758321	2.463	0.0137821	0.509	0.610865	0.064	0.949202	-1.306	0.191447	-0.285	0.77555	-1.265	0.205765
rs10439493	2	68261015	1.802	0.0714829	-0.299	0.765067	2.395	0.0166099	0.386	0.69978	0.421	0.673792	-1.111	0.26649	0.15	0.881148	-0.925	0.354848
rs4314026	2	69269809	1.903	0.057011	-0.313	0.754592	2.348	0.0188791	0.276	0.782298	0.742	0.458354	-0.961	0.336322	0.378	0.705248	-0.818	0.41324
rs6722390	2	70176616	1.753	0.0795518	-0.491	0.623437	2.322	0.0202153	0.179	0.858326	0.674	0.500006	-1.126	0.260083	0.365	0.714779	-0.909	0.363147
rs14234	2	70524142	1.752	0.0797052	-0.493	0.62181	2.321	0.020285	0.18	0.85734	0.671	0.502396	-1.129	0.259086	0.353	0.724153	-0.925	0.354941
rs3771371	2	71627539	2.3	0.0214394	-0.453	0.650622	2.725	0.00643583	0.225	0.82225	1.013	0.310901	-1.066	0.286619	0.189	0.85034	-1.264	0.206238
rs9309464	2	72533963	2.783	0.00538371	0.063	0.949566	2.994	0.00275296	0.558	0.576873	1.608	0.107851	-0.372	0.70985	0.613	0.539553	-0.727	0.466945
rs879511	2	73179990	2.82	0.0047969	0.076	0.939813	3.054	0.00225908	0.59	0.555512	1.607	0.108102	-0.39	0.696201	0.624	0.532486	-0.713	0.475973
rs6546847	2	73785358	2.608	0.0091059	-0.006	0.995038	2.89	0.00385663	0.498	0.618778	1.491	0.136043	-0.453	0.650522	0.635	0.525135	-0.652	0.51433
rs980545	2	75460060	1.707	0.0878618	-0.26	0.795097	2.071	0.0383934	0.226	0.821433	0.668	0.504217	-0.979	0.327439	0.22	0.825711	-0.841	0.40061
rs17702641	2	76431277	1.168	0.242759	-0.325	0.745086	1.494	0.135152	0.042	0.966404	0.138	0.890007	-1.178	0.238755	-0.006	0.995064	-0.826	0.408754
rs7557290	2	77512571	0.74	0.459177	-0.471	0.637664	1.031	0.302367	-0.183	0.854905	-0.181	0.856104	-1.248	0.212149	-0.226	0.821402	-0.866	0.386726
rs12713982	2	79448921	0.626	0.531004	-0.675	0.499382	0.837	0.402544	-0.47	0.638526	-0.207	0.836237	-1.348	0.177805	-0.29	0.771473	-0.915	0.360439
rs6731289	2	82892794	0.93	0.352343	-0.85	0.39537	0.878	0.380137	-0.817	0.414011	0.012	0.990146	-1.546	0.122146	-0.364	0.716084	-1.036	0.3002
rs1420757	2	83146534	1.052	0.292725	-0.826	0.409074	0.974	0.330214	-0.789	0.430222	0.075	0.940407	-1.537	0.124228	-0.314	0.753211	-1.015	0.310301
rs4832067	2	84330303	1.054	0.291777	-0.777	0.437153	1.094	0.273865	-0.666	0.505333	-0.026	0.979066	-1.643	0.100387	-0.434	0.664149	-1.128	0.259409
rs1347039	2	85459880	0.958	0.338021	-0.8	0.423639	1.186	0.235535	-0.585	0.558726	-0.143	0.885897	-1.733	0.0830505	-0.556	0.578363	-1.225	0.220486
rs6706567	2	86025331	0.902	0.366918	-0.816	0.414215	1.196	0.231565	-0.542	0.587707	-0.213	0.831174	-1.816	0.0693543	-0.755	0.450343	-1.363	0.172893
rs59213426	2	87043069	0.79	0.429278	-0.79	0.429447	1.1	0.271169	-0.498	0.618311	-0.233	0.816064	-1.73	0.0836885	-0.699	0.484718	-1.271	0.203602
rs6728586	2	88837444	0.605	0.544847	-0.68	0.496326	1.088	0.27638	-0.248	0.803867	-0.326	0.744266	-1.494	0.135296	-0.688	0.491228	-1.128	0.259515
rs11164117	2	95680267	0.583	0.560205	-0.626	0.531577	1.044	0.29665	-0.236	0.813502	-0.287	0.774004	-1.398	0.162174	-0.658	0.510432	-1.073	0.28334
rs749458	2	96795857	0.487	0.62615	-0.511	0.609644	0.864	0.387349	-0.287	0.774297	-0.116	0.907987	-1.126	0.260062	-0.553	0.580522	-0.934	0.350207
rs7594727	2	97489870	0.482	0.629528	-0.514	0.607081	0.858	0.391128	-0.294	0.768707	-0.113	0.909838	-1.123	0.261306	-0.551	0.581503	-0.933	0.350971
rs11680855	2	98317685	0.481	0.630388	-0.512	0.608586	0.856	0.392121	-0.293	0.769166	-0.116	0.907737	-1.124	0.261123	-0.554	0.579473	-0.934	0.350443
rs1028144	2	99279354	0.453	0.650414	-0.481	0.630653	0.839	0.401243	-0.317	0.751254	-0.128	0.898017	-1.065	0.286836	-0.676	0.498981	-0.988	0.32291
rs744145	2	100190049	0.43	0.667534	-0.401	0.688349	0.791	0.42874	-0.318	0.750231	-0.058	0.953374	-0.892	0.372259	-0.643	0.520002	-0.882	0.377596
rs3791358	2	101031865	0.51	0.609719	-0.27	0.787335	0.803	0.422187	-0.312	0.754998	0.059	0.953015	-0.672	0.501697	-0.579	0.562376	-0.773	0.439654
rs3860455	2	101449302	0.475	0.634845	-0.214	0.830292	0.756	0.449737	-0.321	0.74785	0.094	0.925191	-0.545	0.5855	-0.537	0.59106	-0.7	0.483969
rs11123953	2	103593540	0.61	0.541872	0.006	0.995203	0.512	0.608586	-0.445	0.656156	0.685	0.493561	0.122	0.902799	0.112	0.910445	-0.038	0.969371
rs6543242	2	104757972	0.4	0.689459	-0.06	0.952313	0.132	0.894699	-0.678	0.497812	0.831	0.406201	0.365	0.715162	0.407	0.684281	0.184	0.854033
rs10171578	2	105266464	0.258	0.796039	-0.15	0.880588	0.011	0.991502	-0.796	0.425916	0.817	0.413665	0.386	0.69961	0.381	0.703028	0.201	0.840509
rs72946574	2	106122727	0.303	0.762142	-0.054	0.956904	0.072	0.942524	-0.697	0.485999	0.819	0.412966	0.429	0.667896	0.497	0.619037	0.396	0.692236
rs4234103	2	106974619	0.288	0.773395	-0.007	0.994521	0.066	0.947082	-0.661	0.508918	0.786	0.431715	0.466	0.641293	0.587	0.557278	0.552	0.580731
rs13391759	2	108217756	0.241	0.809216	-0.033	0.973652	-0.026	0.979437	-0.731	0.464577	0.869	0.385117	0.577	0.564056	0.78	0.43521	0.766	0.443618
rs4149436	2	108999786	0.167	0.867105	-0.567	0.570756	-0.223	0.823474	-1.215	0.224339	0.854	0.393367	0.182	0.855291	0.857	0.391328	0.571	0.567862
rs260687	2	109578855	0.165	0.8686	-0.567	0.571021	-0.225	0.822218	-1.215	0.224492	0.851	0.394569	0.182	0.855872	0.854	0.392987	0.57	0.568542
rs11240785	2	110458618	-0.092	0.927032	-0.488	0.625788	-0.42	0.674427	-1.138	0.254988	0.683	0.494856	0.226	0.820888	0.77	0.441515	0.67	0.502935
rs13405936	2	111752416	0.139	0.889211	-0.427	0.669741	-0.407	0.683933	-1.12	0.262684	0.887	0.374821	0.298	0.765665	0.98	0.327	0.8	0.423922
rs908545	2	113389232	0.157	0.875487	-0.382	0.702707	-0.452	0.65122	-0.996	0.319471	0.823	0.410522	0.206	0.836591	1.027	0.304587	0.818	0.413556
rs3115327	2	114954162	0.231	0.817295	-0.357	0.720864	-0.486	0.626995	-0.874	0.382069	1.015	0.309946	0.409	0.682529	1.144	0.252823	1.072	0.283583
rs11123292	2	116026002	0.317	0.751416	-0.26	0.794558	-0.393	0.694005	-0.757	0.449252	1.1	0.271138	0.509	0.610952	1.167	0.243188	1.125	0.26041
rs1374597	2	116733337	0.331	0.740496	-0.26	0.794816	-0.394	0.693498	-0.781	0.434898	1.128	0.25921	0.52	0.603072	1.181	0.237788	1.139	0.254788
rs1583594	2	117785135	0.175	0.860791	-0.316	0.752112	-0.523	0.600758	-0.829	0.407226	1.058	0.289891	0.467	0.640757	1.002	0.316461	1.074	0.282609
rs6749634	2	119816228	0.169	0.866082	-0.337	0.736474	-0.423	0.672481	-0.74	0.45949	0.917	0.358993	0.421	0.673626	0.996	0.319177	1.186	0.235695
rs6542573	2	120986872	0.301	0.763565	-0.333	0.739065	-0.275	0.783526	-0.719	0.47241	0.957	0.338474	0.39	0.696173	1.002	0.316429	1.164	0.244476
rs192608	2	122392439	0.712	0.476618	-0.196	0.844966	-0.06	0.952524	-0.731	0.464806	1.632	0.102675	0.738	0.460229	1.468	0.14214	1.478	0.139522
rs10165357	2	123252034	0.69	0.490191	-0.293	0.769426	0.066	0.947141	-0.685	0.493221	1.597	0.110361	0.653	0.513519	1.458	0.144801	1.422	0.154946
rs13011089	2	123828854	0.69	0.490199	-0.293	0.76941	0.066	0.947126	-0.685	0.493208	1.597	0.110362	0.653	0.513508	1.458	0.144815	1.422	0.154952
rs6541927	2	124605930	0.69	0.490458	-0.295	0.768183	0.068	0.94568	-0.685	0.493245	1.595	0.110667	0.651	0.514955	1.455	0.145743	1.419	0.155859
rs6726563	2	126580416	0.694	0.487616	-0.389	0.697244	0.27	0.786963	-0.611	0.540975	1.647	0.0995552	0.625	0.532059	1.428	0.153256	1.347	0.178035
rs1370229	2	128699833	0.715	0.4745	-0.856	0.39214	0.291	0.770867	-1.041	0.297874	2.014	0.0440135	0.733	0.46351	1.701	0.0889619	1.407	0.159313
rs6727849	2	129020968	0.734	0.462697	-0.852	0.394023	0.305	0.759999	-1.037	0.299733	2.048	0.0405978	0.746	0.455738	1.759	0.0785841	1.473	0.140791
rs1545216	2	130095123	0.503	0.614997	-0.915	0.360336	-0.003	0.997438	-1.254	0.209826	2.184	0.0289533	0.956	0.339197	2.43	0.0151004	2.28	0.0226168
rs4407201	2	130522894	0.432	0.665831	-0.887	0.375136	0.001	0.999463	-1.236	0.216394	2.152	0.0314104	1.021	0.307255	2.515	0.0118939	2.473	0.0134016
rs2625051	2	131512850	0.305	0.760238	-0.639	0.52266	0.038	0.969761	-1.025	0.305213	2.196	0.0281055	1.291	0.19684	2.539	0.011118	2.692	0.0070926
rs6713972	2	131933628	0.092	0.926414	-0.633	0.526851	-0.04	0.968455	-0.991	0.321826	2.134	0.0328297	1.308	0.1908	2.56	0.0104756	2.817	0.00485291
rs4953954	2	132915518	-0.074	0.940852	-0.231	0.817426	-0.202	0.840293	-0.758	0.448405	2.324	0.0201347	1.735	0.0827316	2.527	0.0115184	3.107	0.00188958
rs11895345	2	133330895	-0.201	0.840723	-0.147	0.883082	-0.267	0.789284	-0.667	0.504567	2.318	0.0204306	1.795	0.0727292	2.503	0.0123181	3.2	0.00137501
rs2167530	2	134393846	-0.648	0.51672	0.297	0.766812	-0.274	0.783991	-0.118	0.905932	1.964	0.0495446	1.762	0.0781351	2.141	0.0322797	3.268	0.00108221
rs66523341	2	135122375	-0.875	0.381707	0.386	0.699644	-0.344	0.73068	-0.03	0.976215	1.818	0.0690476	1.732	0.0832141	1.96	0.0499459	3.233	0.00122329
rs17261772	2	135911422	-1.051	0.293237	0.71	0.477609	-0.471	0.637639	0.153	0.878031	1.801	0.0717197	1.862	0.0625937	1.749	0.0802715	3.176	0.00149484
rs1446585	2	136407479	-1.078	0.281242	0.692	0.489023	-0.499	0.617829	0.121	0.904004	1.798	0.0722103	1.85	0.0643278	1.709	0.0874565	3.137	0.00170927
rs11687599	2	137178771	-0.77	0.441436	0.424	0.671816	-0.256	0.79787	-0.017	0.986424	1.935	0.053005	1.605	0.108539	1.711	0.0871088	2.795	0.00519295
rs1455986	2	138496511	-0.481	0.630522	0.455	0.649067	-0.085	0.931994	0.052	0.958159	1.952	0.0509212	1.486	0.137353	1.741	0.0816266	2.612	0.00900153
rs10198230	2	140750641	0.015	0.987639	0.39	0.696372	-0.073	0.941416	-0.099	0.920742	2.495	0.0125939	1.747	0.080712	1.952	0.0508926	2.523	0.0116345
rs10186572	2	141795269	0.35	0.725997	0.483	0.629168	-0.053	0.957928	-0.092	0.926757	2.569	0.0101872	1.819	0.068929	1.931	0.0534613	2.38	0.0172957
rs6747453	2	143261959	0.486	0.626788	0.551	0.581547	0.028	0.977704	-0.01	0.992156	2.587	0.00969006	1.852	0.0640201	1.956	0.050442	2.378	0.0173911
rs12691673	2	144092133	0.618	0.536788	0.632	0.527599	0.109	0.912943	0.043	0.965336	2.607	0.0091466	1.912	0.0558794	2.035	0.0418543	2.419	0.015572
rs1035822	2	145255778	0.837	0.402778	0.706	0.480047	0.275	0.782982	0.101	0.91993	2.638	0.00834774	1.963	0.0496358	1.956	0.0504911	2.361	0.018241
rs6430083	2	146247003	0.881	0.378224	0.815	0.414923	0.317	0.750905	0.19	0.8493	2.688	0.00718988	2.089	0.0367494	1.991	0.0464648	2.444	0.0145208
rs12467509	2	146913332	0.869	0.384639	0.83	0.406496	0.315	0.753103	0.208	0.835322	2.693	0.0070722	2.114	0.0344989	1.992	0.046396	2.456	0.0140358
rs10199656	2	148138082	0.879	0.379131	0.823	0.410603	0.382	0.702647	0.246	0.805628	2.718	0.00657328	2.123	0.0337836	1.908	0.0563611	2.389	0.0168966
rs1979038	2	149210898	0.842	0.399728	0.714	0.475041	0.369	0.712291	0.191	0.848523	2.734	0.00625112	2.107	0.0351429	1.827	0.0676921	2.313	0.0207127
rs4667419	2	150443813	1.008	0.313472	0.699	0.484584	0.485	0.627784	0.291	0.770854	2.904	0.00368477	2.145	0.0319541	1.834	0.0666813	2.331	0.0197681
rs330585	2	151000108	1.128	0.259176	0.764	0.444587	0.489	0.625041	0.31	0.756823	3.045	0.00232323	2.226	0.0260336	1.916	0.0553821	2.359	0.0183286
rs289872	2	152065857	1.31	0.190309	0.896	0.370058	0.521	0.602346	0.343	0.731665	3.236	0.00121088	2.3	0.0214333	2.21	0.0271314	2.504	0.0122686
rs6733811	2	152546145	1.309	0.19037	0.895	0.370593	0.521	0.602469	0.342	0.732343	3.236	0.00121377	2.299	0.0215076	2.209	0.0271577	2.503	0.0123139
rs6714213	2	153357383	0.787	0.431344	0.993	0.320496	0.334	0.738631	0.558	0.577119	2.771	0.00559341	2.292	0.0219262	1.994	0.0461943	2.642	0.00825058
rs1530037	2	154410388	0.783	0.4336	0.994	0.320056	0.333	0.739296	0.56	0.575318	2.768	0.00564729	2.292	0.0219178	1.992	0.0464049	2.642	0.00823279
rs6714832	2	154808697	0.783	0.433902	0.994	0.320161	0.333	0.739507	0.56	0.575384	2.767	0.0056518	2.291	0.0219356	1.991	0.0464586	2.642	0.00824449
rs2652423	2	155720940	0.929	0.352932	1.033	0.301599	0.242	0.808529	0.424	0.671576	2.979	0.00289105	2.379	0.0173612	1.857	0.0633591	2.47	0.0135264
rs1918173	2	156893605	0.958	0.338092	0.953	0.34077	0.234	0.815236	0.344	0.73104	2.968	0.00299786	2.327	0.0199739	1.797	0.0723905	2.377	0.0174765
rs16841442	2	158121465	0.973	0.330655	0.896	0.369998	0.212	0.831987	0.274	0.783886	3.004	0.00266554	2.314	0.0206838	1.861	0.0628122	2.379	0.0173689
rs10497191	2	158667217	1.008	0.313637	0.856	0.392253	0.165	0.869234	0.19	0.849585	3.04	0.00236519	2.298	0.0215418	1.977	0.0480802	2.423	0.015412
rs59201434	2	159516667	0.922	0.356745	0.753	0.451523	-0.134	0.893425	-0.043	0.965428	3.14	0.00168986	2.304	0.0212246	2.225	0.0260561	2.514	0.0119211
rs6711770	2	160692761	0.723	0.469689	0.426	0.670239	-0.594	0.552722	-0.498	0.618672	3.163	0.00156359	2.227	0.0259336	2.532	0.0113526	2.562	0.0104102
rs4522556	2	160957846	0.725	0.468519	0.43	0.667056	-0.605	0.545417	-0.499	0.617822	3.17	0.00152668	2.232	0.0256247	2.568	0.0102311	2.59	0.00959467
rs17705608	2	161991197	0.687	0.492219	0.45	0.65247	-0.61	0.541588	-0.451	0.651879	3.21	0.00132523	2.237	0.0252831	2.539	0.0111098	2.559	0.0104857
rs16846646	2	163215423	0.654	0.513145	0.528	0.597779	-0.572	0.567263	-0.305	0.760726	3.155	0.00160496	2.186	0.028843	2.42	0.0155249	2.445	0.0144655
rs2952381	2	164263699	0.953	0.34064	0.793	0.427759	-0.445	0.65658	-0.109	0.912849	3.416	0.000634921	2.286	0.0222742	2.708	0.00677703	2.629	0.00855158
rs1470778	2	165196500	1.027	0.304457	0.83	0.406631	-0.356	0.721516	-0.026	0.979607	3.411	0.000646357	2.255	0.0241608	2.658	0.00785265	2.518	0.0118041
rs7600482	2	165741394	1.026	0.304776	0.827	0.408235	-0.358	0.720586	-0.028	0.977565	3.412	0.000645	2.253	0.0242652	2.658	0.00786797	2.515	0.0118871
rs6432854	2	166810570	1.082	0.27938	0.784	0.433008	-0.442	0.658181	-0.143	0.885935	3.432	0.000600091	2.246	0.0247246	2.568	0.0102431	2.412	0.0158865
rs7596044	2	167724626	1.114	0.265289	0.949	0.342843	-0.451	0.652302	-0.027	0.978632	3.386	0.000708959	2.285	0.0223368	2.482	0.0130769	2.379	0.0173522
rs11691034	2	168518206	1.384	0.166321	1.205	0.228092	-0.224	0.822467	0.197	0.844128	3.498	0.000468146	2.443	0.0145769	2.451	0.014255	2.35	0.0187687
rs4668077	2	169439848	1.647	0.0996506	1.499	0.133898	-0.135	0.892711	0.376	0.706719	3.594	0.00032609	2.606	0.00916453	2.407	0.0160916	2.347	0.0189134
rs13019430	2	171219055	1.468	0.142237	1.54	0.123581	-0.25	0.802836	0.381	0.703204	2.993	0.00276095	2.324	0.0201076	2.115	0.0344262	2.255	0.0241279
rs2059723	2	171831197	1.21	0.22611	1.259	0.208172	-0.331	0.740795	0.061	0.951118	2.46	0.0139071	1.955	0.0505409	1.706	0.088014	1.827	0.0677626
rs2305462	2	173895285	1.159	0.246514	0.929	0.352681	-0.257	0.797502	-0.294	0.76868	2.037	0.0416805	1.678	0.0934284	1.116	0.264632	1.276	0.202041
rs3844267	2	174525107	1.194	0.232482	0.923	0.355805	-0.236	0.813595	-0.324	0.745611	2.05	0.0403162	1.689	0.0912442	1.099	0.271585	1.259	0.208087
rs1376865	2	175624597	1.495	0.135042	0.849	0.395966	-0.121	0.903339	-0.492	0.622742	2.223	0.0262064	1.608	0.107873	0.886	0.375575	0.928	0.353615
rs1982235	2	176047906	1.486	0.137315	0.783	0.433569	-0.124	0.901127	-0.536	0.592036	2.161	0.0307142	1.482	0.138255	0.77	0.441398	0.77	0.441195
rs847194	2	176958701	1.353	0.175908	0.609	0.542777	-0.126	0.899539	-0.61	0.542111	1.915	0.0554877	1.163	0.24485	0.416	0.677216	0.365	0.714881
rs868179	2	177549497	1.301	0.193324	0.342	0.732316	-0.079	0.937128	-0.81	0.418071	1.804	0.0712182	0.912	0.361775	0.198	0.842758	0.069	0.945106
rs1348850	2	178418575	1.345	0.178505	0.315	0.752558	-0.014	0.988461	-0.834	0.404434	1.832	0.0669731	0.866	0.386561	0.185	0.853368	-0.005	0.996338
rs334044	2	179102232	1.354	0.175687	0.317	0.75105	-0.008	0.993329	-0.834	0.404124	1.836	0.0663077	0.866	0.386487	0.191	0.848863	-0.003	0.997263
rs340348	2	179932785	1.364	0.172556	0.32	0.749175	0.124	0.901479	-0.777	0.437074	1.851	0.0641472	0.823	0.410554	-0.012	0.990226	-0.252	0.801218
rs4522569	2	180973176	1.217	0.223517	0.098	0.921883	0.088	0.929497	-0.905	0.365332	1.849	0.0644077	0.787	0.431368	-0.075	0.939892	-0.3	0.764497
rs56378630	2	181710499	1.011	0.311853	-0.163	0.870872	-0.053	0.958007	-1.102	0.270561	1.782	0.0747788	0.659	0.509864	-0.204	0.838282	-0.452	0.650929
rs56201324	2	182840114	0.829	0.407027	-0.378	0.705151	-0.119	0.905185	-1.195	0.232016	1.809	0.0703763	0.632	0.527279	-0.274	0.784124	-0.555	0.578851
rs288345	2	183666932	0.763	0.445573	-0.48	0.63137	-0.048	0.961621	-1.185	0.236161	1.832	0.0669025	0.572	0.567571	-0.299	0.764768	-0.675	0.49939
rs1622455	2	184298771	0.802	0.422692	-0.56	0.57545	0.029	0.977013	-1.252	0.21054	1.811	0.070099	0.517	0.604845	-0.278	0.781256	-0.743	0.457476
rs1534207	2	185018296	0.847	0.397169	-0.771	0.440966	0.119	0.905371	-1.408	0.15902	1.769	0.0769547	0.358	0.720446	-0.162	0.871627	-0.823	0.410792
rs4667010	2	185944619	0.848	0.396422	-0.773	0.439629	0.12	0.904255	-1.41	0.158596	1.768	0.0770216	0.356	0.721751	-0.162	0.871378	-0.824	0.410006
rs2194508	2	186317662	0.861	0.389468	-0.794	0.427061	0.133	0.894319	-1.424	0.154353	1.759	0.0785602	0.336	0.736951	-0.181	0.856086	-0.85	0.395129
rs3768781	2	187481835	0.943	0.345545	-0.993	0.320488	0.246	0.805342	-1.541	0.123298	1.605	0.108551	0.113	0.910075	-0.417	0.676473	-1.141	0.253834
rs9646806	2	188131502	0.966	0.334221	-0.986	0.32427	0.27	0.787352	-1.53	0.125963	1.593	0.111069	0.099	0.921193	-0.455	0.649114	-1.178	0.238943
rs12469465	2	188800394	0.969	0.332559	-0.985	0.324525	0.274	0.784097	-1.528	0.126561	1.593	0.111114	0.095	0.924265	-0.455	0.649318	-1.182	0.237393
rs7424137	2	189883644	1.21	0.226329	-0.704	0.481162	0.513	0.6083	-1.25	0.211464	1.576	0.115101	0.162	0.87121	-0.376	0.707059	-1.075	0.282476
rs2053163	2	190827023	1.308	0.190754	-0.635	0.52554	0.674	0.500368	-1.146	0.251744	1.456	0.145295	-0.032	0.974212	-0.446	0.655555	-1.22	0.222325
rs6710083	2	192772592	2.196	0.0280589	-0.089	0.928719	1.077	0.281637	-0.832	0.405149	2.036	0.0417151	0.391	0.696106	0.203	0.838904	-0.628	0.530275
rs12993533	2	193203397	2.76	0.0057714	0.413	0.67982	1.498	0.134164	-0.402	0.687599	2.306	0.0211027	0.653	0.51362	0.593	0.55291	-0.241	0.80958
rs6720330	2	194127291	2.878	0.00400798	0.573	0.566686	1.736	0.08261	-0.126	0.899976	2.227	0.0259362	0.607	0.544006	0.601	0.547713	-0.208	0.835341
rs2360090	2	195344783	2.893	0.00381148	0.614	0.53926	1.769	0.076855	-0.069	0.945193	2.217	0.0266102	0.611	0.541175	0.607	0.543959	-0.195	0.845319
rs1377656	2	195843011	2.898	0.00375191	0.71	0.477554	1.77	0.0767273	0.05	0.960247	2.231	0.0256882	0.622	0.533728	0.622	0.533735	-0.174	0.861544
rs6434811	2	196866420	2.895	0.00378805	0.849	0.395913	1.839	0.0658514	0.26	0.794986	2.202	0.0276844	0.642	0.520625	0.639	0.523136	-0.106	0.915827
rs4341955	2	197404714	2.847	0.00440746	1.187	0.235355	1.683	0.0924211	0.433	0.665052	2.206	0.0274051	0.928	0.353186	0.841	0.400492	0.235	0.81411
rs13392750	2	198143381	2.799	0.00512016	1.216	0.223926	1.665	0.0959969	0.466	0.641024	2.146	0.0318655	0.905	0.365401	0.788	0.430679	0.222	0.824624
rs1813849	2	200142847	2.086	0.036947	0.953	0.340662	1.38	0.167542	0.448	0.654301	1.287	0.198044	0.321	0.74826	0.245	0.806157	-0.08	0.936019
rs7572473	2	200634917	1.914	0.055678	0.939	0.347561	1.249	0.211632	0.417	0.676496	1.183	0.236874	0.32	0.748749	0.174	0.861813	-0.056	0.95495
rs2540060	2	201560331	1.755	0.079237	0.848	0.396295	1.301	0.193239	0.529	0.597082	0.934	0.350187	0.096	0.923404	-0.159	0.873683	-0.319	0.749956
rs7595229	2	202799297	1.634	0.102173	0.702	0.482863	1.274	0.202787	0.497	0.619446	0.786	0.431984	-0.037	0.970201	-0.323	0.746378	-0.455	0.649173
rs6736678	2	203212305	1.653	0.0982302	0.668	0.50427	1.357	0.174689	0.527	0.597974	0.692	0.488865	-0.134	0.893406	-0.428	0.66891	-0.557	0.57781
rs2247197	2	204306433	1.441	0.149485	0.506	0.61279	1.222	0.221717	0.414	0.679036	0.483	0.62936	-0.283	0.777273	-0.551	0.581921	-0.676	0.499288
rs2216317	2	205505348	1.16	0.24599	0.39	0.69655	1.014	0.310412	0.298	0.765323	0.144	0.885786	-0.54	0.589122	-0.772	0.439975	-0.857	0.391554
rs992159	2	206391545	0.464	0.64289	0.12	0.904442	0.499	0.618118	0.083	0.934028	-0.353	0.723742	-0.803	0.422087	-1.136	0.255858	-1.101	0.271102
rs1362663	2	206769589	0.4	0.689133	0.094	0.924733	0.447	0.654569	0.046	0.9633	-0.402	0.687588	-0.824	0.409656	-1.174	0.240357	-1.134	0.256897
rs1920047	2	208014898	0.109	0.913587	-0.247	0.804713	0.325	0.745042	-0.172	0.863687	-0.704	0.481251	-1.171	0.241531	-1.413	0.157622	-1.424	0.154587
rs4675743	2	209087335	0.01	0.992256	-0.499	0.618093	0.449	0.65346	-0.225	0.821677	-1.092	0.274776	-1.582	0.11361	-1.684	0.0921828	-1.84	0.065823
rs16842895	2	210308543	-0.017	0.986071	-0.55	0.582562	0.409	0.682234	-0.275	0.78304	-1.108	0.268013	-1.591	0.111562	-1.653	0.0984003	-1.835	0.0664604
rs4356603	2	211508287	-0.071	0.943051	-0.794	0.426932	0.409	0.682205	-0.441	0.65952	-1.164	0.244495	-1.833	0.0667604	-1.646	0.099682	-1.987	0.0468767
rs13414946	2	212296470	-0.187	0.851786	-0.949	0.342696	0.331	0.74097	-0.56	0.575787	-1.221	0.222261	-1.973	0.048448	-1.67	0.0950056	-2.083	0.0372458
rs1473636	2	212882190	-0.233	0.815767	-0.905	0.365392	0.524	0.600228	-0.343	0.731953	-1.444	0.14861	-2.158	0.0309095	-1.867	0.0619274	-2.224	0.0261209
rs920525	2	213986695	-0.414	0.679089	-0.689	0.490797	0.553	0.580267	0.005	0.995643	-1.554	0.12019	-2.074	0.0380758	-1.562	0.118382	-1.807	0.070769
rs13420690	2	215235867	-0.439	0.660926	-0.648	0.517225	0.534	0.59358	0.072	0.942218	-1.609	0.107552	-2.074	0.0380371	-1.619	0.105443	-1.831	0.067139
rs13022398	2	216577567	-0.709	0.478484	-0.404	0.685987	0.35	0.726683	0.399	0.689837	-1.675	0.0938524	-1.809	0.0704205	-1.955	0.0505326	-1.84	0.0657364
rs10173363	2	217984660	-0.845	0.398126	-0.173	0.862724	0.197	0.844209	0.472	0.636845	-1.397	0.162437	-1.187	0.235188	-2.229	0.0258393	-1.776	0.0757337
rs2292549	2	219128506	-0.415	0.678038	-0.075	0.940159	0.447	0.654803	0.582	0.56031	-0.892	0.372137	-0.848	0.396403	-2.291	0.021955	-1.738	0.0821292
rs620698	2	220466199	-0.216	0.828743	0.086	0.931218	0.614	0.539265	0.727	0.467098	-0.664	0.506417	-0.594	0.55242	-2.191	0.028435	-1.605	0.108402
rs1106609	2	221238189	-0.234	0.815318	0.169	0.865768	0.554	0.579499	0.728	0.466891	-0.492	0.622582	-0.345	0.730205	-2.111	0.0347885	-1.441	0.149484
rs1344814	2	221925929	-0.453	0.65081	0.201	0.84074	0.216	0.828781	0.506	0.613206	-0.323	0.746831	-0.046	0.963011	-2.009	0.0444932	-1.301	0.193285
rs7575052	2	222618435	-0.44	0.659751	0.33	0.741264	-0.094	0.925196	0.312	0.755325	0.073	0.941609	0.415	0.677944	-1.693	0.0904056	-0.91	0.362735
rs10804308	2	223366832	-0.494	0.621546	0.305	0.760411	-0.227	0.820448	0.228	0.819279	0.088	0.929722	0.387	0.698915	-1.657	0.0974438	-0.87	0.384401
rs744396	2	224570781	-1.051	0.29336	0.145	0.884606	-0.745	0.456139	0.019	0.984921	-0.043	0.965737	0.271	0.786641	-1.684	0.0921964	-0.854	0.392971
rs282249	2	224931733	-1.019	0.30817	0.232	0.81667	-0.685	0.493154	0.116	0.907714	-0.02	0.983669	0.33	0.741422	-1.709	0.0874837	-0.81	0.41769
rs2015161	2	225867091	-0.914	0.360669	0.422	0.672728	-0.562	0.574211	0.23	0.818152	-0.168	0.866267	0.289	0.772725	-1.789	0.0736938	-0.829	0.407019
rs11903376	2	226683986	-0.791	0.428973	0.631	0.528167	-0.439	0.66078	0.379	0.705041	-0.257	0.797002	0.332	0.739744	-1.679	0.0932427	-0.632	0.527514
rs2251692	2	227589780	-0.936	0.349379	0.664	0.506579	-0.661	0.508758	0.237	0.812731	-0.381	0.702855	0.555	0.578847	-1.845	0.064988	-0.617	0.537298
rs73082223	2	227973892	-0.913	0.361492	0.701	0.483491	-0.658	0.510571	0.22	0.826152	-0.431	0.666361	0.599	0.549089	-1.865	0.0621635	-0.566	0.57114
rs7585858	2	229079715	-0.951	0.34152	0.626	0.531406	-0.711	0.47714	0.137	0.891143	-0.511	0.609382	0.657	0.511142	-2.025	0.0428728	-0.62	0.534993
rs4973342	2	231532555	-1.039	0.298821	-0.518	0.604231	-0.754	0.450824	-0.693	0.488287	-0.67	0.503145	0.133	0.894388	-2.254	0.0241735	-1.352	0.176481
rs6719593	2	232198327	-1.183	0.236708	-0.66	0.509051	-0.853	0.393854	-0.803	0.422169	-0.773	0.439478	0.088	0.929481	-2.299	0.0215313	-1.417	0.156385
rs6760896	2	233172923	-2.282	0.0224963	-1.344	0.178817	-1.18	0.237981	-0.888	0.374796	-2.049	0.0404506	-1.104	0.269764	-3.179	0.00147876	-2.288	0.0221377
rs4663990	2	234862040	-2.733	0.00628491	-1.794	0.0728081	-1.241	0.214609	-1.11	0.267206	-2.617	0.00886039	-1.753	0.0796566	-3.798	0.000146131	-3.125	0.00177822
rs7594935	2	235255122	-2.657	0.00788064	-1.797	0.0723847	-1.241	0.214785	-1.21	0.226139	-2.543	0.0109824	-1.603	0.108921	-3.639	0.000273221	-2.934	0.00334868
rs57088602	2	236294462	-2.198	0.0279694	-1.337	0.181163	-1.102	0.270349	-1.086	0.277465	-2.414	0.0157908	-1.419	0.155803	-3.181	0.00146619	-2.479	0.0131745
rs61197218	2	237209197	-1.932	0.0533158	-1.472	0.141135	-1.028	0.304077	-1.275	0.20227	-2.194	0.0282552	-1.497	0.13444	-2.853	0.00433212	-2.311	0.0208421
rs6719451	2	238336802	-1.865	0.0621808	-1.315	0.188345	-1.125	0.260665	-1.277	0.201581	-2.324	0.0201054	-1.634	0.102246	-2.852	0.00433872	-2.192	0.0283867
rs28497373	2	239417840	-1.463	0.143421	-0.864	0.387629	-0.812	0.416695	-0.908	0.363764	-2.17	0.0300194	-1.533	0.125219	-2.491	0.0127275	-1.869	0.061656
rs12479352	2	240435943	-1.333	0.182533	-0.557	0.577764	-0.836	0.403052	-0.74	0.459245	-2.246	0.0246749	-1.374	0.169336	-2.371	0.0177632	-1.683	0.0923831
rs2165215	2	241004414	-1.064	0.287504	-0.38	0.704036	-0.642	0.521191	-0.605	0.545441	-2.172	0.0298206	-1.255	0.20957	-2.049	0.040482	-1.392	0.163915
rs740393	2	242065498	-0.815	0.414791	-0.436	0.662774	-0.614	0.53905	-0.796	0.426023	-1.984	0.0472442	-1.238	0.215582	-1.601	0.109451	-1.248	0.21219
rs6437262	2	242470544	-0.815	0.414815	-0.436	0.662525	-0.614	0.539161	-0.796	0.42588	-1.984	0.0472387	-1.239	0.215464	-1.601	0.109459	-1.248	0.212111
rs9826534	3	669478	-1.901	0.0573465	-1.006	0.314489	-0.821	0.411788	0.061	0.950974	-1.392	0.163796	-0.726	0.468117	-2.779	0.0054447	-1.742	0.081587
rs155409	3	1355266	-1.893	0.0582922	-0.999	0.317774	-0.967	0.333601	0.001	0.998925	-1.359	0.174139	-0.598	0.549703	-2.634	0.00842781	-1.512	0.130489
rs9310592	3	1982593	-2	0.0455458	-1.079	0.280685	-1.122	0.261658	-0.134	0.893021	-1.494	0.135228	-0.628	0.530245	-2.731	0.00630881	-1.546	0.12217
rs2675291	3	2751953	-2.224	0.0261473	-1.094	0.273936	-1.406	0.159783	-0.336	0.736766	-1.741	0.0816743	-0.529	0.596846	-2.715	0.00663142	-1.547	0.12191
rs2054873	3	3587732	-2.118	0.0341865	-0.706	0.480394	-1.135	0.256429	0.067	0.946409	-1.567	0.117001	-0.336	0.736779	-2.672	0.00754677	-1.456	0.145291
rs1811510	3	5775231	-1.366	0.171897	-0.757	0.448943	-0.998	0.318191	-0.285	0.775808	-0.87	0.384166	-0.208	0.835475	-1.872	0.0611386	-0.98	0.327087
rs7624349	3	6764063	-1.744	0.0811122	-0.408	0.683014	-1.568	0.116847	-0.332	0.739727	-0.87	0.38412	0.148	0.882696	-1.906	0.0566219	-0.787	0.431491
rs17046670	3	7080267	-1.787	0.0739569	-0.302	0.76256	-1.637	0.101584	-0.323	0.746747	-0.816	0.414671	0.173	0.862335	-1.956	0.0504519	-0.816	0.414542
rs1488432	3	8243768	-1.944	0.0518993	-0.351	0.725701	-1.95	0.0511771	-0.488	0.62571	-0.45	0.652742	0.234	0.815215	-1.5	0.133718	-0.56	0.575464
rs3864087	3	8864726	-2.045	0.0408311	-0.626	0.531048	-2.096	0.0360414	-0.783	0.433635	-0.284	0.776222	0.092	0.926342	-1.284	0.19925	-0.529	0.596747
rs2302786	3	9979660	-2.204	0.0275385	-0.832	0.405669	-2.356	0.0184852	-1.161	0.245487	-0.342	0.732209	-0.095	0.924499	-1.265	0.205805	-0.664	0.506849
rs11719375	3	10706597	-2.304	0.0212047	-0.923	0.355925	-2.588	0.00964585	-1.439	0.150287	-0.426	0.670192	-0.235	0.814502	-1.233	0.217544	-0.751	0.452753
rs7651349	3	11662320	-2.113	0.0346108	-0.608	0.542908	-2.247	0.024645	-1.042	0.297426	-0.507	0.612266	-0.219	0.82643	-1.307	0.191049	-0.705	0.480771
rs7627605	3	12399270	-2.045	0.0408322	-0.441	0.658958	-2.296	0.0216999	-1.009	0.312958	-0.376	0.706673	-0.049	0.960651	-1.21	0.226351	-0.558	0.577042
rs4596126	3	13659897	-2.078	0.0377061	-0.352	0.724596	-2.204	0.0275034	-0.925	0.355206	-0.549	0.58312	-0.131	0.895487	-1.351	0.176741	-0.573	0.566637
rs6807349	3	14811258	-2.558	0.0105337	-0.55	0.58211	-2.227	0.0259521	-0.907	0.364588	-0.957	0.338815	-0.496	0.619645	-2.061	0.0392847	-1.013	0.311012
rs9833671	3	16237372	-2.662	0.0077793	-0.646	0.517956	-2.262	0.0237272	-0.962	0.335894	-1.037	0.299545	-0.598	0.550004	-2.223	0.0262417	-1.168	0.242854
rs13317829	3	17157586	-3.042	0.00235093	-1.065	0.286745	-2.489	0.0128074	-1.318	0.187345	-1.295	0.195218	-0.928	0.35322	-2.685	0.00724243	-1.603	0.108893
rs9835421	3	18142767	-3.085	0.00203613	-1.111	0.266723	-2.514	0.0119383	-1.351	0.176638	-1.341	0.180051	-0.974	0.33019	-2.736	0.00622739	-1.656	0.0977287
rs67013638	3	19230451	-3.24	0.00119567	-1.232	0.217914	-2.495	0.0125792	-1.353	0.176029	-1.637	0.101706	-1.238	0.215587	-2.972	0.00296299	-1.903	0.0569991
rs9847647	3	19813225	-3.242	0.00118565	-1.138	0.255144	-2.495	0.0125823	-1.266	0.205371	-1.648	0.0994018	-1.153	0.249116	-3.023	0.00250513	-1.856	0.063466
rs13317287	3	21399012	-3.304	0.000953429	-1.154	0.248465	-2.323	0.0201701	-1.119	0.26314	-2.08	0.0375136	-1.503	0.132847	-3.437	0.000588823	-2.321	0.0202865
rs1494225	3	22466842	-3.277	0.00104871	-1.201	0.229787	-2.273	0.0230291	-1.091	0.275459	-2.174	0.0297373	-1.54	0.123626	-3.594	0.000325178	-2.468	0.013592
rs7610607	3	24904904	-3.653	0.000259455	-1.731	0.0835362	-2.728	0.00637568	-1.688	0.0914053	-2.304	0.0212357	-1.623	0.104492	-3.759	0.000170628	-2.642	0.00823872
rs1488989	3	25771579	-3.529	0.000417916	-1.958	0.0502541	-2.693	0.00709073	-1.934	0.0531116	-2.174	0.0297239	-1.676	0.0936607	-3.737	0.000186111	-2.708	0.00677649
rs4973760	3	27349047	-3.205	0.00135178	-1.668	0.0953392	-2.677	0.00743142	-1.791	0.0732182	-1.699	0.0893754	-1.069	0.284955	-3.097	0.00195525	-2.07	0.0384133
rs7633531	3	28828525	-3.107	0.00189207	-1.514	0.130011	-2.749	0.00598396	-1.729	0.0838792	-1.626	0.104019	-0.84	0.400935	-2.655	0.00792101	-1.572	0.115936
rs2197896	3	30032530	-3.187	0.00143999	-1.429	0.153075	-2.736	0.00621305	-1.589	0.112157	-1.805	0.0710338	-0.915	0.360427	-2.64	0.00829198	-1.523	0.127653
rs6768230	3	30975073	-2.567	0.0102523	-0.848	0.396372	-2.067	0.0386878	-0.946	0.344132	-1.195	0.232279	-0.286	0.775021	-1.789	0.073627	-0.863	0.38833
rs7619670	3	31386232	-2.473	0.0133839	-0.731	0.464697	-2.006	0.0448628	-0.877	0.380263	-1.135	0.256393	-0.202	0.839663	-1.651	0.0986849	-0.748	0.454183
rs347134	3	32439785	-2.389	0.0168852	-0.644	0.519491	-1.858	0.0631691	-0.77	0.441327	-1.057	0.29032	-0.125	0.900319	-1.101	0.270829	-0.357	0.721329
rs9311077	3	34833364	-2.028	0.042514	-0.47	0.638035	-1.658	0.0972258	-0.649	0.516376	-0.666	0.505212	0.127	0.899038	-0.584	0.559201	0.003	0.997579
rs9311120	3	35926289	-2.017	0.04371	-0.449	0.653305	-1.657	0.0975573	-0.568	0.569959	-0.595	0.552125	0.127	0.89857	-0.472	0.636722	0.061	0.951728
rs747314	3	36377812	-2.03	0.0423393	-0.458	0.646742	-1.664	0.0962052	-0.565	0.57177	-0.599	0.549427	0.129	0.897448	-0.485	0.627732	0.058	0.954051
rs7652014	3	40367524	-2.788	0.00530968	-1.583	0.113459	-1.924	0.054409	-1.241	0.214783	-1.025	0.305298	-0.668	0.504381	-1.17	0.24219	-0.563	0.573705
rs4246665	3	41305804	-3.011	0.00260305	-1.631	0.102797	-2.009	0.0444857	-1.19	0.233914	-1.015	0.310329	-0.546	0.58527	-1.268	0.204624	-0.504	0.614425
rs9864051	3	41725005	-2.982	0.00286387	-1.622	0.104725	-1.983	0.0473806	-1.162	0.245126	-0.963	0.335687	-0.511	0.609175	-1.198	0.231064	-0.442	0.658732
rs339698	3	42732236	-2.901	0.00371666	-1.795	0.0725802	-1.877	0.0605037	-1.257	0.208623	-0.895	0.370833	-0.633	0.526736	-1.126	0.260182	-0.503	0.614879
rs13320571	3	43334020	-2.834	0.00460177	-1.864	0.0623346	-1.752	0.0798202	-1.249	0.211669	-0.872	0.383087	-0.729	0.466009	-1.137	0.255732	-0.589	0.555638
rs1008369	3	44105159	-2.686	0.00723679	-1.786	0.0740484	-1.518	0.129101	-1.101	0.270792	-0.965	0.334696	-0.792	0.428337	-1.124	0.261201	-0.567	0.570945
rs33759	3	45276370	-2.243	0.0248731	-1.557	0.11947	-1.082	0.279365	-0.862	0.388778	-0.86	0.389746	-0.749	0.453843	-0.938	0.348346	-0.459	0.646499
rs9872121	3	46140002	-2.138	0.0324998	-1.498	0.134159	-1.011	0.311895	-0.865	0.386999	-0.818	0.413571	-0.751	0.452779	-0.818	0.413339	-0.416	0.677119
rs2227294	3	46902129	-2.069	0.0385363	-1.46	0.144345	-1.012	0.31161	-0.89	0.373596	-0.815	0.415232	-0.759	0.447705	-0.771	0.440964	-0.394	0.693446
rs4858833	3	47575568	-1.975	0.0482411	-1.437	0.150619	-0.964	0.334895	-0.886	0.375824	-0.802	0.422506	-0.773	0.439583	-0.698	0.484925	-0.356	0.721942
rs72934791	3	49058793	-2.282	0.0224759	-1.492	0.135596	-1.093	0.27421	-0.869	0.384688	-1.04	0.298468	-0.897	0.369625	-0.688	0.491196	-0.376	0.706744
rs2282751	3	50291785	-2.785	0.00535828	-1.499	0.1338	-1.412	0.158042	-0.828	0.407568	-1.323	0.18593	-0.968	0.332973	-0.773	0.439517	-0.375	0.707576
rs11712780	3	51416368	-2.796	0.00516869	-1.501	0.133257	-1.417	0.156582	-0.827	0.408519	-1.335	0.182024	-0.977	0.3287	-0.779	0.435926	-0.381	0.702968
rs11716487	3	52477866	-2.851	0.00435793	-1.553	0.120465	-1.395	0.162887	-0.808	0.419115	-1.412	0.157844	-1.003	0.315682	-0.882	0.377809	-0.454	0.650122
rs9856661	3	54077256	-3.014	0.00257595	-1.612	0.107029	-1.433	0.151843	-0.754	0.451021	-1.559	0.118992	-1.052	0.292599	-1.019	0.308241	-0.526	0.598598
rs9872536	3	55453536	-2.965	0.00302236	-2.046	0.0407892	-1.516	0.129394	-1.188	0.234823	-1.265	0.205916	-0.989	0.322508	-0.841	0.400145	-0.353	0.724172
rs9825091	3	56796026	-2.891	0.00384182	-2.003	0.0452054	-1.567	0.117085	-1.226	0.220019	-1.15	0.25007	-0.885	0.37596	-0.741	0.458884	-0.253	0.800244
rs839231	3	58022761	-2.834	0.00460284	-1.763	0.0779302	-1.594	0.110936	-1.088	0.276652	-1.01	0.312508	-0.633	0.526521	-0.56	0.57521	-0.085	0.93204
rs7633596	3	59678338	-2.747	0.00600663	-1.652	0.0984677	-1.683	0.0924193	-1.127	0.259883	-0.885	0.376285	-0.54	0.58893	-0.426	0.669805	-0.047	0.96246
rs11130791	3	60874077	-2.034	0.0419783	-1.021	0.307129	-1.351	0.176613	-0.824	0.409717	-0.585	0.558376	-0.205	0.837691	-0.522	0.601743	-0.26	0.794686
rs6445204	3	61315350	-1.93	0.0535914	-0.822	0.410958	-1.362	0.17311	-0.739	0.459673	-0.495	0.620502	-0.064	0.949123	-0.533	0.593864	-0.317	0.7514
rs833660	3	62552794	-1.933	0.0531959	-0.7	0.483853	-1.378	0.168196	-0.596	0.551167	-0.658	0.510379	-0.16	0.872968	-0.777	0.437181	-0.547	0.58437
rs9829530	3	63404743	-2.066	0.0387833	-0.727	0.46697	-1.47	0.141522	-0.56	0.57534	-0.647	0.517451	-0.207	0.836233	-0.823	0.410577	-0.598	0.549547
rs7648640	3	64332101	-2.156	0.0311054	-1.033	0.30158	-1.408	0.159271	-0.673	0.500667	-0.747	0.454856	-0.523	0.600855	-1.007	0.314127	-0.891	0.372801
rs9834596	3	65034421	-2.193	0.0282991	-1.358	0.174505	-1.315	0.188411	-0.879	0.37967	-0.876	0.380797	-0.88	0.378927	-1.08	0.280001	-1.196	0.231664
rs11709533	3	66539628	-2.458	0.0139769	-2.305	0.0211583	-1.367	0.171539	-1.771	0.0765547	-1.158	0.246832	-1.651	0.0987762	-1.672	0.0945576	-2.158	0.0309599
rs6549843	3	67291478	-2.526	0.0115492	-2.521	0.0117132	-1.315	0.188608	-1.842	0.0654773	-1.297	0.194675	-1.958	0.0502857	-1.935	0.0530259	-2.536	0.0112141
rs1352855	3	68362436	-2.427	0.0152265	-2.856	0.0042927	-1.219	0.2227	-2.028	0.0425764	-1.201	0.22975	-2.185	0.0288874	-2.01	0.0444354	-2.852	0.00434342
rs9840077	3	69206654	-2.246	0.0247288	-2.841	0.00450311	-1.033	0.301686	-1.958	0.0502505	-1.204	0.228467	-2.315	0.0205902	-2.028	0.0425331	-2.958	0.00309922
rs35026817	3	70136592	-2.065	0.0389481	-2.821	0.00479406	-0.823	0.410555	-1.847	0.0647754	-1.353	0.176076	-2.556	0.0105834	-2.035	0.0418967	-3.049	0.0022958
rs1288979	3	71103136	-1.907	0.0565216	-2.688	0.00717947	-0.592	0.553743	-1.643	0.100357	-1.385	0.165908	-2.588	0.00964756	-2.044	0.0409357	-3.039	0.00237712
rs13066103	3	72590900	-0.895	0.370586	-1.816	0.0694419	-0.2	0.841644	-1.263	0.206634	-0.911	0.362419	-1.919	0.0550286	-1.284	0.199113	-2.267	0.0234088
rs3856580	3	73484914	0.093	0.926246	-1.238	0.215537	0.763	0.445336	-0.665	0.505947	-0.811	0.417402	-1.785	0.0743192	-0.976	0.32918	-1.891	0.0586741
rs615326	3	74400688	0.382	0.702443	-0.976	0.328966	0.99	0.322383	-0.47	0.638668	-0.698	0.485365	-1.63	0.103015	-0.783	0.433763	-1.61	0.107462
rs6549722	3	75373177	0.563	0.573723	-0.836	0.403082	1.104	0.269577	-0.368	0.71318	-0.571	0.567703	-1.466	0.142562	-0.642	0.520839	-1.35	0.17717
rs4343667	3	77103671	0.857	0.391376	-0.777	0.437323	1.198	0.230799	-0.384	0.701318	0.019	0.984635	-1.026	0.304855	-0.13	0.896251	-0.854	0.393317
rs10084692	3	77378207	1.108	0.267688	-0.756	0.44976	1.308	0.190847	-0.413	0.679467	0.359	0.719833	-0.802	0.422525	0.149	0.881297	-0.644	0.519645
rs13084066	3	78608819	1.264	0.206205	-0.697	0.485602	1.413	0.157605	-0.376	0.707138	0.541	0.588644	-0.703	0.481968	0.319	0.74961	-0.532	0.595016
rs9832396	3	79354187	1.372	0.170013	-0.607	0.543671	1.447	0.147846	-0.347	0.728758	0.657	0.51088	-0.594	0.552621	0.41	0.681603	-0.442	0.658495
rs4856577	3	80257958	2.255	0.0241266	0.373	0.709107	1.37	0.170717	-0.07	0.944224	2.094	0.0362763	0.478	0.632404	1.358	0.174567	0.294	0.768897
rs2639242	3	81019528	2.256	0.0240646	0.374	0.708483	1.37	0.170822	-0.07	0.943969	2.097	0.0360002	0.481	0.630742	1.36	0.173765	0.296	0.76724
rs6769852	3	82120191	2.585	0.00972553	0.609	0.542415	1.454	0.145824	-0.092	0.926326	2.609	0.00908957	0.887	0.374974	1.693	0.0903727	0.523	0.60063
rs7621875	3	82789651	2.598	0.00938372	0.617	0.537232	1.435	0.151175	-0.108	0.913635	2.668	0.00764126	0.929	0.352903	1.732	0.0832174	0.553	0.580259
rs7651607	3	83770825	2.723	0.00647398	0.635	0.525687	1.465	0.142961	-0.155	0.877072	2.797	0.00516532	0.971	0.331757	1.787	0.0739954	0.562	0.574011
rs4276195	3	84270877	2.725	0.00643466	0.633	0.526912	1.465	0.142821	-0.156	0.875692	2.799	0.00512533	0.97	0.331992	1.788	0.0738376	0.561	0.574672
rs1549979	3	85460131	2.777	0.00548284	0.663	0.507586	1.563	0.117957	-0.105	0.916576	2.822	0.00476779	0.971	0.331311	1.73	0.083562	0.513	0.607861
rs9843405	3	86637887	2.855	0.00430865	0.68	0.496749	1.687	0.0916615	-0.067	0.946318	2.949	0.00319252	1.026	0.305028	1.647	0.099577	0.455	0.649238
rs13076266	3	87431686	2.737	0.00620348	0.612	0.540348	1.743	0.0812965	-0.032	0.974215	2.817	0.00484397	0.908	0.363638	1.292	0.196515	0.092	0.926421
rs11707692	3	88518442	2.606	0.00915908	0.594	0.552584	1.716	0.0861858	0.02	0.983798	2.804	0.00504288	0.974	0.329989	1.187	0.235298	0.107	0.914553
rs4128782	3	89237732	2.604	0.00920099	0.593	0.553297	1.715	0.0864136	0.019	0.984779	2.804	0.00504459	0.974	0.329898	1.186	0.235542	0.107	0.914724
rs11128080	3	90056453	2.554	0.010651	0.566	0.571558	1.671	0.0946799	-0.017	0.986102	2.818	0.00483003	1.022	0.306719	1.146	0.251852	0.117	0.906882
rs7653521	3	93784559	2.531	0.0113629	0.691	0.489845	1.645	0.100036	0.057	0.954228	2.84	0.00450635	1.174	0.240554	1.211	0.22593	0.302	0.762931
rs13321299	3	95020162	2.529	0.011444	0.702	0.482859	1.647	0.0995755	0.068	0.945678	2.831	0.00463723	1.175	0.240074	1.201	0.229919	0.299	0.765036
rs7624575	3	95353835	2.527	0.0115038	0.703	0.481884	1.647	0.0996479	0.07	0.94427	2.828	0.0046799	1.174	0.240291	1.196	0.231528	0.297	0.766673
rs937878	3	96472739	2.277	0.0227635	0.683	0.494758	1.462	0.14382	0.048	0.961401	2.614	0.00895115	1.146	0.251674	0.991	0.321448	0.276	0.782545
rs9289324	3	96929437	2.278	0.0227551	0.683	0.494492	1.462	0.143667	0.049	0.960771	2.613	0.00897054	1.146	0.251601	0.991	0.321682	0.276	0.782263
rs75457563	3	98169442	1.987	0.046929	0.665	0.506307	1.205	0.228282	0.011	0.991115	2.57	0.0101693	1.269	0.204277	1.149	0.250707	0.523	0.600777
rs277641	3	100085556	1.849	0.0643988	0.789	0.430035	1.178	0.238969	0.204	0.838172	2.36	0.0182691	1.331	0.183257	1.267	0.205222	0.849	0.395655
rs9290245	3	100612453	1.928	0.0537961	0.892	0.372259	1.331	0.183092	0.375	0.707556	2.337	0.0194365	1.393	0.163761	1.319	0.187094	0.952	0.340911
rs1160819	3	101780814	1.983	0.0473878	0.872	0.3831	1.37	0.170565	0.383	0.701374	2.339	0.0193186	1.345	0.178509	1.346	0.178416	0.959	0.337541
rs9815745	3	103029840	2.094	0.0362865	0.75	0.453139	1.453	0.146147	0.324	0.745906	2.352	0.0186788	1.192	0.233355	1.246	0.2127	0.792	0.428353
rs2399009	3	104060810	2.378	0.0174217	0.51	0.610126	2.051	0.0402273	0.467	0.640509	2.208	0.0272587	0.694	0.487777	1.061	0.288901	0.372	0.709725
rs9851350	3	104570060	2.429	0.0151228	0.528	0.597504	2.126	0.033498	0.513	0.60785	2.176	0.0295347	0.649	0.516313	1.013	0.311231	0.307	0.758767
rs2035254	3	105809730	2.538	0.0111587	0.807	0.419555	2.322	0.0202342	0.874	0.382234	2.048	0.0405861	0.617	0.537481	0.817	0.413807	0.177	0.859853
rs2895315	3	106393843	2.43	0.0150801	0.863	0.388209	2.298	0.0215407	0.966	0.333992	1.902	0.0571078	0.602	0.547443	0.585	0.558459	0.036	0.971021
rs1282549	3	107175486	1.879	0.0603058	0.617	0.537278	1.933	0.0532442	0.897	0.369977	1.486	0.137206	0.379	0.704617	0.222	0.824223	-0.177	0.859509
rs877859	3	107714075	1.839	0.0659466	0.615	0.538741	1.898	0.0577452	0.897	0.369882	1.438	0.150562	0.363	0.716887	0.179	0.858035	-0.199	0.842524
rs6774316	3	108625479	1.662	0.0965243	0.514	0.607484	1.763	0.0779162	0.783	0.433481	1.428	0.153155	0.408	0.683247	0.086	0.931717	-0.223	0.823221
rs1163447	3	109056751	1.632	0.102699	0.518	0.604707	1.733	0.0830269	0.801	0.423007	1.453	0.146156	0.45	0.652361	0.127	0.899202	-0.134	0.893176
rs12639192	3	110043633	1.518	0.12912	0.476	0.634073	1.601	0.10939	0.728	0.466367	1.431	0.152567	0.517	0.60516	-0.015	0.987771	-0.164	0.869521
rs6414248	3	110882326	1.529	0.126228	0.608	0.543313	1.538	0.124051	0.795	0.426357	1.317	0.187948	0.483	0.628814	-0.178	0.858517	-0.29	0.771569
rs10804491	3	111313457	1.497	0.134427	0.575	0.565473	1.535	0.124751	0.784	0.433298	1.285	0.198767	0.447	0.655191	-0.183	0.855073	-0.296	0.767128
rs9288952	3	112185025	1.425	0.154031	0.309	0.757619	1.545	0.122419	0.58	0.561984	1.28	0.200423	0.255	0.798378	-0.193	0.846875	-0.416	0.677316
rs10934211	3	112696331	1.399	0.161833	0.264	0.791989	1.567	0.117094	0.57	0.56898	1.193	0.232891	0.176	0.860105	-0.248	0.80381	-0.454	0.649607
rs167771	3	113876275	1.303	0.192684	-0.062	0.950598	1.63	0.103199	0.36	0.718825	0.885	0.376346	-0.118	0.905726	-0.61	0.54189	-0.73	0.465156
rs12490319	3	114511356	1.301	0.193381	-0.06	0.952437	1.63	0.103148	0.363	0.716862	0.881	0.378202	-0.119	0.905068	-0.611	0.541222	-0.729	0.465792
rs9826938	3	115155648	1.249	0.211627	-0.108	0.913822	1.645	0.099999	0.352	0.724825	0.82	0.412013	-0.178	0.858586	-0.662	0.508081	-0.785	0.432189
rs9874470	3	115965648	0.894	0.371536	-0.343	0.731975	1.475	0.14029	0.144	0.885162	0.338	0.735647	-0.594	0.552682	-0.71	0.477873	-0.912	0.361902
rs2869782	3	117084425	0.347	0.72846	-0.624	0.532575	1.053	0.292486	-0.216	0.829264	0.063	0.949699	-0.617	0.537393	-0.605	0.544981	-0.708	0.47879
rs13316081	3	117349754	0.246	0.805616	-0.638	0.523182	1.02	0.307959	-0.199	0.842398	-0.031	0.974956	-0.633	0.526879	-0.662	0.50815	-0.738	0.460579
rs1088694	3	118581688	0.171	0.864539	-0.721	0.470848	1.081	0.279671	-0.187	0.851911	-0.201	0.840653	-0.823	0.410722	-0.752	0.451803	-0.916	0.359618
rs56195264	3	119203154	0.227	0.820117	-0.615	0.538615	1.108	0.267788	-0.131	0.89564	-0.162	0.870959	-0.726	0.46771	-0.726	0.468076	-0.868	0.385296
rs874478	3	120158211	0.256	0.797913	-0.531	0.595148	1.122	0.261726	-0.075	0.940311	-0.148	0.882451	-0.62	0.535421	-0.662	0.507879	-0.736	0.461781
rs646244	3	120551100	0.236	0.813715	-0.527	0.598133	1.093	0.27429	-0.08	0.936198	-0.15	0.880839	-0.611	0.540899	-0.651	0.514941	-0.724	0.469136
rs9831894	3	121800487	0.196	0.844371	-0.4	0.689195	1	0.317368	-0.026	0.979524	-0.118	0.905685	-0.455	0.648985	-0.63	0.528907	-0.614	0.539126
rs1444812	3	122756601	-0.124	0.901664	-0.362	0.717107	0.687	0.49237	-0.035	0.971682	-0.238	0.812188	-0.357	0.72077	-0.787	0.431299	-0.625	0.532118
rs820470	3	123362856	-0.282	0.778187	-0.182	0.855731	0.468	0.63995	0.046	0.962966	-0.235	0.813883	-0.176	0.860011	-0.766	0.443848	-0.465	0.642032
rs3772836	3	124535635	-0.331	0.740662	-0.017	0.986409	0.367	0.713952	0.145	0.884828	-0.297	0.766532	-0.108	0.91361	-0.958	0.338199	-0.474	0.635576
rs10470320	3	125983396	-0.717	0.47336	-0.186	0.852704	-0.144	0.885303	-0.123	0.902342	-0.495	0.620638	-0.311	0.755967	-1.13	0.258267	-0.578	0.56318
rs75647890	3	127094785	-1.086	0.27762	-0.157	0.875042	-0.517	0.605267	-0.094	0.924748	-0.804	0.42116	-0.564	0.57308	-1.301	0.19315	-0.681	0.495979
rs7612413	3	128127805	-1.048	0.294441	-0.1	0.920021	-0.646	0.518252	-0.121	0.903634	-0.754	0.450731	-0.588	0.556378	-1.256	0.209064	-0.696	0.486727
rs2625954	3	129246414	-1.02	0.307863	-0.084	0.93306	-0.684	0.494128	-0.158	0.874485	-0.698	0.484938	-0.555	0.578657	-1.228	0.219453	-0.67	0.503
rs75554452	3	131323142	-0.863	0.387953	-0.033	0.973986	-0.724	0.469273	-0.277	0.781889	-0.367	0.71371	-0.263	0.79227	-0.728	0.46665	-0.261	0.793832
rs9818117	3	132294075	-0.606	0.544443	0.043	0.965762	-0.652	0.514238	-0.304	0.760951	-0.204	0.838066	-0.133	0.893928	-0.595	0.55177	-0.122	0.902957
rs3821508	3	133293618	-0.201	0.840737	0.354	0.723547	-0.418	0.675939	-0.104	0.917471	0.496	0.619575	0.534	0.593042	-0.113	0.910117	0.449	0.653438
rs1913685	3	134536972	0.263	0.792694	0.307	0.759092	-0.237	0.8126	-0.249	0.803226	1.371	0.17045	1.007	0.314167	0.604	0.545547	0.953	0.340467
rs59698186	3	135621652	0.586	0.558085	0.488	0.625514	-0.019	0.985198	-0.097	0.922454	1.624	0.104392	1.207	0.227392	0.851	0.394842	1.159	0.246469
rs9834972	3	137130750	0.765	0.444141	0.392	0.69499	0.146	0.883774	-0.128	0.898024	1.683	0.0924596	1.149	0.250583	0.939	0.347815	1.139	0.254512
rs641320	3	138347957	0.728	0.466598	0.197	0.843928	0.076	0.939251	-0.351	0.725398	1.706	0.087969	1.13	0.258381	1.058	0.289914	1.125	0.260681
rs66475108	3	138678130	0.793	0.428039	0.173	0.863037	0.103	0.918332	-0.411	0.681294	1.729	0.0837613	1.109	0.267595	0.995	0.319517	1.017	0.309107
rs72986148	3	139859628	1.027	0.304446	-0.018	0.985385	0.152	0.879571	-0.761	0.446443	1.978	0.0479103	1.107	0.268283	1.173	0.240909	1.036	0.300319
rs13080353	3	140875814	1.13	0.258464	-0.261	0.79406	0.148	0.881956	-1.092	0.274726	2.118	0.0341873	0.866	0.386375	1.183	0.236993	0.752	0.452008
rs12106890	3	141519874	1.078	0.280957	-0.275	0.783227	0.07	0.943828	-1.146	0.251978	2.161	0.0306947	0.905	0.365447	1.208	0.226975	0.768	0.442221
rs6781362	3	142653680	1.338	0.18102	-0.135	0.892916	0.216	0.8286	-1.085	0.277973	2.408	0.0160448	1.079	0.280743	1.211	0.225742	0.728	0.466505
rs9832471	3	143570871	1.476	0.139885	0.105	0.91606	0.41	0.681668	-0.692	0.489133	2.428	0.0151823	0.963	0.335696	1.159	0.24626	0.639	0.522933
rs1916252	3	144436001	1.436	0.151015	0.145	0.884951	0.308	0.757988	-0.701	0.483523	2.581	0.00985055	1.175	0.240153	1.167	0.243309	0.731	0.46491
rs111315751	3	145685722	1.33	0.18367	0.364	0.715508	0.193	0.8466	-0.487	0.626047	2.511	0.0120268	1.3	0.193552	1.236	0.216285	0.946	0.344055
rs1606434	3	145955736	1.395	0.163108	0.432	0.665659	0.217	0.828454	-0.432	0.665554	2.587	0.00967397	1.378	0.168281	1.328	0.184334	1.045	0.296042
rs2279830	3	147105790	1.458	0.144816	0.47	0.638326	0.236	0.813493	-0.408	0.683425	2.619	0.00883068	1.4	0.161533	1.35	0.177127	1.063	0.287693
rs6440544	3	148170986	1.555	0.119912	0.819	0.41278	0.313	0.754425	-0.094	0.925436	2.68	0.00736599	1.741	0.0817489	1.719	0.0855507	1.625	0.104081
rs380400	3	148460700	1.555	0.119919	0.819	0.412602	0.313	0.754145	-0.093	0.925888	2.68	0.00736958	1.741	0.0817487	1.719	0.0855259	1.626	0.10401
rs73005814	3	150530065	1.334	0.182202	1.285	0.198688	0.459	0.645974	0.451	0.651939	2.276	0.0228665	1.985	0.0471759	1.389	0.164865	1.844	0.0651723
rs9859538	3	151090963	1.337	0.181096	1.32	0.186972	0.457	0.647352	0.42	0.674366	2.218	0.0265754	2.056	0.0397696	1.537	0.124387	2.085	0.0370682
rs325798	3	151921374	1.411	0.158361	1.4	0.161547	0.498	0.618397	0.457	0.647565	2.255	0.0241272	2.133	0.0329565	1.623	0.1045	2.193	0.0283075
rs12633842	3	152864665	1.631	0.102871	1.734	0.0828914	0.699	0.48424	0.721	0.471012	2.294	0.0218186	2.282	0.0224944	1.786	0.0741302	2.376	0.0175103
rs6764190	3	153258272	1.632	0.102704	1.734	0.0828852	0.7	0.48391	0.721	0.471044	2.294	0.0217837	2.282	0.0224848	1.786	0.0740388	2.376	0.0175074
rs6776293	3	154405414	1.579	0.114386	1.59	0.111784	0.601	0.547537	0.589	0.555842	2.393	0.0167067	2.257	0.0239955	1.773	0.076299	2.282	0.0224866
rs1025341	3	155548882	1.9	0.0574983	1.773	0.0762392	0.724	0.46926	0.772	0.439848	2.864	0.00418143	2.605	0.00917432	2.304	0.0212126	2.777	0.00549024
rs11925333	3	157386185	2.402	0.0163253	1.844	0.0652278	1.085	0.277867	0.828	0.407644	3.399	0.000675537	2.859	0.00425493	2.821	0.00478729	3.159	0.00158394
rs6789607	3	158172592	2.474	0.0133508	1.843	0.0652903	1.147	0.251204	0.858	0.390986	3.424	0.000616144	2.838	0.00453284	2.841	0.00449796	3.158	0.00158612
rs9861636	3	159822667	2.575	0.0100326	1.776	0.0757152	1.242	0.214164	0.963	0.335653	3.287	0.00101217	2.65	0.00804697	2.617	0.00887602	2.979	0.00288899
rs9831488	3	160755062	2.49	0.0127869	1.696	0.0899696	1.139	0.254495	0.847	0.397205	3.268	0.00108401	2.626	0.00863548	2.574	0.0100452	2.944	0.00323935
rs16832203	3	161102719	2.49	0.0127914	1.696	0.0899689	1.139	0.254549	0.847	0.397235	3.268	0.00108378	2.626	0.00863189	2.574	0.010044	2.944	0.00323773
rs6783318	3	162123179	2.485	0.0129599	1.698	0.089571	1.136	0.255904	0.848	0.396282	3.27	0.00107711	2.632	0.00847971	2.575	0.0100292	2.95	0.00317679
rs9815702	3	163735214	2.437	0.0148025	1.743	0.0814142	0.992	0.321035	0.805	0.4208	3.339	0.000840001	2.713	0.00666697	2.774	0.00554559	3.021	0.0025215
rs4618222	3	164586522	2.363	0.0181379	1.692	0.0905924	0.939	0.347628	0.76	0.447266	3.308	0.000938616	2.671	0.00756197	2.775	0.00551469	2.976	0.00292498
rs13062023	3	166576022	1.922	0.0546626	1.618	0.105597	0.559	0.576358	0.596	0.551342	3.128	0.00176028	2.737	0.00620293	2.748	0.00599197	3.162	0.00156742
rs184502	3	168196092	1.659	0.0971354	1.431	0.152495	0.263	0.792178	0.259	0.795715	3.09	0.00200415	2.72	0.00653279	2.625	0.00867581	3.057	0.00223568
rs9290364	3	168995182	1.417	0.156438	1.128	0.259262	0.06	0.952356	-0.039	0.968704	2.915	0.00355624	2.411	0.0159299	2.569	0.0102023	2.955	0.00312698
rs11721025	3	170171738	1.484	0.137902	1.169	0.242528	0.237	0.81288	0.046	0.963395	2.872	0.00408045	2.363	0.018118	2.481	0.013106	2.872	0.0040789
rs3796295	3	171087469	1.338	0.180789	0.911	0.362463	0.262	0.793289	-0.041	0.967638	2.531	0.0113799	2.016	0.0437824	2.304	0.0212436	2.633	0.00845597
rs596953	3	172102173	1.305	0.191891	0.605	0.545085	0.79	0.42971	0.299	0.764889	1.748	0.080538	1.066	0.286547	1.793	0.0730488	2.106	0.0352447
rs11719562	3	172462291	1.302	0.192819	0.595	0.55158	0.798	0.425142	0.302	0.762538	1.728	0.0840102	1.041	0.297705	1.779	0.0752643	2.091	0.0365588
rs1387004	3	173469241	1.215	0.224289	0.324	0.745976	0.866	0.38631	0.182	0.855471	1.523	0.127649	0.705	0.481109	1.63	0.103107	1.877	0.0604589
rs9813316	3	174708659	0.619	0.536152	-0.355	0.722345	0.535	0.592918	-0.304	0.761206	0.897	0.369601	0.131	0.896139	1.445	0.148524	1.661	0.0967126
rs7613836	3	175863867	-0.868	0.3852	-0.752	0.452236	-0.384	0.701088	-0.695	0.487022	-0.451	0.651786	-0.292	0.770565	0.486	0.626773	0.699	0.484498
rs9868753	3	176972235	-0.846	0.397637	-0.803	0.422054	-0.314	0.753837	-0.66	0.509337	-0.43	0.667233	-0.336	0.73713	0.537	0.591047	0.687	0.491976
rs6779930	3	177707225	-1.028	0.303933	-0.897	0.369983	-0.383	0.701879	-0.641	0.52125	-0.5	0.617131	-0.543	0.587343	0.45	0.652515	0.458	0.647097
rs7355960	3	179084046	-1.074	0.283045	-0.929	0.352648	-0.229	0.818744	-0.517	0.605321	-0.759	0.448067	-0.907	0.364506	-0.03	0.975866	0.034	0.972863
rs7612449	3	180104190	-0.777	0.437174	-0.634	0.525863	-0.015	0.988302	-0.313	0.754164	-0.688	0.491556	-0.878	0.379807	-0.075	0.939848	-0.002	0.998043
rs2718790	3	180932119	-0.603	0.546587	-0.454	0.649847	0.064	0.949175	-0.219	0.826296	-0.61	0.5419	-0.812	0.417012	-0.049	0.961167	0.057	0.954934
rs1561072	3	181752619	-0.514	0.607442	-0.391	0.6956	0.087	0.930802	-0.247	0.804633	-0.544	0.58613	-0.738	0.460289	0.064	0.948726	0.145	0.884533
rs4859259	3	182664547	-0.227	0.820626	-0.417	0.676355	0.343	0.731544	-0.224	0.82251	-0.509	0.610904	-0.834	0.404281	0.121	0.903855	0.06	0.952292
rs2872603	3	183091561	-0.236	0.813479	-0.433	0.664904	0.337	0.736004	-0.24	0.810567	-0.512	0.608924	-0.843	0.399048	0.124	0.901239	0.058	0.953578
rs7614232	3	184452676	-0.695	0.487209	-0.65	0.515394	0.236	0.813068	-0.189	0.850176	-1.413	0.157781	-1.537	0.124221	-0.61	0.542178	-0.529	0.596981
rs7633675	3	185510613	-0.739	0.459621	-0.569	0.569137	0.182	0.85589	-0.143	0.886671	-1.514	0.129925	-1.518	0.129061	-0.747	0.454989	-0.632	0.527336
rs2121752	3	186296304	-0.847	0.396907	-0.373	0.709204	0.101	0.9194	-0.038	0.969454	-1.75	0.080164	-1.461	0.144059	-1.085	0.277973	-0.838	0.401795
rs73057608	3	187930047	-0.725	0.468645	-0.149	0.88177	0.265	0.790786	0.189	0.850356	-1.682	0.0925686	-1.295	0.195235	-1.307	0.191244	-0.945	0.344663
rs710493	3	188694749	-0.757	0.449198	-0.251	0.802045	0.441	0.659536	0.255	0.798385	-1.781	0.0748484	-1.469	0.141908	-1.5	0.133657	-1.27	0.204164
rs710590	3	189823287	-0.383	0.701937	-0.228	0.819595	0.713	0.475996	0.306	0.759799	-1.641	0.100799	-1.478	0.139277	-1.502	0.133085	-1.345	0.178532
rs11923000	3	190965653	-0.085	0.932072	-0.592	0.55381	0.822	0.410912	-0.232	0.816717	-1.373	0.169882	-1.441	0.14967	-1.292	0.196396	-1.265	0.20574
rs9877210	3	192019370	-0.077	0.938802	-0.568	0.569875	0.801	0.422922	-0.255	0.799093	-1.353	0.176084	-1.376	0.168863	-1.373	0.169786	-1.33	0.183466
rs1505439	3	192497035	-0.036	0.97123	-0.56	0.575443	0.813	0.416161	-0.298	0.766029	-1.453	0.146302	-1.428	0.153229	-1.555	0.119867	-1.496	0.134729
rs6777021	3	193711182	0.249	0.803344	-0.316	0.752099	1.074	0.282947	-0.105	0.916198	-1.475	0.140181	-1.396	0.162712	-1.619	0.105344	-1.507	0.131747
rs10933728	3	194027568	0.515	0.606315	-0.048	0.961775	1.414	0.157426	0.236	0.813277	-1.547	0.121943	-1.483	0.138115	-1.603	0.108826	-1.513	0.13019
rs12486835	3	194979407	0.664	0.506564	-0.06	0.952285	1.343	0.179397	0.103	0.918238	-1.478	0.139525	-1.497	0.134382	-1.524	0.12753	-1.514	0.130063
rs56062729	3	195305994	0.696	0.486562	-0.1	0.919996	1.325	0.18527	0.055	0.956161	-1.452	0.146405	-1.53	0.125953	-1.524	0.127611	-1.54	0.123536
rs2567346	3	197195013	1.147	0.251306	-0.254	0.799152	1.507	0.131872	0.046	0.96295	-1.131	0.258122	-1.742	0.0814572	-0.931	0.351722	-1.504	0.132519
rs60149583	3	197624444	1.186	0.235514	-0.234	0.815106	1.525	0.127326	0.121	0.903439	-1.124	0.261082	-1.749	0.0802091	-0.958	0.338035	-1.528	0.126446
rs4974629	4	1135350	-2.355	0.0185371	-0.879	0.379324	-4.114	3.89e-05	-2.749	0.00597602	0.722	0.470405	1.618	0.105628	0.658	0.510811	1.158	0.246663
rs7676728	4	2484203	-2.242	0.0249479	-0.736	0.461853	-4.006	6.18e-05	-2.677	0.00743042	0.896	0.370291	1.886	0.0593075	0.848	0.396657	1.329	0.183731
rs28520304	4	3881341	-2.205	0.0274672	-0.525	0.599317	-3.988	6.66e-05	-2.606	0.0091622	1.1	0.271197	2.272	0.0230697	1.048	0.294701	1.593	0.11108
rs10937615	4	5023112	-2.266	0.0234416	-0.501	0.616203	-3.995	6.46e-05	-2.615	0.00893298	0.962	0.335868	2.379	0.0173433	0.927	0.354068	1.63	0.103119
rs4353849	4	5638652	-2.125	0.033577	-0.518	0.604505	-3.794	0.000147945	-2.55	0.0107772	0.834	0.404414	2.238	0.0252508	0.656	0.511531	1.443	0.149046
rs3088248	4	6623332	-2.341	0.0192148	-0.472	0.636801	-3.285	0.00101958	-1.708	0.0875988	0.011	0.99139	1.554	0.120181	-0.43	0.666907	0.479	0.63211
rs6826089	4	7266856	-2.251	0.0243852	-0.49	0.624267	-3.07	0.00214405	-1.526	0.127092	0.077	0.938731	1.482	0.13834	-0.496	0.619821	0.287	0.774252
rs7697154	4	8386107	-0.776	0.437722	-0.274	0.783887	-1.081	0.279807	-0.411	0.680746	0.536	0.59227	0.987	0.323549	-0.126	0.899495	0.28	0.779133
rs9715724	4	8641696	-0.528	0.597498	-0.232	0.816466	-0.744	0.456932	-0.236	0.813395	0.586	0.557645	0.845	0.398319	-0.106	0.915536	0.206	0.83689
rs2280333	4	9811133	-0.412	0.680562	-0.297	0.766697	-0.592	0.553538	-0.235	0.813977	0.657	0.51142	0.729	0.466183	-0.059	0.952566	0.132	0.895076
rs6835433	4	10484987	-0.348	0.727609	-0.272	0.785778	-0.555	0.578785	-0.237	0.81304	0.688	0.491435	0.725	0.468702	-0.015	0.987986	0.15	0.880396
rs10009253	4	11216238	-0.381	0.702855	-0.221	0.824717	-0.662	0.508186	-0.288	0.773592	0.687	0.492148	0.73	0.465302	0.102	0.919	0.304	0.761141
rs7673955	4	12440385	-0.427	0.669617	-0.182	0.855597	-0.806	0.420168	-0.434	0.664428	0.705	0.481016	0.75	0.453467	0.313	0.754243	0.519	0.603413
rs12640618	4	14513781	-0.286	0.775009	-0.082	0.934342	-0.938	0.348481	-0.552	0.580995	1.045	0.295804	0.985	0.324607	0.868	0.385394	1.005	0.314814
rs17478336	4	16025837	-0.363	0.716891	-0.317	0.75153	-1.127	0.259665	-0.937	0.348991	1.089	0.276303	0.907	0.364525	0.658	0.51056	0.796	0.425753
rs207681	4	16770405	-0.216	0.829042	-0.345	0.730177	-1.08	0.28036	-1.1	0.271497	1.493	0.135426	1.132	0.257629	0.928	0.353347	0.979	0.327815
rs17499929	4	17590671	-0.177	0.859279	-0.504	0.614114	-1.032	0.301865	-1.341	0.179794	1.693	0.0904041	1.133	0.257292	1.036	0.300284	1.079	0.280715
rs4698666	4	18061500	-0.176	0.859961	-0.529	0.597136	-1.008	0.313448	-1.347	0.177925	1.705	0.0881349	1.128	0.2593	1.023	0.306467	1.066	0.286518
rs207363	4	19005988	-0.191	0.848612	-0.557	0.577672	-1.008	0.313308	-1.37	0.170648	1.733	0.0831727	1.182	0.237064	1.043	0.297124	1.154	0.248319
rs4470624	4	20039702	-0.223	0.823887	-0.565	0.571845	-0.994	0.320167	-1.351	0.176739	1.678	0.0934017	1.154	0.24844	0.979	0.327758	1.129	0.259076
rs1967397	4	21254331	-0.655	0.512585	-0.868	0.385299	-1.205	0.228143	-1.491	0.13602	1.232	0.218131	0.879	0.379203	0.274	0.783968	0.705	0.480812
rs6852952	4	21864975	-0.789	0.430144	-0.911	0.362039	-1.236	0.216587	-1.453	0.146211	1.126	0.260173	0.83	0.406592	0.135	0.892456	0.657	0.511212
rs403543	4	22844392	-0.968	0.333069	-1.027	0.304564	-1.154	0.248605	-1.393	0.163587	0.724	0.468778	0.463	0.643717	-0.035	0.971857	0.406	0.684402
rs885395	4	23770218	-1.097	0.272684	-0.964	0.33514	-1.23	0.218706	-1.287	0.19818	0.511	0.609649	0.39	0.696394	-0.231	0.817182	0.292	0.770532
rs6817993	4	24438686	-0.971	0.33132	-0.61	0.541683	-1.123	0.261582	-0.961	0.3368	0.524	0.600036	0.563	0.573268	-0.115	0.908703	0.43	0.666986
rs7689639	4	25575537	-0.941	0.34688	-0.189	0.849898	-1.045	0.296237	-0.458	0.646618	0.4	0.689488	0.699	0.484432	-0.213	0.831692	0.516	0.605844
rs7666196	4	27167833	-0.816	0.414234	0.718	0.472711	-0.67	0.503	0.621	0.534803	0.358	0.720043	1.195	0.232029	0.136	0.891881	1.21	0.226278
rs4234993	4	28202490	-0.692	0.489157	0.699	0.484675	-0.532	0.594631	0.613	0.540204	0.462	0.644338	1.246	0.212923	0.157	0.875436	1.177	0.239247
rs10049756	4	28872833	-0.692	0.489187	0.753	0.451162	-0.491	0.623725	0.645	0.518654	0.471	0.637994	1.302	0.192962	0.178	0.858639	1.201	0.229934
rs3884638	4	29998461	-0.689	0.490808	0.61	0.541572	-0.333	0.739462	0.567	0.570444	0.31	0.756475	1.036	0.300053	0.072	0.942412	0.958	0.338184
rs4596205	4	31012310	-0.693	0.488157	0.611	0.541073	-0.336	0.736894	0.566	0.571346	0.311	0.756176	1.04	0.298299	0.088	0.929499	0.972	0.330973
rs404532	4	31461728	-0.491	0.623298	0.627	0.530499	-0.257	0.797487	0.45	0.652485	0.743	0.457538	1.305	0.192045	0.514	0.60713	1.217	0.223497
rs11734603	4	32268382	-0.446	0.655683	0.456	0.64831	-0.171	0.864143	0.242	0.80893	0.756	0.449804	1.201	0.229897	0.692	0.488984	1.253	0.210193
rs10033556	4	32962030	-0.322	0.747661	0.464	0.642686	-0.035	0.972172	0.293	0.769352	0.82	0.412348	1.253	0.210298	0.833	0.404798	1.4	0.161467
rs9306981	4	33762750	-0.347	0.728246	0.37	0.711556	0.109	0.912843	0.345	0.730333	0.675	0.499877	1.09	0.275689	0.64	0.52224	1.272	0.203485
rs997572	4	36048773	-0.254	0.79987	0.381	0.702848	0.132	0.89505	0.316	0.75188	0.79	0.429788	1.186	0.23581	0.72	0.471636	1.321	0.186404
rs882161	4	36823862	-0.101	0.919895	0.47	0.63841	0.16	0.87315	0.329	0.742299	0.959	0.337308	1.365	0.17241	0.813	0.416179	1.424	0.154417
rs1450	4	39500514	0.063	0.950083	-0.18	0.857352	0.348	0.727779	0.004	0.996827	0.403	0.686895	0.363	0.716782	0.455	0.64931	0.613	0.539752
rs1688939	4	40549098	0.395	0.693095	-0.153	0.878244	0.629	0.529384	0.071	0.943059	0.451	0.652101	0.154	0.877568	0.576	0.564311	0.575	0.565436
rs10007810	4	41554364	1.388	0.165246	0.549	0.583206	1.627	0.103713	0.802	0.422628	0.328	0.742878	-0.122	0.903029	0.339	0.734765	0.325	0.744884
rs4623048	4	41833487	1.387	0.165547	0.507	0.6125	1.639	0.101238	0.806	0.420338	0.317	0.751444	-0.208	0.83549	0.302	0.762572	0.263	0.792579
rs6841925	4	43485769	1.225	0.220754	0.543	0.587464	1.545	0.122327	0.895	0.370995	0.074	0.940875	-0.369	0.712014	-0.007	0.994312	0.137	0.891394
rs6815111	4	44531148	1.372	0.170182	0.416	0.677131	1.713	0.0866819	0.824	0.409745	0.103	0.918086	-0.556	0.578083	-0.062	0.950581	0.013	0.990007
rs13102764	4	47430927	1.74	0.0818696	0.12	0.904467	1.8	0.071875	0.402	0.687337	0.561	0.574554	-0.54	0.589018	0.245	0.806769	0.125	0.900695
rs6858664	4	48088446	1.744	0.0811724	0.123	0.901793	1.798	0.0721686	0.401	0.688087	0.567	0.570687	-0.536	0.592131	0.245	0.806442	0.127	0.899052
rs11133358	4	52983401	1.778	0.0754711	0.109	0.913124	1.801	0.0717624	0.377	0.706193	0.615	0.538665	-0.549	0.582931	0.257	0.797174	0.107	0.915174
rs4864723	4	53986846	1.736	0.0824763	0.123	0.902483	1.779	0.0752168	0.402	0.687512	0.585	0.558779	-0.569	0.569622	0.222	0.824549	0.065	0.94824
rs1498821	4	54666951	1.625	0.104085	0.097	0.92276	1.76	0.0783816	0.494	0.620982	0.519	0.604042	-0.612	0.540363	0.119	0.904955	-0.067	0.946527
rs7697680	4	55245541	1.348	0.177526	-0.243	0.807921	1.591	0.11165	0.312	0.75501	0.453	0.650649	-0.784	0.433307	0.063	0.949581	-0.187	0.851547
rs2085621	4	56044260	0.977	0.328329	-0.807	0.419582	1.322	0.186067	-0.08	0.936303	0.249	0.803111	-1.067	0.286125	0.05	0.959851	-0.279	0.780178
rs2611818	4	56910860	0.666	0.505716	-0.996	0.31934	0.945	0.344553	-0.413	0.679951	0.215	0.829381	-0.982	0.326239	0.158	0.874227	-0.139	0.889346
rs10014421	4	58064464	0.426	0.669809	-1.09	0.275657	0.606	0.544355	-0.614	0.539213	0.191	0.848722	-0.9	0.367984	0.336	0.736607	0.033	0.973577
rs2048268	4	58603583	0.147	0.882849	-1.25	0.211399	0.381	0.702852	-0.787	0.431468	0.051	0.959723	-1.021	0.307296	0.43	0.667408	0.1	0.920593
rs7441547	4	59838120	-0.09	0.928203	-1.229	0.218937	0.163	0.87059	-0.846	0.397623	0.006	0.995144	-0.962	0.336109	0.485	0.627669	0.138	0.890288
rs1992414	4	60960273	-0.122	0.902641	-1.186	0.235647	0.103	0.917962	-0.868	0.385301	0.042	0.966668	-0.87	0.384336	0.475	0.634766	0.159	0.873772
rs6823706	4	63448482	0.146	0.883956	-1.042	0.2972	0.202	0.840147	-0.901	0.367348	0.324	0.745784	-0.648	0.517102	0.678	0.497978	0.332	0.73964
rs73224221	4	64961101	0.188	0.850839	-0.932	0.351412	0.08	0.935864	-0.931	0.352019	0.446	0.655385	-0.52	0.602774	0.855	0.392528	0.49	0.623924
rs12644356	4	66232761	0.251	0.80145	-0.805	0.420795	-0.003	0.997766	-0.904	0.365791	0.647	0.517557	-0.288	0.773683	1.017	0.308916	0.699	0.484621
rs11942370	4	67236293	0.399	0.689559	-0.577	0.563741	0.007	0.994126	-0.786	0.431653	0.873	0.3829	-0.011	0.99121	1.108	0.268047	0.892	0.372643
rs12507395	4	67716733	0.414	0.67887	-0.556	0.578045	-0.03	0.975735	-0.826	0.408812	0.906	0.364711	0.052	0.958831	1.089	0.276028	0.918	0.358543
rs6828922	4	68618451	0.426	0.670333	-0.454	0.650171	-0.023	0.981904	-0.752	0.452013	0.945	0.344598	0.166	0.868464	1.137	0.255564	1.011	0.312235
rs10027817	4	69829222	0.438	0.661116	-0.407	0.683883	-0.073	0.941887	-0.776	0.43788	1.129	0.259107	0.356	0.721477	1.265	0.205798	1.064	0.287113
rs7689609	4	72083374	0.544	0.586193	-0.28	0.779549	0.073	0.941858	-0.558	0.576608	1.003	0.315874	0.206	0.836548	1.237	0.215988	1.004	0.315236
rs7656604	4	72547436	0.753	0.451635	-0.337	0.735935	0.166	0.867854	-0.666	0.505596	1.078	0.281216	-0.013	0.989274	1.139	0.254598	0.686	0.492506
rs1589163	4	73472941	0.814	0.415876	-0.444	0.657293	0.162	0.871577	-0.782	0.434432	1.09	0.275787	-0.089	0.928908	1.027	0.304531	0.529	0.596858
rs941758	4	74718941	0.786	0.431684	-0.602	0.547111	0.17	0.865401	-0.886	0.375352	1.141	0.253965	-0.209	0.834531	0.62	0.535521	0.099	0.921242
rs28823933	4	75052592	0.987	0.32367	-0.496	0.619783	0.266	0.790452	-0.854	0.392917	1.349	0.177319	-0.088	0.929513	0.585	0.55843	-0.003	0.997636
rs6534607	4	76031576	1.336	0.181618	-0.081	0.935479	0.698	0.485439	-0.397	0.691513	1.403	0.160545	0.059	0.952924	0.679	0.497235	0.192	0.847366
rs7664889	4	77087704	1.472	0.141106	-0.058	0.953696	0.83	0.406325	-0.371	0.710501	1.497	0.134385	0.046	0.96295	0.785	0.43217	0.26	0.794869
rs7669299	4	78447144	2.186	0.028795	0.071	0.943741	1.433	0.15199	-0.171	0.864278	2.148	0.0317291	0.238	0.812196	1.169	0.242547	0.406	0.684524
rs1346145	4	79625240	2.425	0.0153244	0.2	0.841335	1.619	0.105457	-0.046	0.96307	2.245	0.0247736	0.301	0.76361	1.192	0.233405	0.425	0.671171
rs7687681	4	79884416	2.429	0.0151316	0.202	0.839804	1.628	0.103617	-0.044	0.965028	2.239	0.025158	0.293	0.769717	1.191	0.2337	0.423	0.672507
rs6814407	4	81058566	2.079	0.0376119	0.457	0.647938	1.531	0.125811	0.261	0.794039	1.907	0.0565686	0.445	0.65641	1.035	0.300835	0.588	0.556393
rs1517552	4	82046984	1.489	0.136435	0.019	0.985111	1.033	0.30155	-0.278	0.781243	1.508	0.131515	0.174	0.862028	0.492	0.622781	0.139	0.889809
rs10028610	4	82318524	1.486	0.13729	0.017	0.986791	1.03	0.302787	-0.28	0.779131	1.505	0.132209	0.171	0.863901	0.49	0.624441	0.136	0.891784
rs10516676	4	83462759	1.179	0.238253	-0.135	0.892479	0.813	0.416502	-0.434	0.664256	1.224	0.220952	-0.005	0.99583	0.336	0.737031	0.059	0.952761
rs13129469	4	83991529	0.707	0.479441	-0.189	0.849982	0.594	0.552657	-0.425	0.670728	0.806	0.420141	-0.178	0.858741	-0.011	0.99121	-0.089	0.929265
rs2178603	4	85090749	0.531	0.595565	-0.24	0.81024	0.575	0.56512	-0.351	0.725729	0.794	0.42736	-0.225	0.821852	0.039	0.96853	-0.183	0.854545
rs7668923	4	85401169	0.557	0.57783	-0.229	0.818489	0.589	0.555596	-0.331	0.740297	0.818	0.413419	-0.212	0.832036	0.108	0.913915	-0.139	0.889491
rs1482097	4	86594072	0.297	0.766732	-0.546	0.585139	0.546	0.584963	-0.42	0.674178	0.816	0.414632	-0.236	0.813643	-0.04	0.96822	-0.18	0.856861
rs6531908	4	87176315	0.22	0.825485	-0.725	0.468258	0.464	0.642509	-0.526	0.598856	0.936	0.349073	-0.075	0.93992	-0.084	0.933065	-0.103	0.918253
rs340639	4	87924979	0.208	0.835474	-0.728	0.466385	0.463	0.643261	-0.511	0.609186	0.926	0.354648	-0.065	0.94855	-0.097	0.922907	-0.096	0.923189
rs2725264	4	89026109	-0.002	0.998239	-0.758	0.448418	0.178	0.858504	-0.6	0.548496	1.009	0.313203	0.2	0.841586	-0.133	0.894277	0.009	0.992968
rs1560489	4	90198463	-0.587	0.557093	-1.113	0.265539	-0.514	0.607103	-1.115	0.264908	0.785	0.432631	0.172	0.863168	-0.548	0.583933	-0.205	0.837248
rs6814827	4	91340668	-0.594	0.552367	-1.211	0.226053	-0.593	0.553492	-1.284	0.199081	0.799	0.424041	0.149	0.881187	-0.57	0.568385	-0.222	0.824083
rs13121513	4	92063883	-0.585	0.558475	-1.068	0.285629	-0.637	0.524293	-1.185	0.236052	0.817	0.414172	0.206	0.836916	-0.636	0.524758	-0.236	0.813224
rs4273429	4	92696668	-0.565	0.572108	-1.053	0.292119	-0.601	0.547638	-1.155	0.248289	0.819	0.41284	0.204	0.838368	-0.667	0.504724	-0.249	0.803305
rs1450500	4	93479275	-0.602	0.547404	-1.079	0.280725	-0.602	0.547199	-1.141	0.253956	0.783	0.433886	0.176	0.859968	-0.695	0.486831	-0.263	0.792235
rs72872727	4	94159851	-0.592	0.553627	-1.04	0.298198	-0.556	0.578279	-1.03	0.303038	0.822	0.411213	0.181	0.85646	-0.683	0.494393	-0.251	0.802008
rs4558831	4	94761551	-0.607	0.54402	-0.937	0.348963	-0.514	0.607541	-0.896	0.370385	0.826	0.408583	0.237	0.812684	-0.73	0.465181	-0.255	0.798573
rs2577055	4	95444255	-0.582	0.560536	-0.896	0.370134	-0.481	0.630397	-0.851	0.394963	0.833	0.404864	0.243	0.807807	-0.726	0.467782	-0.252	0.800763
rs7667706	4	96597286	-0.456	0.648657	-0.165	0.869029	-0.344	0.730834	-0.188	0.851158	0.749	0.454135	0.392	0.695074	-0.799	0.424506	-0.111	0.911335
rs10009024	4	97644876	-0.511	0.609031	-0.16	0.873046	-0.364	0.716011	-0.161	0.8719	0.715	0.474347	0.392	0.695135	-0.81	0.417967	-0.091	0.927105
rs17026725	4	98333918	-0.49	0.624484	-0.138	0.889936	-0.371	0.710626	-0.163	0.870267	0.826	0.408544	0.513	0.607955	-0.739	0.460146	0.022	0.982707
rs4414961	4	99403784	-0.494	0.621648	-0.109	0.912835	-0.374	0.708636	-0.138	0.890402	0.838	0.402251	0.565	0.572011	-0.744	0.457116	0.054	0.957077
rs10021082	4	100444178	-0.595	0.55214	-0.135	0.892441	-0.529	0.596492	-0.24	0.810422	0.937	0.348951	0.779	0.435748	-0.597	0.550723	0.3	0.763856
rs357652	4	101353122	-0.744	0.457007	-0.349	0.727099	-0.693	0.488179	-0.431	0.66668	0.611	0.541475	0.632	0.527508	-0.388	0.698243	0.554	0.579405
rs13116679	4	102199215	-0.75	0.453088	-0.356	0.722158	-0.698	0.485327	-0.437	0.662127	0.599	0.549449	0.623	0.533142	-0.386	0.699298	0.556	0.578115
rs7662047	4	103091730	-0.697	0.485898	-0.463	0.64336	-0.636	0.52455	-0.518	0.604325	0.511	0.609688	0.47	0.638367	-0.376	0.707229	0.545	0.585457
rs28544093	4	104182954	-0.935	0.349847	-0.678	0.497806	-0.811	0.417257	-0.7	0.484197	0.371	0.710668	0.316	0.752217	-0.482	0.630083	0.432	0.666093
rs7657799	4	105375423	-1.262	0.207052	-0.845	0.398013	-1.043	0.296968	-0.819	0.412647	0.215	0.829648	0.227	0.820779	-0.732	0.464387	0.209	0.83481
rs10516523	4	106625263	-1.485	0.137423	-0.844	0.398646	-1.334	0.182127	-0.957	0.338747	0.045	0.964281	0.147	0.883507	-1.054	0.291929	-0.033	0.973363
rs6820792	4	107363636	-1.786	0.0741225	-1.244	0.213442	-1.738	0.0821892	-1.488	0.136711	-0.313	0.754591	-0.289	0.772834	-1.387	0.16532	-0.501	0.616528
rs959482	4	108148408	-1.785	0.0743402	-1.247	0.212325	-1.737	0.0823406	-1.49	0.136172	-0.315	0.75308	-0.293	0.769226	-1.392	0.163844	-0.508	0.611388
rs2522426	4	108621483	-1.782	0.074682	-1.245	0.213099	-1.738	0.0821873	-1.491	0.136074	-0.317	0.751362	-0.297	0.766804	-1.399	0.161868	-0.515	0.606612
rs2575625	4	109636348	-1.857	0.0632824	-1.493	0.13533	-1.723	0.0848811	-1.673	0.0943792	-0.586	0.558107	-0.666	0.505227	-1.821	0.0686208	-0.983	0.32576
rs13123618	4	110370867	-1.882	0.0598824	-1.612	0.107021	-1.765	0.0775425	-1.819	0.06891	-0.733	0.463269	-0.879	0.379367	-2.026	0.042788	-1.292	0.196318
rs4698804	4	110940045	-1.888	0.0589924	-1.614	0.1065	-1.769	0.0768227	-1.821	0.0686102	-0.741	0.45888	-0.887	0.375227	-2.03	0.0423451	-1.299	0.193942
rs213576	4	111968478	-1.805	0.0710217	-1.644	0.100125	-1.7	0.0890926	-1.83	0.0672793	-0.692	0.488755	-0.97	0.332268	-1.794	0.0728346	-1.267	0.205196
rs7672688	4	113001776	-1.794	0.0727834	-1.614	0.106615	-1.739	0.081962	-1.833	0.0667313	-0.746	0.455603	-1.023	0.306088	-1.729	0.083757	-1.253	0.210063
rs9996317	4	113867271	-1.798	0.0721267	-1.635	0.102141	-1.731	0.0834532	-1.848	0.0645573	-0.763	0.445475	-1.042	0.297182	-1.732	0.083311	-1.242	0.214135
rs10857025	4	115327659	-1.609	0.107673	-1.836	0.0662975	-1.618	0.10565	-2.08	0.0375166	-0.488	0.625427	-1.123	0.261326	-1.269	0.204433	-1.033	0.301805
rs4146409	4	116547100	-1.679	0.0931557	-2.016	0.043789	-1.588	0.112353	-2.176	0.0295415	-0.599	0.548911	-1.253	0.210281	-1.294	0.195807	-1.091	0.275431
rs1827951	4	117151215	-1.761	0.0782162	-1.998	0.045693	-1.67	0.0948484	-2.203	0.0275936	-0.627	0.530778	-1.208	0.227215	-1.267	0.204994	-1.009	0.31313
rs7681687	4	118204404	-1.627	0.103663	-2.001	0.0453555	-1.528	0.126454	-2.124	0.0336846	-0.568	0.569946	-1.222	0.221714	-1.082	0.279154	-0.889	0.374218
rs11932636	4	119302960	-1.528	0.126546	-2.084	0.0371237	-1.538	0.123946	-2.195	0.0281725	-0.282	0.777863	-1.11	0.267033	-0.988	0.323307	-0.831	0.405887
rs7680334	4	119943328	-1.527	0.126771	-2.047	0.0406947	-1.567	0.117221	-2.196	0.0280692	-0.201	0.84037	-1.017	0.309198	-0.967	0.333332	-0.8	0.423891
rs2389890	4	120575619	-1.48	0.138792	-1.952	0.05095	-1.527	0.126842	-2.121	0.03394	-0.167	0.867245	-0.927	0.35403	-0.938	0.348351	-0.753	0.451559
rs1103020	4	121441958	-1.356	0.175016	-1.825	0.0680145	-1.411	0.158135	-2.024	0.0429847	-0.08	0.936632	-0.813	0.416	-0.906	0.364776	-0.724	0.469114
rs1045080	4	121957051	-1.275	0.20231	-1.723	0.0848325	-1.363	0.172896	-1.946	0.0517123	0.124	0.901176	-0.622	0.533915	-0.801	0.423194	-0.632	0.527579
rs11726779	4	122703201	-1.168	0.242678	-1.648	0.0993494	-1.373	0.169699	-1.965	0.049436	0.334	0.738082	-0.426	0.670275	-0.629	0.529576	-0.506	0.612813
rs12108442	4	123501663	-1.225	0.220741	-1.704	0.0883714	-1.493	0.135525	-2.072	0.0382743	0.418	0.676036	-0.328	0.743154	-0.575	0.565613	-0.447	0.655127
rs303108	4	124087900	-1.225	0.22064	-1.704	0.0883086	-1.493	0.135427	-2.072	0.038256	0.419	0.675549	-0.327	0.74359	-0.574	0.566034	-0.446	0.655464
rs1523504	4	125318885	-1.06	0.289245	-1.503	0.132925	-1.366	0.171966	-1.719	0.0856028	0.655	0.512595	-0.115	0.908463	-0.479	0.63222	-0.351	0.725612
rs4444841	4	127412444	-0.826	0.408922	-1.256	0.209018	-1.057	0.290353	-1.312	0.189412	0.651	0.514757	0.009	0.992533	-0.369	0.712359	-0.242	0.808698
rs1216440	4	129543559	-0.85	0.395054	-1.2	0.230043	-1.042	0.297591	-1.218	0.223229	0.633	0.526809	0.011	0.991138	-0.204	0.838221	-0.114	0.909466
rs6836368	4	130751286	-0.775	0.43816	-1.168	0.242962	-1.031	0.302396	-1.234	0.217217	0.792	0.428623	0.158	0.874757	0.049	0.96113	0.073	0.942149
rs4449432	4	131167056	-0.767	0.442988	-1.224	0.221035	-1.078	0.281239	-1.325	0.185105	0.909	0.363181	0.276	0.782616	0.149	0.881595	0.168	0.86627
rs7688871	4	132262931	-0.822	0.410794	-1.371	0.170275	-1.278	0.201302	-1.571	0.116235	1.019	0.308432	0.39	0.696194	0.498	0.618188	0.507	0.612235
rs6858643	4	133504375	-0.841	0.4006	-1.438	0.150441	-1.375	0.169254	-1.696	0.0898809	1.056	0.291121	0.447	0.654717	0.72	0.471704	0.756	0.449489
rs7675918	4	134169341	-0.847	0.397121	-1.521	0.128193	-1.427	0.153514	-1.794	0.072794	1.074	0.282806	0.42	0.674408	0.813	0.416455	0.821	0.411405
rs17029141	4	134795710	-0.84	0.400828	-1.508	0.131434	-1.428	0.153264	-1.791	0.0733353	1.084	0.278203	0.433	0.664998	0.832	0.405505	0.839	0.40149
rs11938033	4	135864154	-0.842	0.399815	-1.495	0.134852	-1.448	0.147545	-1.785	0.0741854	1.077	0.281642	0.432	0.666006	0.918	0.358524	0.905	0.365715
rs12646936	4	136762639	-0.815	0.415244	-1.657	0.0974559	-1.407	0.159333	-1.883	0.059666	1.1	0.271432	0.401	0.688327	1.111	0.266625	0.971	0.331417
rs1451111	4	137196244	-0.715	0.474448	-1.535	0.124755	-1.344	0.178853	-1.8	0.0718085	1.215	0.224292	0.55	0.582287	1.19	0.233947	1.026	0.304773
rs9683944	4	138433162	-0.647	0.51734	-1.405	0.159932	-1.336	0.181559	-1.723	0.0848331	1.294	0.195732	0.655	0.512765	1.231	0.218249	1.051	0.293267
rs10016497	4	141214222	0.179	0.858307	-0.146	0.884231	-0.962	0.335945	-1.123	0.261415	1.905	0.0567601	1.609	0.107573	1.983	0.0473295	1.82	0.068829
rs2636761	4	142067235	-0.149	0.881207	-0.265	0.790932	-0.992	0.321362	-0.975	0.329362	1.605	0.108474	1.115	0.264846	1.306	0.191562	1.34	0.180298
rs1473222	4	143488095	-0.299	0.764993	-0.462	0.644216	-1.058	0.29001	-1.166	0.243437	1.488	0.136863	0.993	0.320508	1.182	0.237349	1.382	0.166891
rs7679078	4	144546704	-0.425	0.670618	-0.536	0.592136	-1.154	0.248387	-1.245	0.212983	1.428	0.153293	0.926	0.354447	1.174	0.240377	1.383	0.166746
rs7663170	4	144994903	-0.426	0.670275	-0.536	0.591864	-1.155	0.248261	-1.246	0.212864	1.428	0.153388	0.926	0.354618	1.174	0.240369	1.383	0.166746
rs4835002	4	146218651	-0.616	0.537798	-0.666	0.505286	-1.282	0.200012	-1.344	0.178989	1.309	0.190588	0.807	0.419678	1.145	0.252262	1.361	0.173409
rs1507493	4	148029669	-1.555	0.119893	-0.794	0.427438	-1.554	0.120171	-1.171	0.241567	0.436	0.662918	0.342	0.732482	0.531	0.595585	0.994	0.320097
rs11737346	4	148763687	-1.722	0.0850444	-0.871	0.383998	-1.599	0.109759	-1.209	0.226552	0.348	0.728189	0.185	0.853002	0.442	0.658481	0.891	0.3729
rs10016143	4	149615561	-1.948	0.051456	-0.936	0.34926	-1.749	0.0802476	-1.262	0.206944	0.235	0.814327	0.085	0.93247	0.295	0.767671	0.78	0.435126
rs1394845	4	150712923	-2.191	0.0284804	-0.909	0.363481	-1.765	0.0775759	-1.101	0.271021	-0.037	0.970106	-0.165	0.869089	-0.064	0.949191	0.461	0.64501
rs10010950	4	151574839	-2.091	0.0365292	-0.809	0.418296	-1.652	0.0984886	-0.976	0.329128	-0.062	0.950282	-0.206	0.836629	-0.084	0.933379	0.403	0.687279
rs17361055	4	152994226	-2.088	0.0368196	-0.643	0.520451	-1.676	0.0937052	-0.86	0.38974	-0.15	0.880818	-0.149	0.881507	-0.254	0.799541	0.302	0.762651
rs10023780	4	154124278	-1.675	0.0938978	-0.207	0.835629	-1.291	0.196533	-0.406	0.684448	-0.237	0.812543	-0.136	0.892037	-0.34	0.734115	0.165	0.868991
rs9994741	4	155120463	-1.288	0.197609	0.336	0.737134	-0.835	0.403682	0.177	0.859552	-0.318	0.750834	-0.113	0.91022	-0.369	0.711812	0.131	0.895896
rs4259017	4	157050382	-0.834	0.404135	0.82	0.412077	-0.104	0.917416	0.88	0.378928	-0.572	0.567416	-0.268	0.788546	-0.186	0.852256	0.271	0.786023
rs716680	4	157931688	-0.567	0.571003	0.805	0.421077	0.183	0.854842	0.935	0.349839	-0.59	0.555179	-0.502	0.615613	-0.331	0.740874	-0.097	0.923055
rs11100128	4	158620303	-0.467	0.640187	0.802	0.422267	0.274	0.783862	0.949	0.342563	-0.58	0.562043	-0.547	0.584643	-0.332	0.740243	-0.145	0.884673
rs12505765	4	159544076	-0.425	0.670815	0.411	0.680746	0.344	0.730728	0.703	0.482177	-0.665	0.505839	-0.931	0.351759	-0.267	0.789463	-0.368	0.712729
rs2348164	4	160341351	-0.389	0.697102	0.383	0.702065	0.384	0.701243	0.699	0.484685	-0.66	0.509438	-0.974	0.330164	-0.26	0.794959	-0.412	0.680074
rs11725207	4	161064449	-0.332	0.73952	0.389	0.697634	0.356	0.721603	0.665	0.505939	-0.564	0.572625	-0.926	0.354643	-0.144	0.885155	-0.38	0.7038
rs6536541	4	161767814	-0.26	0.795093	0.378	0.705305	0.411	0.681344	0.637	0.524047	-0.488	0.625816	-0.857	0.391178	-0.091	0.927344	-0.314	0.753368
rs13118279	4	162713356	0.062	0.950495	0.4	0.689442	0.594	0.552223	0.577	0.5642	-0.317	0.751209	-0.775	0.438557	-0.059	0.952671	-0.337	0.736073
rs9997165	4	163179525	0.07	0.944011	0.417	0.676715	0.572	0.567198	0.571	0.567735	-0.285	0.775941	-0.713	0.475551	-0.05	0.960296	-0.297	0.766497
rs4642195	4	164200171	0.03	0.976304	0.432	0.666086	0.414	0.678883	0.539	0.589704	-0.268	0.788783	-0.644	0.519783	-0.122	0.902639	-0.326	0.744065
rs6829588	4	165221971	0.015	0.988248	0.509	0.610536	0.207	0.835936	0.46	0.645312	-0.138	0.890509	-0.4	0.689438	-0.022	0.982775	-0.178	0.858777
rs7667026	4	166449915	-1.137	0.255584	0.024	0.980711	-0.986	0.324027	-0.141	0.887601	-1.129	0.258719	-0.795	0.426829	-1.045	0.296071	-0.837	0.402783
rs7674577	4	167625748	-1.107	0.268234	-0.159	0.873278	-0.845	0.398217	-0.197	0.843786	-1.218	0.223083	-1.003	0.315791	-1.154	0.248353	-1.025	0.305241
rs730741	4	168610140	-0.896	0.370351	-0.201	0.840609	-0.627	0.530608	-0.21	0.833934	-1.185	0.236161	-1.16	0.246069	-1.066	0.286616	-1.058	0.290081
rs2062588	4	169772342	-0.812	0.416581	-0.237	0.812613	-0.416	0.677228	-0.189	0.850043	-1.298	0.194263	-1.394	0.163342	-1.177	0.239115	-1.198	0.230749
rs13122912	4	170676328	-0.696	0.486465	-0.227	0.820148	-0.542	0.587972	-0.411	0.680728	-1.079	0.280666	-1.164	0.244331	-1.121	0.262254	-1.119	0.263244
rs2877558	4	171743216	-0.843	0.399428	-0.152	0.878916	-0.67	0.503147	-0.379	0.70504	-1.077	0.281595	-1.006	0.314631	-1.054	0.292012	-0.952	0.340965
rs1459157	4	173739244	-0.812	0.416957	0.14	0.888638	-0.502	0.615907	-0.153	0.878422	-1.164	0.244358	-0.939	0.34791	-1.081	0.279496	-0.948	0.343346
rs2612657	4	175428308	-1.13	0.258464	0.073	0.942187	-0.577	0.563869	-0.115	0.908482	-1.469	0.141862	-1.104	0.269704	-1.371	0.170335	-1.204	0.228774
rs10461336	4	176391372	-1.386	0.165887	0.322	0.747395	-0.74	0.459277	0.103	0.918178	-1.598	0.110026	-0.981	0.326525	-1.262	0.207011	-1.012	0.311503
rs12647397	4	177322096	-1.913	0.0557274	0.246	0.805379	-1.464	0.143133	-0.022	0.982376	-1.723	0.0848521	-0.854	0.393315	-1.338	0.18096	-0.696	0.486417
rs17064420	4	178128842	-2.007	0.044796	0.25	0.802437	-1.487	0.136979	0.033	0.973528	-1.694	0.0902715	-0.769	0.441841	-1.342	0.179511	-0.626	0.531493
rs1711393	4	178995242	-2.22	0.0264411	-0.045	0.964442	-1.757	0.0788822	-0.295	0.767996	-1.619	0.105445	-0.78	0.435643	-1.363	0.172962	-0.663	0.507263
rs12499500	4	179989221	-2.395	0.0166046	-0.495	0.620861	-1.839	0.0658941	-0.678	0.49754	-1.788	0.0737428	-1.11	0.266897	-1.631	0.102944	-1.082	0.279167
rs2610998	4	180487431	-2.362	0.0181973	-0.468	0.639671	-1.777	0.0755392	-0.629	0.529141	-1.791	0.0732879	-1.102	0.270453	-1.671	0.0946884	-1.1	0.271216
rs10025005	4	181288587	-2.245	0.024743	-0.275	0.783463	-1.647	0.0994999	-0.292	0.770075	-1.758	0.0787214	-0.969	0.332777	-1.742	0.0815173	-1.076	0.281778
rs6832052	4	182066471	-2.362	0.0181707	-0.204	0.837992	-1.79	0.073528	-0.191	0.848536	-1.816	0.0693151	-0.907	0.364165	-1.865	0.0621746	-1.113	0.265549
rs10011443	4	182944838	-2.464	0.0137275	-0.101	0.919405	-1.945	0.0517935	-0.11	0.912601	-1.714	0.0864432	-0.619	0.535849	-1.978	0.0479503	-1.039	0.298825
rs1877288	4	184189457	-2.577	0.00997687	0.021	0.983314	-2.347	0.0189144	-0.328	0.742719	-1.3	0.193753	0.148	0.88205	-2.068	0.0386407	-0.97	0.332226
rs6844558	4	185981436	-2.266	0.0234308	0.046	0.963602	-2.658	0.00785394	-0.743	0.457578	-0.455	0.649453	0.899	0.368678	-1.292	0.196293	-0.317	0.750878
rs9312345	4	187091644	-1.525	0.127185	0.033	0.973581	-1.964	0.049579	-0.749	0.453576	0.144	0.885199	1.162	0.24523	-0.421	0.673592	0.261	0.794256
rs11726022	4	188170467	-0.732	0.464193	0.215	0.829897	-1.376	0.168891	-0.593	0.553047	0.52	0.603175	1.323	0.185722	-0.383	0.701839	0.201	0.840479
rs13118704	4	188451707	-0.744	0.456818	0.222	0.824689	-1.38	0.167587	-0.585	0.558225	0.527	0.598176	1.338	0.180963	-0.378	0.705217	0.198	0.842698
rs2010907	4	189540683	-0.806	0.419987	0.305	0.760186	-1.378	0.168049	-0.385	0.700031	0.431	0.666496	1.438	0.150293	-0.347	0.728229	0.322	0.74773
rs2685820	4	190758884	-1.003	0.31592	0.422	0.672976	-1.533	0.125232	-0.262	0.793269	0.249	0.803407	1.714	0.0865532	-0.322	0.74761	0.512	0.608884
rs7728035	5	944298	-3.479	0.000502776	-1.139	0.254741	-0.784	0.433062	0.68	0.496402	-3.776	0.000159278	-2.097	0.0359888	-2.813	0.00490786	-1.584	0.113196
rs316598	5	2364626	-3.479	0.000503253	-1.233	0.21739	-0.879	0.379214	0.563	0.573301	-3.709	0.000207674	-1.769	0.0768799	-2.615	0.00892322	-1.118	0.263624
rs11745750	5	3311493	-3.31	0.000933201	-1.131	0.257961	-0.736	0.461507	0.815	0.414795	-3.577	0.000346983	-1.82	0.0688042	-2.353	0.0186229	-0.734	0.46286
rs1433271	5	4456841	-3.065	0.00217618	-1.059	0.289408	-0.394	0.693245	1.077	0.281312	-3.439	0.000584938	-2.035	0.0418713	-2.19	0.0285573	-0.73	0.465494
rs16777	5	4874950	-3.064	0.00218284	-1.058	0.289939	-0.392	0.694735	1.08	0.280344	-3.438	0.000586024	-2.035	0.0418902	-2.189	0.0286088	-0.729	0.465825
rs4143541	5	5725162	-2.549	0.0108086	-0.8	0.423545	0.115	0.908256	1.309	0.19061	-3.155	0.00160743	-2.09	0.0366126	-2.103	0.0354848	-0.779	0.435997
rs3846599	5	10255821	-2.485	0.0129448	-0.483	0.629379	-0.809	0.418232	0.897	0.36957	-2.542	0.0110159	-1.057	0.290579	-1.656	0.0977155	-0.052	0.95835
rs31899	5	11429782	-1.847	0.0647555	-0.516	0.605536	-0.337	0.736037	0.788	0.430605	-1.942	0.0521927	-1.049	0.294193	-1.412	0.15792	-0.07	0.944551
rs4702813	5	11742668	-1.558	0.119243	-0.345	0.73046	-0.028	0.977321	1.035	0.300896	-1.687	0.0915122	-0.955	0.339788	-1.33	0.183612	-0.058	0.953518
rs7731457	5	12714599	-1.259	0.20795	-0.103	0.917808	0.144	0.885586	1.201	0.229761	-1.438	0.15035	-0.756	0.449921	-1.276	0.201877	0.017	0.986791
rs62347066	5	13147070	-1.139	0.254567	0.012	0.990771	0.228	0.819368	1.288	0.197687	-1.36	0.173834	-0.707	0.479263	-1.329	0.183881	-0.021	0.983222
rs12522960	5	14245046	-1.082	0.279373	0.24	0.809961	0.202	0.839787	1.44	0.149914	-1.285	0.198622	-0.553	0.580501	-1.298	0.194307	0.129	0.897137
rs32447	5	15117438	-0.851	0.394559	0.268	0.788931	0.231	0.817537	1.318	0.187503	-1.12	0.262809	-0.484	0.628699	-1.256	0.209083	0.092	0.926659
rs257742	5	15853255	-0.877	0.380448	0.213	0.831578	0.206	0.836897	1.251	0.211057	-1.15	0.250326	-0.524	0.600397	-1.28	0.200532	0.056	0.955447
rs10045328	5	16969392	-0.666	0.505164	0.309	0.756941	0.464	0.642798	1.342	0.179488	-1.489	0.136467	-0.944	0.345234	-1.643	0.100318	-0.414	0.679124
rs871722	5	17437494	-0.574	0.566293	0.502	0.615894	0.556	0.577973	1.518	0.128907	-1.641	0.100748	-1.009	0.313074	-1.856	0.0635073	-0.672	0.501751
rs6451429	5	19771834	-0.564	0.572431	0.482	0.629959	0.567	0.57068	1.51	0.131038	-1.672	0.0945785	-1.063	0.28786	-1.902	0.0571595	-0.735	0.462511
rs10805726	5	20779048	-0.88	0.378654	0.263	0.792697	0.291	0.771036	1.285	0.198921	-2.05	0.0403503	-1.485	0.137589	-2.373	0.0176442	-1.156	0.247521
rs16899338	5	21879902	-1.004	0.315499	0.257	0.797049	0.155	0.876567	1.262	0.207007	-2.222	0.026295	-1.629	0.103296	-2.447	0.0144132	-1.192	0.233357
rs313359	5	23020866	-1.003	0.316062	0.263	0.792212	0.158	0.87433	1.268	0.204789	-2.224	0.0261703	-1.627	0.103745	-2.449	0.0143441	-1.19	0.234002
rs12153202	5	23533746	-0.782	0.434477	0.733	0.463307	0.096	0.92325	1.444	0.148653	-1.872	0.0611516	-1.193	0.232837	-2.132	0.0329819	-0.778	0.436839
rs1966590	5	24779565	-0.823	0.410785	0.775	0.438087	0.059	0.953214	1.454	0.146079	-1.765	0.0775209	-1.042	0.29742	-1.896	0.0580193	-0.586	0.557706
rs12519269	5	26383363	-0.953	0.340484	0.567	0.570691	-0.103	0.917976	1.196	0.231805	-1.786	0.0740229	-1.152	0.249116	-1.621	0.10497	-0.459	0.646316
rs4634319	5	27418887	-0.973	0.330571	0.36	0.718522	-0.23	0.817939	0.911	0.362402	-1.704	0.0883568	-1.165	0.244201	-1.48	0.138872	-0.428	0.668941
rs1154991	5	28310093	-0.762	0.446088	0.202	0.839846	-0.256	0.79815	0.595	0.551903	-1.499	0.133996	-1.089	0.276112	-1.163	0.245028	-0.236	0.813695
rs1276177	5	30946644	-0.753	0.4514	0.204	0.838097	-0.253	0.800161	0.592	0.553872	-1.492	0.135654	-1.086	0.277376	-1.155	0.248032	-0.235	0.814453
rs4867100	5	32007713	-0.252	0.80141	0.125	0.900333	0.167	0.867261	0.509	0.610534	-1.042	0.297572	-1.242	0.214331	-0.519	0.603462	-0.026	0.979565
rs29968	5	33547787	-0.178	0.858806	-0.031	0.974927	0.065	0.947811	0.21	0.833526	-0.786	0.431764	-1.086	0.277492	-0.491	0.623542	-0.097	0.922637
rs6451268	5	36255364	0.019	0.984541	-0.722	0.470284	0.258	0.796161	-0.443	0.657951	-0.47	0.638227	-1.297	0.194477	-0.355	0.7229	-0.243	0.808216
rs930072	5	36666071	0.157	0.874852	-0.915	0.360378	0.447	0.654662	-0.548	0.58395	-0.484	0.628492	-1.522	0.127898	-0.306	0.759494	-0.39	0.696357
rs2973085	5	37751724	0.316	0.751699	-0.936	0.349181	0.479	0.631886	-0.605	0.545334	-0.4	0.689078	-1.606	0.108309	-0.172	0.863626	-0.374	0.708068
rs12523287	5	38220774	0.092	0.926809	-1.071	0.284021	0.231	0.817338	-0.764	0.444632	-0.539	0.589688	-1.737	0.0824666	-0.122	0.902925	-0.332	0.739559
rs13188259	5	39220055	0.328	0.743102	-0.984	0.324987	0.345	0.730407	-0.768	0.442488	-0.259	0.79564	-1.477	0.139681	-0.063	0.949399	-0.285	0.7754
rs6883840	5	40286410	0.441	0.658897	-0.762	0.445934	0.424	0.671368	-0.617	0.536984	-0.101	0.919394	-1.227	0.219672	0.125	0.900616	-0.106	0.915783
rs6872806	5	41336050	0.511	0.609356	-0.635	0.525418	0.445	0.656004	-0.551	0.58168	0.099	0.921379	-1.023	0.306115	0.316	0.752098	0.061	0.951243
rs3901878	5	41625968	0.516	0.60619	-0.625	0.531866	0.434	0.664527	-0.559	0.576174	0.137	0.890768	-0.988	0.323034	0.364	0.716142	0.095	0.92425
rs315253	5	42874501	0.382	0.702791	-0.613	0.539613	0.19	0.849055	-0.692	0.488643	0.251	0.802058	-0.786	0.431815	0.471	0.637996	0.245	0.806242
rs6451722	5	43711378	0.331	0.740912	-0.62	0.535354	0.136	0.891563	-0.722	0.470422	0.229	0.818932	-0.774	0.438904	0.466	0.640956	0.256	0.797726
rs8188245	5	46174864	0.337	0.73595	-0.491	0.623377	0.119	0.905343	-0.65	0.515562	0.315	0.753063	-0.582	0.560681	0.656	0.512088	0.534	0.593073
rs282547	5	50057729	0.338	0.735579	-0.491	0.623591	0.12	0.904668	-0.65	0.515959	0.315	0.752765	-0.581	0.56114	0.656	0.511748	0.535	0.592369
rs4364342	5	51205024	0.383	0.70188	-0.448	0.654285	0.194	0.846017	-0.584	0.559303	0.311	0.755649	-0.574	0.566153	0.641	0.521647	0.544	0.586588
rs35755888	5	52013727	0.332	0.739967	-0.417	0.67681	0.218	0.82757	-0.474	0.635364	0.291	0.771054	-0.583	0.560217	0.639	0.522937	0.589	0.555621
rs1500367	5	52464757	0.276	0.782802	-0.467	0.640819	0.278	0.780929	-0.407	0.68434	0.21	0.833579	-0.677	0.498607	0.542	0.587662	0.473	0.636091
rs10805470	5	54187813	0.146	0.883564	-0.589	0.555638	0.381	0.703347	-0.229	0.818499	0.126	0.899912	-0.765	0.444372	0.543	0.587196	0.478	0.63266
rs6877664	5	55401335	-0.109	0.91314	-0.648	0.51721	0.262	0.793646	-0.233	0.815551	-0.143	0.886672	-0.895	0.370851	0.366	0.714379	0.376	0.707071
rs40589	5	56616664	-0.432	0.665475	-0.65	0.515474	0.161	0.87203	-0.086	0.931289	-0.633	0.527052	-1.133	0.257273	-0.145	0.884527	0.002	0.998675
rs292998	5	58032485	-0.294	0.768817	-0.507	0.612498	0.535	0.592526	0.251	0.801596	-0.895	0.370879	-1.407	0.1594	-0.512	0.608418	-0.41	0.681706
rs10059859	5	59231307	-0.131	0.896102	-0.381	0.703555	0.648	0.516669	0.338	0.73514	-0.869	0.384698	-1.399	0.16172	-0.582	0.560527	-0.485	0.627712
rs7712091	5	59823791	-0.13	0.896578	-0.379	0.704462	0.647	0.517667	0.337	0.735834	-0.868	0.385133	-1.398	0.162001	-0.581	0.561573	-0.483	0.628791
rs4235486	5	60603696	-0.132	0.894944	-0.331	0.740338	0.61	0.542103	0.349	0.727412	-0.851	0.394708	-1.35	0.17686	-0.546	0.585119	-0.454	0.649521
rs4700448	5	61161048	-0.19	0.849019	-0.296	0.767043	0.562	0.574328	0.375	0.707912	-0.901	0.367579	-1.351	0.176672	-0.557	0.577386	-0.482	0.629694
rs7731343	5	62409385	-0.58	0.561738	-0.356	0.721734	0.273	0.784771	0.315	0.752664	-1.154	0.248689	-1.392	0.163916	-0.65	0.515939	-0.565	0.571946
rs2934803	5	63490739	-0.656	0.511613	-0.369	0.712348	0.203	0.838794	0.289	0.772302	-1.219	0.222907	-1.384	0.166268	-0.708	0.479129	-0.645	0.518824
rs58002603	5	64764307	-0.72	0.471828	-0.266	0.79048	0.145	0.884896	0.338	0.735725	-1.278	0.201274	-1.345	0.178505	-0.743	0.45738	-0.704	0.481505
rs7727613	5	65759249	-0.805	0.420944	-0.179	0.857846	0.124	0.900953	0.452	0.651587	-1.387	0.165354	-1.369	0.17091	-0.863	0.387957	-0.776	0.437534
rs1697142	5	66495847	-1.015	0.310268	-0.141	0.887607	0	0.999831	0.456	0.648504	-1.518	0.129127	-1.295	0.195446	-0.952	0.341086	-0.75	0.453304
rs3756668	5	67596088	-1.263	0.206684	-0.347	0.72872	-0.22	0.825547	0.269	0.78827	-1.516	0.129605	-1.115	0.264656	-0.98	0.327035	-0.599	0.548946
rs1687503	5	68003767	-1.337	0.181157	-0.385	0.70053	-0.222	0.824096	0.273	0.784829	-1.583	0.113453	-1.169	0.242387	-1.015	0.310225	-0.581	0.561118
rs7710169	5	71549048	-1.129	0.258806	0.134	0.89306	-0.051	0.959634	0.837	0.402341	-1.415	0.157163	-0.657	0.510944	-0.651	0.514849	0.011	0.991114
rs2973930	5	72622740	-1.189	0.234394	0.168	0.866529	-0.162	0.871645	0.869	0.384926	-1.37	0.170765	-0.487	0.626269	-0.534	0.593567	0.197	0.84419
rs7718712	5	73311323	-1.043	0.297084	0.457	0.647636	-0.06	0.952481	1.167	0.243104	-1.289	0.197361	-0.306	0.759487	-0.368	0.712852	0.475	0.634841
rs11957820	5	74350090	-1.043	0.297171	0.987	0.323759	0.044	0.965079	1.793	0.0730444	-1.312	0.189533	0.041	0.967138	-0.369	0.711806	0.905	0.365449
rs1525763	5	75200884	-1.033	0.301561	1.013	0.31091	0.057	0.954682	1.832	0.0669522	-1.325	0.185323	0.04	0.968055	-0.359	0.719791	0.945	0.344705
rs1320021	5	76219181	-1.209	0.226847	1.143	0.253142	0.061	0.951536	2.085	0.0370645	-1.414	0.157473	0.147	0.883335	-0.604	0.545941	0.999	0.317767
rs34915710	5	77125991	-1.199	0.230689	1.072	0.283772	0.072	0.942666	1.957	0.0503849	-1.325	0.185107	0.167	0.867401	-0.497	0.619383	1.088	0.276776
rs16876062	5	78190471	-1.051	0.293225	1.134	0.256672	0.262	0.793701	2.024	0.0429899	-1.201	0.229847	0.235	0.814082	-0.596	0.551335	0.938	0.348309
rs3822568	5	78670802	-0.994	0.320249	1.136	0.25612	0.232	0.816481	1.949	0.0512421	-1.051	0.293047	0.335	0.737884	-0.5	0.616833	0.984	0.325272
rs168939	5	79735858	-0.973	0.330438	1.033	0.301381	0.224	0.822879	1.836	0.0663159	-0.93	0.35214	0.317	0.751022	-0.45	0.652979	0.989	0.322566
rs7708663	5	82086511	-0.476	0.634403	0.646	0.518185	0.657	0.511282	1.521	0.128243	-0.159	0.87349	0.256	0.798324	0.067	0.946463	0.947	0.343631
rs13355469	5	83136574	-0.359	0.719307	0.526	0.598963	0.761	0.446934	1.472	0.140983	0.069	0.944926	0.29	0.771694	0.143	0.886105	0.881	0.378333
rs12187614	5	84088448	-0.096	0.923519	0.537	0.591574	1.052	0.292746	1.55	0.121111	0.159	0.874033	0.241	0.809767	0.293	0.769638	0.948	0.343289
rs1501669	5	84863244	0.016	0.987129	0.507	0.612267	1.157	0.247181	1.541	0.12337	0.236	0.813273	0.16	0.873164	0.391	0.695761	0.984	0.325273
rs73772809	5	85359196	0.039	0.968515	0.486	0.626966	1.191	0.233803	1.539	0.123745	0.255	0.798814	0.113	0.909835	0.421	0.673902	0.985	0.324462
rs7730478	5	86366246	0.08	0.935891	0.488	0.625252	1.233	0.217735	1.54	0.123581	0.316	0.751717	0.109	0.912819	0.452	0.65123	0.988	0.323077
rs1551604	5	87070858	0.078	0.937894	0.542	0.587896	1.175	0.239996	1.501	0.133437	0.536	0.592124	0.317	0.750875	0.597	0.550492	1.15	0.25033
rs301720	5	88233654	0.105	0.916359	0.556	0.578315	1.151	0.249617	1.438	0.150371	0.693	0.488524	0.413	0.679619	0.704	0.481646	1.225	0.220593
rs6899159	5	89469753	0.36	0.719129	0.622	0.534083	1.177	0.239067	1.264	0.2064	1.014	0.310796	0.547	0.58461	1.065	0.287091	1.354	0.175876
rs10474347	5	90566498	0.497	0.619515	0.688	0.491356	1.182	0.237084	1.201	0.229751	1.203	0.22899	0.702	0.482435	1.151	0.249727	1.414	0.157244
rs421379	5	91275313	0.732	0.464003	0.649	0.516552	1.196	0.231843	1.045	0.296207	1.54	0.123679	0.846	0.397295	1.334	0.182069	1.424	0.154403
rs60312980	5	91840637	0.861	0.389064	0.647	0.517392	1.191	0.233814	0.971	0.331767	1.691	0.0908733	0.898	0.368943	1.423	0.15478	1.413	0.157791
rs10043824	5	92673947	0.784	0.432833	0.534	0.593675	0.927	0.353719	0.726	0.468134	1.715	0.086316	0.86	0.389978	1.254	0.209669	1.206	0.227839
rs17083767	5	93849756	0.75	0.453254	0.417	0.676709	0.854	0.393002	0.6	0.548324	1.611	0.10727	0.659	0.510072	1.045	0.296087	0.918	0.358675
rs6556871	5	94778775	0.779	0.436187	0.421	0.673882	0.879	0.379215	0.614	0.539412	1.614	0.10659	0.633	0.526972	1.041	0.297657	0.885	0.376094
rs6891871	5	95357625	0.832	0.405171	0.532	0.595057	0.889	0.373735	0.721	0.471034	1.653	0.0982951	0.71	0.477709	1.078	0.280856	0.926	0.354675
rs39597	5	96484131	0.838	0.402094	0.763	0.445392	0.792	0.428377	0.926	0.354585	1.668	0.0953789	0.944	0.345045	0.95	0.342184	0.988	0.322962
rs6556993	5	96946900	0.916	0.359803	0.811	0.417199	0.816	0.41478	0.949	0.342661	1.73	0.0836148	0.996	0.319283	0.992	0.321059	1.034	0.300936
rs2547961	5	98058939	1.21	0.226089	0.955	0.33947	0.945	0.344698	1.071	0.284344	2.02	0.0433494	1.227	0.219959	1.256	0.208974	1.28	0.20069
rs6892901	5	98694849	1.365	0.172383	0.974	0.329962	1.051	0.29337	1.108	0.267651	2.099	0.0358557	1.211	0.226076	1.251	0.210974	1.216	0.22397
rs348409	5	100760453	1.828	0.0674753	1.027	0.304548	1.421	0.155207	1.215	0.224395	2.29	0.0220052	1.178	0.238957	1.439	0.150112	1.212	0.225366
rs1871332	5	101019725	1.841	0.0656207	1.042	0.297503	1.433	0.151981	1.227	0.219746	2.291	0.0219685	1.187	0.235278	1.437	0.150761	1.212	0.225335
rs73191279	5	103096646	2.536	0.0112187	1.541	0.123318	1.811	0.0701562	1.564	0.117819	2.667	0.0076603	1.467	0.142256	1.422	0.155133	1.062	0.288223
rs17156435	5	103670162	2.563	0.0103623	1.585	0.113032	1.831	0.0671161	1.614	0.106506	2.664	0.00773282	1.511	0.13088	1.405	0.160102	1.074	0.283023
rs294152	5	104458953	2.586	0.00969586	1.665	0.0959383	1.83	0.067275	1.661	0.0966154	2.675	0.00747132	1.597	0.110305	1.423	0.154857	1.12	0.262504
rs66812017	5	104952574	2.63	0.0085292	1.738	0.0821588	1.861	0.0627476	1.725	0.0845448	2.681	0.00733365	1.645	0.0998901	1.429	0.153136	1.137	0.255704
rs13359925	5	106005425	2.672	0.0075371	1.802	0.071482	1.912	0.0559021	1.785	0.0741934	2.634	0.00844271	1.641	0.100842	1.432	0.152255	1.138	0.255274
rs163895	5	106879502	2.538	0.0111422	1.826	0.0678311	1.822	0.0685163	1.734	0.0829558	2.452	0.0142202	1.616	0.106094	1.587	0.112413	1.257	0.208906
rs6880003	5	107332887	2.513	0.0119847	1.895	0.0580994	1.778	0.0753702	1.743	0.0813938	2.447	0.014416	1.65	0.0989841	1.614	0.106599	1.263	0.206607
rs6861689	5	108566199	2.197	0.0279918	1.041	0.297731	1.527	0.126638	1.137	0.255477	1.714	0.0865	0.323	0.746664	1.353	0.176061	0.205	0.837643
rs6594492	5	110355405	2.097	0.0360359	0.931	0.35184	1.568	0.116903	1.033	0.301689	1.534	0.125098	0.178	0.858822	1.203	0.228897	0.05	0.960438
rs115192	5	110919711	2.05	0.0403274	0.968	0.333158	1.52	0.12859	1.018	0.308616	1.552	0.120738	0.221	0.825119	1.26	0.2075	0.122	0.90325
rs3985058	5	111756424	2.043	0.041059	0.933	0.350861	1.519	0.128707	0.997	0.318543	1.598	0.110055	0.243	0.807734	1.308	0.190896	0.111	0.911221
rs509237	5	112550247	1.956	0.0504229	0.789	0.430209	1.527	0.126853	0.952	0.340966	1.428	0.153404	0.047	0.962482	1.157	0.247072	-0.086	0.931564
rs11241230	5	113072475	1.89	0.0586975	0.692	0.489207	1.545	0.122328	0.917	0.359135	1.359	0.174074	-0.044	0.965254	1.132	0.257758	-0.132	0.895004
rs28019	5	115733327	1.51	0.131084	-0.303	0.761603	1.495	0.134908	0.29	0.772117	1.26	0.207833	-0.499	0.618036	0.757	0.449101	-0.622	0.534035
rs389286	5	116968077	1.68	0.0928788	-0.634	0.525866	1.654	0.0980517	-0.026	0.979175	1.444	0.1486	-0.665	0.505949	0.823	0.410275	-0.704	0.481521
rs13157174	5	117912524	1.798	0.0721019	-0.599	0.548872	1.763	0.077935	0.003	0.997301	1.519	0.128864	-0.669	0.503243	0.801	0.423268	-0.696	0.486287
rs6897511	5	118636227	1.857	0.0633624	-0.563	0.573241	1.788	0.0737436	0.012	0.990184	1.639	0.101226	-0.602	0.547255	0.901	0.367813	-0.592	0.553662
rs1191743	5	119413303	1.883	0.0597044	-0.49	0.624043	1.83	0.0671898	0.102	0.918761	1.629	0.103284	-0.61	0.541847	0.813	0.416284	-0.644	0.519544
rs4895291	5	120254126	1.836	0.0663245	-0.476	0.633947	1.832	0.0670129	0.137	0.891408	1.569	0.116564	-0.631	0.527979	0.743	0.45719	-0.683	0.494399
rs6595320	5	121100484	1.384	0.166369	-0.413	0.679802	1.57	0.116491	0.204	0.838703	1.353	0.176062	-0.686	0.492966	0.404	0.685878	-0.868	0.385618
rs6595356	5	121608963	1.257	0.208595	-0.485	0.627776	1.47	0.141697	0.122	0.902912	1.384	0.166477	-0.649	0.516193	0.511	0.609124	-0.734	0.462867
rs1366337	5	122629266	1.08	0.280162	-0.605	0.545172	1.364	0.172644	0.019	0.984767	1.401	0.161178	-0.605	0.545171	0.542	0.587676	-0.654	0.513228
rs7702700	5	123534021	1.026	0.304796	-0.53	0.596068	1.278	0.201363	0.038	0.970036	1.451	0.146905	-0.478	0.632613	0.502	0.615371	-0.64	0.522496
rs6869617	5	124361588	0.717	0.473498	-0.706	0.480339	1.004	0.315437	-0.187	0.851281	1.363	0.173013	-0.492	0.622897	0.448	0.653957	-0.648	0.516905
rs10035539	5	125443261	0.342	0.732073	-0.839	0.401412	0.868	0.385545	-0.236	0.813661	0.841	0.400451	-0.839	0.401574	-0.071	0.943286	-1.061	0.288487
rs34241005	5	125923632	0.29	0.771897	-0.914	0.360845	0.815	0.415018	-0.319	0.749412	0.805	0.421009	-0.886	0.375781	-0.187	0.851664	-1.185	0.23587
rs57808867	5	127120041	0.117	0.906682	-0.812	0.416621	0.639	0.522545	-0.359	0.719932	0.904	0.366198	-0.738	0.460501	-0.036	0.971538	-1.103	0.270065
rs1478446	5	127571899	0.053	0.958048	-0.816	0.414643	0.564	0.572686	-0.411	0.681354	0.934	0.350482	-0.699	0.484837	0.015	0.987818	-1.08	0.2803
rs10055723	5	128578098	0.181	0.856024	-0.6	0.548574	0.66	0.509565	-0.193	0.847166	1.01	0.312342	-0.678	0.498007	0.093	0.925582	-1.084	0.278545
rs6861345	5	129552816	0.246	0.805383	-0.437	0.661761	0.717	0.473205	-0.035	0.971888	1.064	0.28722	-0.644	0.519482	0.217	0.828303	-1.004	0.315492
rs9327603	5	130558963	0.246	0.8053	-0.437	0.66194	0.717	0.473094	-0.035	0.972147	1.064	0.287233	-0.644	0.519461	0.217	0.828193	-1.004	0.315541
rs57586624	5	132074695	0.299	0.765283	-0.509	0.610731	0.71	0.477788	-0.113	0.909774	1.137	0.255466	-0.747	0.454953	0.434	0.663951	-0.957	0.338338
rs3798102	5	132605601	0.345	0.730262	-0.459	0.646129	0.702	0.482826	-0.112	0.910467	1.149	0.250501	-0.744	0.457049	0.465	0.6418	-0.95	0.341948
rs192167	5	133439635	0.63	0.528435	-0.29	0.771918	0.833	0.40511	0.002	0.9986	0.806	0.420005	-0.984	0.3249	0.177	0.85982	-1.27	0.204058
rs73288874	5	134537897	0.733	0.463692	-0.3	0.764186	0.891	0.373133	-0.021	0.983204	0.8	0.423629	-1.006	0.314216	0.204	0.838573	-1.26	0.207842
rs758459	5	134872704	0.725	0.468185	-0.314	0.753891	0.873	0.382415	-0.033	0.973739	0.785	0.432709	-1.031	0.302473	0.183	0.854686	-1.306	0.19146
rs12153513	5	136294407	0.729	0.465969	-0.684	0.494001	0.919	0.357898	-0.35	0.726428	0.633	0.52675	-1.348	0.177639	0.018	0.985469	-1.675	0.0940246
rs217272	5	137486426	0.841	0.400416	-0.805	0.421089	0.979	0.327353	-0.471	0.637803	0.598	0.550094	-1.444	0.148805	-0.047	0.962808	-1.783	0.0745258
rs11950646	5	138714474	0.841	0.400119	-0.812	0.41676	0.98	0.327096	-0.476	0.633734	0.59	0.555261	-1.451	0.146917	-0.053	0.957835	-1.79	0.0734472
rs11738832	5	139294677	0.727	0.467156	-0.933	0.350672	0.884	0.37649	-0.587	0.557197	0.426	0.670029	-1.565	0.117503	-0.214	0.830669	-1.911	0.0559434
rs251018	5	140902116	0.579	0.562382	-1.06	0.289266	0.733	0.463639	-0.761	0.446624	0.325	0.745482	-1.59	0.111864	-0.371	0.710977	-1.991	0.0464708
rs7732591	5	142125177	-0.36	0.718559	-1.045	0.296205	-0.157	0.875604	-0.971	0.3313	-0.689	0.490867	-1.703	0.0886483	-1.097	0.272626	-1.943	0.051994
rs245827	5	142414681	-0.361	0.717726	-1.043	0.297058	-0.156	0.876334	-0.969	0.332781	-0.691	0.489831	-1.703	0.0886258	-1.098	0.272302	-1.942	0.0520883
rs17101463	5	143467421	-0.451	0.652219	-0.982	0.325987	-0.153	0.878026	-0.846	0.39738	-0.889	0.374107	-1.806	0.0709109	-1.164	0.244533	-1.907	0.0565176
rs13169495	5	144625079	-0.46	0.645333	-0.99	0.32206	-0.157	0.875078	-0.849	0.395634	-0.902	0.36724	-1.818	0.0690472	-1.168	0.242952	-1.908	0.0563493
rs60708187	5	145215872	-0.49	0.623807	-0.919	0.358125	0.041	0.96743	-0.589	0.55599	-1.127	0.259853	-1.951	0.0510723	-1.179	0.238341	-1.822	0.0684558
rs6880853	5	146482041	-0.514	0.607502	-0.808	0.419035	0.069	0.944789	-0.485	0.627456	-1.297	0.194758	-2.083	0.0372335	-1.209	0.22671	-1.917	0.0552024
rs4513684	5	147652085	-0.735	0.462171	-0.881	0.378254	-0.002	0.998039	-0.401	0.688526	-1.398	0.162244	-2.139	0.0323964	-1.09	0.275813	-1.73	0.0836059
rs2116714	5	148191398	-0.736	0.461972	-0.881	0.378403	-0.002	0.998099	-0.4	0.688934	-1.398	0.162138	-2.139	0.0323989	-1.09	0.275845	-1.73	0.0836907
rs6869603	5	150142849	-0.479	0.631696	-0.494	0.62101	0.67	0.502704	0.316	0.751989	-0.933	0.350646	-1.633	0.1025	-1.134	0.256795	-1.727	0.0841838
rs17111939	5	150716364	-0.748	0.45471	-0.516	0.60558	0.542	0.587712	0.459	0.646263	-0.951	0.34173	-1.537	0.124215	-1.351	0.176563	-1.809	0.0703954
rs6890315	5	151656669	-0.687	0.492358	-0.528	0.597749	0.625	0.53204	0.486	0.626829	-0.905	0.365593	-1.549	0.121424	-1.335	0.181755	-1.835	0.0665005
rs2244977	5	152621660	-0.588	0.556752	-0.575	0.564964	0.76	0.447277	0.491	0.623552	-0.797	0.425423	-1.582	0.113592	-1.387	0.165407	-1.963	0.0496484
rs778821	5	152972201	-0.572	0.567359	-0.641	0.521305	0.794	0.427467	0.448	0.654065	-0.796	0.426181	-1.636	0.101934	-1.442	0.149431	-2.047	0.0406553
rs13173061	5	153970243	-0.745	0.456275	-0.852	0.394203	0.528	0.597315	0.218	0.827516	-0.702	0.482882	-1.571	0.116162	-1.454	0.145858	-2.03	0.0423818
rs6883722	5	155875529	-0.834	0.404555	-1.035	0.300535	0.233	0.815681	-0.086	0.931409	-0.531	0.595078	-1.473	0.140836	-1.395	0.162957	-1.927	0.0539887
rs6880381	5	157095798	-0.857	0.391577	-1.067	0.286014	0.086	0.931316	-0.194	0.845968	-0.449	0.653499	-1.413	0.157693	-1.365	0.172165	-1.844	0.0651294
rs1744356	5	157551411	-0.874	0.382227	-1.061	0.288597	0.029	0.976626	-0.208	0.835068	-0.443	0.657786	-1.415	0.156993	-1.401	0.161142	-1.859	0.0630224
rs10076782	5	158604963	-0.913	0.36122	-0.988	0.322963	0.036	0.971233	-0.077	0.938625	-0.492	0.623039	-1.437	0.1508	-1.497	0.134358	-1.882	0.0598207
rs11955098	5	159129186	-1.008	0.313283	-0.871	0.383576	0.119	0.905278	0.18	0.857308	-0.686	0.492975	-1.429	0.153085	-1.738	0.0821862	-1.886	0.0592339
rs4921291	5	159920295	-1.106	0.268823	-0.679	0.497411	0.105	0.916357	0.427	0.669439	-0.833	0.404942	-1.345	0.178581	-1.999	0.0456068	-1.943	0.0519845
rs1849173	5	160731164	-1.174	0.240566	-0.651	0.515225	0.041	0.967513	0.437	0.662031	-0.888	0.374804	-1.329	0.183722	-2.048	0.0405189	-1.929	0.0537462
rs4551093	5	162652827	-1.403	0.160669	-0.421	0.673651	-0.465	0.642191	0.341	0.732732	-0.633	0.526869	-0.77	0.441441	-1.865	0.062235	-1.547	0.121888
rs60500232	5	163658742	-1.62	0.105279	-0.558	0.576878	-0.677	0.498151	0.222	0.824275	-0.78	0.435413	-0.83	0.406737	-1.989	0.046717	-1.561	0.118489
rs17324782	5	164306736	-1.814	0.0696027	-0.628	0.529701	-0.889	0.374009	0.142	0.886794	-0.845	0.398354	-0.812	0.416665	-1.964	0.0495634	-1.463	0.143344
rs9313307	5	165553143	-1.96	0.0499775	-0.292	0.770194	-1.24	0.215109	0.247	0.804646	-0.785	0.432718	-0.391	0.695805	-1.803	0.0714573	-1.057	0.290406
rs6555699	5	165995262	-1.977	0.0480394	-0.282	0.777738	-1.253	0.210194	0.257	0.79723	-0.799	0.424308	-0.383	0.701654	-1.808	0.0706439	-1.048	0.294754
rs4546405	5	167095559	-2.27	0.0232036	-0.143	0.886556	-1.543	0.122718	0.402	0.687976	-1.315	0.188614	-0.418	0.676126	-2.001	0.0454011	-0.987	0.323814
rs35769262	5	167657421	-2.245	0.0247738	-0.111	0.911505	-1.598	0.110052	0.362	0.717282	-1.393	0.163633	-0.408	0.683284	-2.073	0.0381871	-1.033	0.301371
rs10054320	5	168386194	-2.287	0.0221688	-0.252	0.800955	-1.628	0.10356	0.198	0.843411	-1.609	0.107614	-0.553	0.580013	-2.244	0.0248643	-1.208	0.227112
rs90213	5	169178278	-2.435	0.0148865	-0.351	0.725503	-1.76	0.0783787	0.059	0.953095	-1.736	0.0825498	-0.55	0.582191	-2.187	0.0287477	-1.117	0.264114
rs73801146	5	170458958	-2.429	0.015147	-0.349	0.727453	-1.918	0.0550577	0	0.999906	-1.703	0.0885312	-0.528	0.597448	-1.873	0.0610852	-0.737	0.461203
rs7727588	5	171468278	-2.259	0.0238915	-0.26	0.794604	-1.962	0.0497497	-0.09	0.928063	-1.309	0.190578	-0.035	0.972409	-1.433	0.151826	-0.25	0.802673
rs4867695	5	172392747	-2.153	0.0313007	-0.339	0.734466	-1.997	0.0458013	-0.254	0.799773	-1.108	0.267882	0.084	0.933187	-1.153	0.249028	-0.015	0.988067
rs1992906	5	173182811	-1.809	0.0704536	-0.276	0.782909	-1.613	0.106682	-0.1	0.920722	-1.214	0.22458	0.049	0.960788	-1.19	0.23414	0.101	0.91955
rs10067518	5	173642871	-1.517	0.129174	-0.102	0.919094	-1.405	0.160142	0.026	0.979397	-1.244	0.213331	-0.009	0.99277	-1.229	0.218907	0.099	0.920985
rs871234	5	174485598	-0.99	0.322368	0.001	0.999115	-0.813	0.416145	0.028	0.977391	-1.046	0.295369	-0.152	0.879275	-0.995	0.319761	0.046	0.96295
rs34595228	5	175176876	-0.455	0.6493	0.148	0.882175	-0.468	0.63967	0.153	0.878221	-0.645	0.519012	-0.016	0.98696	-0.497	0.619061	0.19	0.848963
rs692843	5	176255646	-0.678	0.497959	-0.216	0.828725	-0.746	0.455803	-0.287	0.77415	-0.639	0.522637	-0.078	0.937557	-0.543	0.586959	0.012	0.990224
rs17876032	5	176830627	-0.937	0.348784	-0.242	0.808802	-1.066	0.286589	-0.403	0.687084	-0.693	0.488545	0.19	0.849101	-0.651	0.51528	0.094	0.925306
rs6422347	5	177863083	-0.691	0.489876	-0.086	0.931733	-1.005	0.314838	-0.47	0.638343	-0.602	0.54699	0.398	0.690497	-0.419	0.674991	0.421	0.673927
rs6875299	5	178681856	-0.992	0.321292	-0.424	0.671371	-0.998	0.318439	-0.733	0.463405	-0.847	0.396968	0.126	0.899663	-0.778	0.436738	0	0.999799
rs32462	5	179328228	-1.201	0.229599	-0.526	0.598682	-0.977	0.328418	-0.688	0.491262	-1.318	0.187373	-0.181	0.856009	-1.174	0.240418	-0.324	0.745945
rs814102	5	180199307	-1.403	0.160661	-0.381	0.703124	-1.115	0.264765	-0.486	0.626728	-1.747	0.080706	-0.314	0.753787	-1.333	0.182578	-0.332	0.739876
rs1279736	5	180671189	-1.564	0.117796	-0.318	0.75051	-1.302	0.192903	-0.462	0.643848	-1.835	0.0665064	-0.286	0.774874	-1.307	0.191258	-0.271	0.786717
rs4959167	6	2145136	0.547	0.584226	0.192	0.84771	0.288	0.773085	0.334	0.738589	0.207	0.836267	-0.806	0.420044	-1.089	0.275985	-1.493	0.135381
rs9501948	6	3211787	0.641	0.521647	0.676	0.499241	0.409	0.68284	0.744	0.457062	0.288	0.77297	-0.274	0.784296	-0.926	0.354495	-1.103	0.269811
rs9328202	6	3887339	0.875	0.381777	0.712	0.476416	0.518	0.60425	0.662	0.508144	0.609	0.542398	-0.003	0.997241	-0.623	0.53331	-0.838	0.402144
rs395180	6	4768691	1.395	0.163129	1.142	0.253366	0.843	0.399247	0.875	0.381564	0.855	0.39267	0.423	0.672385	-0.166	0.867875	-0.274	0.784383
rs22662	6	5183536	1.634	0.102342	1.329	0.183913	1.045	0.29597	1.059	0.289445	0.991	0.321543	0.582	0.560293	0.052	0.95834	-0.006	0.995338
rs3024354	6	6292430	1.522	0.128001	1.56	0.118725	0.982	0.326323	1.196	0.23159	0.823	0.410646	0.825	0.409619	0	0.99971	0.218	0.827142
rs4585612	6	7153152	1.613	0.106759	1.867	0.0619043	0.957	0.338751	1.42	0.155699	0.645	0.519058	0.969	0.332745	-0.174	0.862169	0.291	0.771059
rs4351309	6	8917897	1.859	0.0630285	2.115	0.0344325	1.05	0.293901	1.477	0.139725	0.855	0.392684	1.38	0.167725	0.008	0.993956	0.626	0.531329
rs2224660	6	10105007	1.847	0.0647934	1.659	0.0971396	1.173	0.240742	1.13	0.258315	0.824	0.409826	0.94	0.34703	0.013	0.989815	0.292	0.770055
rs7753116	6	10661262	1.71	0.0871997	1.439	0.150271	1.192	0.233401	1.03	0.302793	0.718	0.472926	0.74	0.459184	-0.167	0.867616	0.077	0.939001
rs1033423	6	11822003	1.446	0.148218	1.361	0.17337	1.143	0.252859	1.027	0.304402	0.609	0.542807	0.625	0.531817	-0.24	0.810023	-0.01	0.991944
rs2504914	6	12607041	1.243	0.213727	1.229	0.218964	1.06	0.289148	1.094	0.274065	0.35	0.726148	0.332	0.740122	-0.266	0.790447	-0.007	0.994079
rs9357728	6	13436619	1.404	0.160253	1.306	0.19142	1.18	0.238078	1.171	0.241699	0.542	0.587722	0.353	0.724281	-0.004	0.997048	0.226	0.821568
rs28701813	6	14572304	1.393	0.163682	1.292	0.196206	1.116	0.264492	1.086	0.277599	0.622	0.533999	0.4	0.688973	0.061	0.951026	0.242	0.8089
rs7770341	6	16168414	0.832	0.405286	0.936	0.34913	0.788	0.4305	0.906	0.364712	0.153	0.878064	0.159	0.87333	-0.029	0.977263	0.327	0.74345
rs1592047	6	17404165	0.599	0.549206	0.856	0.392013	0.675	0.49943	0.89	0.37348	0.314	0.753159	0.372	0.709582	0.321	0.748234	0.726	0.468066
rs9477599	6	18055908	0.217	0.828515	0.612	0.540849	0.333	0.73884	0.659	0.509863	0.17	0.865056	0.217	0.82842	0.181	0.8567	0.669	0.503514
rs9460408	6	19739943	-0.308	0.758363	0.2	0.841702	-0.068	0.945429	0.326	0.74469	-0.26	0.794541	-0.286	0.774538	-0.266	0.790038	0.309	0.75737
rs7760407	6	20442308	-0.66	0.50917	-0.049	0.961277	-0.322	0.74737	0.169	0.866002	-0.451	0.652074	-0.516	0.605717	-0.426	0.669882	0.127	0.898834
rs11966463	6	22003895	-0.969	0.332647	-0.078	0.937525	-0.653	0.513568	0.047	0.962134	-0.519	0.603438	-0.54	0.588873	-0.531	0.595308	0.087	0.930389
rs9379479	6	23191842	-1.722	0.0850745	-0.226	0.820825	-1.472	0.140904	-0.268	0.788504	-0.65	0.515537	-0.369	0.712357	-0.844	0.398794	-0.037	0.970785
rs2274305	6	24291203	-1.947	0.0515464	-0.255	0.798826	-1.823	0.0682935	-0.455	0.648775	-0.571	0.568103	-0.162	0.871181	-1.026	0.304677	-0.047	0.962881
rs302968	6	25127176	-2.124	0.0336309	-0.102	0.918896	-1.94	0.0524129	-0.281	0.778617	-0.703	0.48203	-0.107	0.914581	-0.991	0.321472	0.137	0.890952
rs4713069	6	27128307	-2.346	0.0189761	-0.435	0.66368	-2.242	0.0249394	-0.642	0.520589	-0.62	0.535243	-0.062	0.950202	-0.77	0.441156	0.315	0.752757
rs1997660	6	28269663	-2.333	0.0196507	-0.489	0.624763	-2.261	0.0237517	-0.701	0.483185	-0.564	0.572549	-0.005	0.995647	-0.64	0.522482	0.413	0.679559
rs9393941	6	29045632	-2.354	0.0185948	-0.534	0.593479	-2.268	0.0233018	-0.732	0.464128	-0.581	0.560942	-0.038	0.96996	-0.651	0.515328	0.395	0.692827
rs9267873	6	32199352	-2.841	0.00450262	-0.837	0.402774	-2.691	0.00711484	-1.092	0.274729	-0.712	0.476471	-0.168	0.866832	-0.807	0.419484	0.285	0.775272
rs7772436	6	33991368	-3.354	0.000795304	-0.738	0.460453	-2.947	0.00321106	-0.959	0.33773	-1.136	0.255987	-0.441	0.659539	-1.294	0.195831	0.061	0.951225
rs1886243	6	35117399	-3.772	0.000162225	-0.768	0.442758	-3.252	0.00114612	-1.01	0.312466	-1.421	0.155333	-0.541	0.588189	-1.517	0.129239	-0.007	0.994148
rs2076173	6	35442397	-3.766	0.00016617	-0.769	0.442147	-3.25	0.00115526	-1.013	0.310844	-1.416	0.156684	-0.541	0.588793	-1.515	0.12967	-0.007	0.994017
rs13196885	6	36632688	-3.468	0.00052346	-0.597	0.550468	-3.113	0.00185385	-1.003	0.315761	-1.116	0.264626	-0.32	0.749181	-1.309	0.190672	0.172	0.86376
rs4711531	6	38250780	-2.348	0.0188886	-0.357	0.720818	-1.894	0.0582612	-0.575	0.565418	-0.618	0.536433	0.305	0.760531	-0.642	0.521092	0.689	0.490637
rs9471070	6	39297532	-2.247	0.0246233	-0.324	0.746251	-1.803	0.071458	-0.548	0.583412	-0.627	0.530472	0.31	0.756823	-0.656	0.511712	0.639	0.522901
rs9349128	6	39788496	-2.246	0.0246927	-0.32	0.749244	-1.8	0.0719323	-0.543	0.587272	-0.634	0.525974	0.309	0.757223	-0.66	0.509317	0.637	0.524278
rs6937603	6	42141326	-1.929	0.0537479	-0.115	0.908726	-1.367	0.171724	-0.273	0.784973	-0.923	0.356061	-0.005	0.996335	-1.06	0.289223	0.079	0.937333
rs3778492	6	43645833	-2.019	0.0435331	-0.042	0.966416	-1.306	0.191454	-0.058	0.953955	-1.171	0.241635	-0.114	0.909083	-1.283	0.199505	-0.107	0.914466
rs9381273	6	43976268	-1.917	0.0552811	-0.024	0.981191	-1.196	0.231504	-0.025	0.979816	-1.134	0.256642	-0.136	0.892188	-1.286	0.198333	-0.168	0.866215
rs9472516	6	45561960	-1.423	0.154696	0.062	0.950886	-0.863	0.388228	0.099	0.920751	-0.98	0.327206	-0.271	0.786197	-0.899	0.368884	0.074	0.94111
rs4714910	6	46232325	-1.168	0.242841	0.108	0.914073	-0.65	0.515426	0.17	0.864758	-0.882	0.377698	-0.302	0.76242	-0.643	0.520383	0.296	0.76754
rs1687128	6	47094118	-1.058	0.290075	0.17	0.865335	-0.537	0.591115	0.243	0.808049	-0.754	0.450797	-0.237	0.812369	-0.502	0.615451	0.377	0.705829
rs1590851	6	47703259	-0.773	0.439586	0.398	0.69093	-0.271	0.786491	0.485	0.62791	-0.588	0.556249	-0.025	0.980005	-0.285	0.775318	0.624	0.532575
rs1991355	6	48608329	-0.725	0.468269	0.396	0.692451	-0.22	0.82576	0.496	0.619655	-0.571	0.567702	-0.037	0.970681	-0.264	0.791654	0.615	0.538256
rs12210871	6	48964065	-0.702	0.482697	0.404	0.686289	-0.211	0.832588	0.503	0.614861	-0.561	0.574996	-0.038	0.969386	-0.256	0.797877	0.61	0.541782
rs628337	6	50011796	-0.557	0.577536	0.448	0.65441	-0.107	0.914712	0.566	0.571356	-0.549	0.582836	-0.148	0.88258	-0.247	0.804849	0.516	0.606169
rs1327264	6	51169536	-0.439	0.660653	0.477	0.633629	-0.002	0.99862	0.62	0.535214	-0.534	0.593536	-0.216	0.829323	-0.252	0.80127	0.431	0.666514
rs2397060	6	51611470	-0.362	0.717558	0.516	0.605724	0.034	0.972918	0.633	0.526613	-0.493	0.622129	-0.2	0.841233	-0.249	0.803301	0.426	0.670441
rs364932	6	52801687	0.148	0.882095	-0.033	0.974018	0.236	0.813267	-0.02	0.98403	0.031	0.975645	-0.322	0.747252	-0.01	0.992311	0.185	0.853248
rs9370288	6	54186562	0.584	0.558884	-0.178	0.858987	0.517	0.604977	-0.18	0.857341	0.457	0.64803	-0.269	0.787612	0.199	0.842095	0.153	0.878725
rs1007968	6	55194896	0.815	0.414883	-0.238	0.812134	0.659	0.509795	-0.259	0.795975	0.692	0.488777	-0.269	0.788076	0.32	0.749294	0.131	0.89593
rs9475487	6	55825851	1.158	0.246696	-0.247	0.805099	0.959	0.337801	-0.229	0.818642	0.864	0.3874	-0.374	0.708198	0.367	0.713894	-0.029	0.976965
rs56991168	6	56537363	1.296	0.194835	-0.145	0.884493	1.047	0.295013	-0.139	0.889341	0.934	0.350485	-0.338	0.735473	0.384	0.701136	-0.061	0.951141
rs984684	6	57133333	1.313	0.189106	-0.148	0.88197	1.062	0.288413	-0.141	0.887664	0.941	0.34657	-0.38	0.703855	0.344	0.730509	-0.176	0.860482
rs1891818	6	58345052	1.328	0.184076	-0.142	0.887458	1.066	0.286627	-0.134	0.893783	0.945	0.344905	-0.379	0.704323	0.358	0.720603	-0.179	0.857735
rs9404644	6	58728413	1.328	0.184072	-0.142	0.887464	1.066	0.286634	-0.134	0.893788	0.945	0.344911	-0.38	0.704309	0.358	0.720645	-0.179	0.857661
rs9342637	6	62759028	1.327	0.184361	-0.14	0.888988	1.066	0.286318	-0.131	0.895646	0.945	0.34483	-0.379	0.704707	0.358	0.720269	-0.178	0.858481
rs9443050	6	63496747	1.39	0.164473	-0.063	0.949753	1.138	0.255101	-0.045	0.964131	0.965	0.334759	-0.341	0.73314	0.36	0.718581	-0.152	0.879455
rs1741780	6	64081606	1.399	0.161927	-0.047	0.962223	1.147	0.251376	-0.029	0.97684	0.962	0.336122	-0.334	0.738171	0.356	0.721891	-0.149	0.881431
rs3013169	6	64842960	1.392	0.163957	0	0.999616	1.174	0.240492	0.043	0.965425	0.895	0.370569	-0.352	0.724888	0.306	0.759905	-0.149	0.881374
rs10447346	6	66318585	1.315	0.188554	-0.011	0.990921	1.2	0.230171	0.109	0.913531	0.921	0.356804	-0.314	0.753472	0.299	0.765088	-0.148	0.88222
rs1355800	6	67238099	1.376	0.168797	0.073	0.94157	1.352	0.176294	0.28	0.779287	1.055	0.291535	-0.177	0.859174	0.418	0.676299	0.033	0.97343
rs1349809	6	67717251	1.323	0.185966	0.195	0.845002	1.334	0.182277	0.389	0.697347	1.042	0.297375	-0.088	0.930027	0.51	0.609807	0.209	0.834065
rs1355931	6	68705526	1.2	0.230001	0.129	0.897089	1.281	0.200094	0.349	0.727409	0.99	0.322317	-0.12	0.904177	0.481	0.630434	0.187	0.851941
rs10498866	6	69254452	1.132	0.25778	0.174	0.861688	1.235	0.21676	0.384	0.701274	0.963	0.335313	-0.076	0.939713	0.452	0.651193	0.202	0.839763
rs1619936	6	71598545	0.8	0.423878	0.302	0.762441	0.755	0.450405	0.309	0.757591	1.061	0.288542	0.317	0.751526	0.343	0.731243	0.327	0.743725
rs9342825	6	71962755	0.771	0.440682	0.332	0.739744	0.685	0.493177	0.289	0.772617	1.057	0.290479	0.349	0.72731	0.307	0.758988	0.322	0.747641
rs2815715	6	73186272	0.255	0.798474	0.362	0.717099	0.256	0.797974	0.276	0.782603	0.581	0.561327	0.247	0.804722	0.018	0.985684	0.208	0.835075
rs7764373	6	73855954	0.226	0.821141	0.506	0.612544	0.19	0.849672	0.349	0.727436	0.568	0.569933	0.364	0.716098	-0.067	0.94695	0.199	0.842521
rs599121	6	75056542	0.315	0.75282	0.65	0.515745	0.185	0.853178	0.376	0.706895	0.649	0.516053	0.521	0.602202	-0.18	0.856776	0.14	0.888307
rs9447370	6	75642415	0.381	0.703521	0.696	0.486159	0.229	0.819197	0.41	0.681606	0.676	0.498771	0.541	0.58822	-0.209	0.834765	0.109	0.913316
rs1936158	6	78184375	0.939	0.347869	0.882	0.378023	0.634	0.526358	0.647	0.517547	0.995	0.319693	0.583	0.559945	-0.106	0.915683	0.099	0.921281
rs4706773	6	80036302	1.305	0.192049	0.986	0.324348	0.905	0.36539	0.775	0.438288	1.21	0.226203	0.602	0.547334	0.085	0.932278	0.15	0.880469
rs1436870	6	81136945	2.896	0.00377659	2.008	0.0446477	1.864	0.0622906	1.368	0.171302	2.327	0.0199722	1.489	0.136475	1.037	0.299939	0.867	0.385928
rs2323150	6	81913895	2.903	0.00369766	2.028	0.0425777	1.864	0.0622538	1.38	0.167701	2.343	0.0191172	1.517	0.129306	1.062	0.288397	0.91	0.362909
rs194609	6	82467107	2.855	0.00430187	2.138	0.0324938	1.769	0.0768611	1.368	0.171217	2.455	0.014104	1.686	0.0918879	1.244	0.213543	1.164	0.244562
rs159054	6	83610839	2.826	0.00471453	2.165	0.0303618	1.715	0.086303	1.372	0.170211	2.472	0.0134261	1.745	0.0809304	1.334	0.182071	1.3	0.193505
rs1570843	6	84520520	2.541	0.0110602	2.044	0.0409088	1.356	0.175237	1.086	0.277262	2.465	0.0137081	1.857	0.0633767	1.315	0.188465	1.433	0.151849
rs9283803	6	84908967	2.467	0.01364	2.038	0.0415021	1.316	0.188247	1.072	0.283823	2.389	0.0169115	1.806	0.0709475	1.17	0.242198	1.332	0.183024
rs878593	6	85795657	2.166	0.0302736	2.027	0.0426806	1.091	0.275065	0.979	0.327557	2.082	0.0373055	1.662	0.0965126	0.816	0.414375	1.057	0.290361
rs6911143	6	86221771	2.161	0.0307261	2.027	0.042702	1.086	0.277359	0.977	0.328765	2.075	0.0379829	1.66	0.0970069	0.811	0.417251	1.055	0.291316
rs16879870	6	87531746	2.155	0.0311324	2.026	0.0428046	1.08	0.280007	0.973	0.330428	2.073	0.0381579	1.661	0.0967879	0.81	0.417908	1.055	0.29136
rs2477307	6	88541622	2.019	0.0435003	1.962	0.0497425	0.855	0.392453	0.828	0.407884	2.076	0.0378932	1.726	0.0843643	0.825	0.409454	1.093	0.27431
rs2756381	6	89360837	1.738	0.0822355	2.023	0.0430979	0.427	0.66956	0.701	0.483228	2.095	0.036131	1.921	0.0546819	0.75	0.45319	1.168	0.242927
rs9362636	6	90026797	1.86	0.06294	1.943	0.0519715	0.376	0.706739	0.52	0.602724	2.251	0.0243886	1.936	0.0528375	0.817	0.414008	1.073	0.283208
rs2501720	6	90899561	1.886	0.0593394	1.934	0.0530766	0.487	0.626265	0.603	0.546328	2.093	0.0363628	1.828	0.0675198	0.778	0.436767	0.917	0.35889
rs9444825	6	91779382	1.772	0.0763681	2.027	0.042667	0.578	0.563005	0.827	0.408237	1.784	0.0744138	1.674	0.0941804	0.781	0.434829	0.861	0.389455
rs2025043	6	92461829	1.878	0.0603357	2.039	0.0414848	0.699	0.48484	0.904	0.365947	1.659	0.0970998	1.5	0.1336	0.708	0.479077	0.706	0.480138
rs73756334	6	94495530	1.875	0.0607735	1.905	0.0567343	0.721	0.470651	0.879	0.379263	1.605	0.108459	1.323	0.185937	0.839	0.40165	0.689	0.490897
rs4397233	6	98104948	1.66	0.0968856	1.55	0.121223	0.548	0.583407	0.616	0.537702	1.246	0.212587	0.795	0.426363	0.691	0.489492	0.305	0.760521
rs12204275	6	99138875	1.435	0.151198	1.186	0.235471	0.468	0.639888	0.415	0.678317	0.968	0.333261	0.42	0.674412	0.316	0.752054	-0.112	0.910481
rs9321659	6	100116092	1.388	0.16501	1.195	0.232023	0.526	0.598661	0.494	0.621457	0.943	0.345801	0.435	0.663743	0.229	0.818767	-0.118	0.905875
rs4840161	6	101354510	1.446	0.14807	1.447	0.147985	0.687	0.491784	0.757	0.448869	1.023	0.306137	0.619	0.536061	0.23	0.81842	-0.002	0.998142
rs17062449	6	102198569	1.588	0.112202	1.73	0.0835977	0.948	0.343379	1.082	0.279224	1.105	0.269051	0.798	0.424968	0.419	0.674937	0.268	0.788697
rs9390890	6	103261515	1.526	0.126943	1.76	0.0784095	0.956	0.339108	1.145	0.25222	0.985	0.324594	0.738	0.460776	0.412	0.68057	0.305	0.760654
rs4335016	6	104217420	1.43	0.152714	1.748	0.0803863	0.913	0.361435	1.172	0.241348	0.821	0.411636	0.603	0.546536	0.352	0.725053	0.297	0.766365
rs1341268	6	105643136	1.426	0.153951	1.657	0.0975443	1.115	0.264648	1.304	0.192204	0.586	0.557819	0.303	0.762167	0.374	0.708563	0.353	0.724139
rs11966261	6	106303274	1.404	0.160276	1.665	0.0958815	1.112	0.266153	1.329	0.183953	0.533	0.594348	0.264	0.791948	0.346	0.729703	0.344	0.731016
rs1762691	6	107316022	1.383	0.166577	1.278	0.201312	0.699	0.4845	0.783	0.43371	0.935	0.350018	0.387	0.698684	0.778	0.436845	0.8	0.423435
rs4946846	6	107990428	1.255	0.209511	0.964	0.335175	0.474	0.635406	0.473	0.635945	0.934	0.350453	0.293	0.769566	0.773	0.439782	0.911	0.36214
rs9885672	6	110107517	1.555	0.120036	1.148	0.250807	0.601	0.54783	0.468	0.639736	1.285	0.198664	0.553	0.580173	0.759	0.447912	0.974	0.329993
rs7748982	6	110635602	1.64	0.100903	1.22	0.222503	0.65	0.515479	0.489	0.624693	1.402	0.160826	0.639	0.52265	0.801	0.422881	1.007	0.313732
rs4947122	6	111870090	2.135	0.0327649	1.41	0.158499	1.145	0.252143	0.709	0.478562	1.746	0.0807864	0.725	0.468552	1.037	0.299678	1.002	0.316284
rs2148709	6	112121228	2.185	0.0288635	1.419	0.155939	1.202	0.229444	0.74	0.459205	1.796	0.0724546	0.747	0.455101	1.043	0.297174	0.983	0.325622
rs4945917	6	113151042	2.16	0.0307534	1.283	0.199543	1.235	0.216955	0.698	0.485297	1.845	0.0650527	0.724	0.469048	1.009	0.31287	0.907	0.364625
rs9374570	6	116076012	2.306	0.0211012	1.271	0.203811	1.441	0.14961	0.794	0.42745	1.949	0.0513531	0.698	0.484962	0.889	0.373754	0.651	0.515151
rs1204842	6	116520348	2.266	0.0234284	1.181	0.237728	1.415	0.157015	0.731	0.464502	1.953	0.0508707	0.678	0.497742	0.931	0.351832	0.639	0.522607
rs2243379	6	117724462	2.183	0.0290441	1.145	0.252352	1.3	0.193649	0.645	0.519218	1.968	0.0491032	0.702	0.482458	0.938	0.348149	0.623	0.533055
rs205944	6	118496796	2.03	0.0423843	1.023	0.306362	1.126	0.260195	0.506	0.612766	1.953	0.0507659	0.631	0.527747	0.859	0.390162	0.478	0.632507
rs218867	6	121398535	2.064	0.0389962	1.178	0.238979	0.985	0.324758	0.543	0.58745	2.131	0.0330721	0.906	0.364978	0.978	0.328073	0.582	0.560524
rs2679672	6	122313558	1.98	0.0476732	1.39	0.164431	0.929	0.352975	0.748	0.454202	2.197	0.0280102	1.16	0.245985	1.06	0.288923	0.751	0.452453
rs7747204	6	123416837	1.975	0.0483084	1.39	0.164382	0.927	0.353898	0.75	0.453027	2.195	0.0281683	1.161	0.245614	1.06	0.289333	0.752	0.451988
rs530160	6	124098943	2.03	0.0423353	1.479	0.139221	0.989	0.322703	0.841	0.400369	2.231	0.0256584	1.25	0.211144	1.064	0.287278	0.796	0.426297
rs643002	6	124841336	2.241	0.02504	1.904	0.0568807	1.395	0.162892	1.398	0.162104	2.137	0.0326057	1.317	0.187928	0.766	0.443461	0.68	0.496774
rs17053767	6	126392441	1.939	0.0525274	2.136	0.0326419	1.646	0.099714	2.046	0.0407351	1.591	0.111661	1.237	0.21608	0.21	0.833296	0.289	0.772727
rs1936808	6	127477441	1.94	0.0523296	2.138	0.0325474	1.647	0.0996286	2.047	0.0406765	1.592	0.111453	1.238	0.215761	0.213	0.831432	0.29	0.771496
rs953549	6	128709493	2.038	0.0415062	2.212	0.026996	1.655	0.0978985	2.066	0.0388193	1.674	0.0940539	1.316	0.188269	0.409	0.682515	0.42	0.674824
rs9492525	6	130608255	2.263	0.023632	2.4	0.0163915	1.823	0.0682524	2.223	0.0262047	1.647	0.0994616	1.224	0.220949	0.762	0.446281	0.763	0.445585
rs2078265	6	131761677	2.125	0.0336066	2.332	0.0197268	1.738	0.0821852	2.145	0.0319521	1.641	0.100788	1.26	0.207635	0.82	0.412475	0.864	0.387616
rs6901900	6	132012886	2.093	0.0363617	2.311	0.0208535	1.726	0.0842933	2.131	0.0330531	1.617	0.105801	1.234	0.21734	0.83	0.406317	0.883	0.377228
rs6926101	6	133105120	1.752	0.0797995	1.832	0.0670027	1.227	0.219881	1.487	0.137121	1.72	0.0853891	1.154	0.248413	0.925	0.354969	0.883	0.377269
rs9493698	6	134013272	1.607	0.107947	1.706	0.0880981	1.112	0.265983	1.346	0.1783	1.644	0.100099	1.076	0.281936	0.843	0.399239	0.803	0.421874
rs6569930	6	134461880	1.169	0.242346	1.318	0.18749	0.852	0.394466	1.077	0.281696	1.281	0.200033	0.734	0.462916	0.631	0.528059	0.607	0.543835
rs1052502	6	135606565	0.628	0.529866	0.694	0.487711	0.554	0.579618	0.644	0.519505	0.633	0.526627	0.102	0.918666	0.312	0.75526	0.236	0.813755
rs7753890	6	136516257	0.586	0.557976	0.448	0.654132	0.704	0.481552	0.566	0.571544	0.301	0.763404	-0.318	0.750139	-0.015	0.988266	-0.048	0.961938
rs381783	6	137337096	0.538	0.590393	0.358	0.720563	0.55	0.582256	0.357	0.720757	0.23	0.818109	-0.37	0.711013	0.134	0.893221	0.118	0.906069
rs7775535	6	137842399	0.491	0.623698	0.588	0.556567	0.258	0.796526	0.346	0.729496	0.413	0.679864	0.062	0.950644	0.443	0.657817	0.558	0.576668
rs9495126	6	138876411	0.383	0.70183	0.652	0.514425	0.153	0.878147	0.354	0.723401	0.475	0.634928	0.194	0.846115	0.624	0.532687	0.984	0.32524
rs10872502	6	139401474	0.382	0.702198	0.652	0.514723	0.153	0.878352	0.354	0.723507	0.475	0.634835	0.194	0.846361	0.624	0.532694	0.983	0.325399
rs12215417	6	140219414	0.26	0.795226	0.567	0.570754	-0.029	0.976993	0.215	0.830098	0.689	0.490603	0.404	0.686155	0.96	0.337089	1.187	0.235063
rs2931796	6	141443540	0.28	0.779548	0.56	0.575517	-0.005	0.995647	0.225	0.821887	0.708	0.479164	0.405	0.685175	1.019	0.30827	1.226	0.22036
rs6570507	6	142679572	0.318	0.750127	0.511	0.609412	-0.022	0.982485	0.144	0.885287	0.883	0.377239	0.491	0.623684	1.123	0.261257	1.299	0.193875
rs3789783	6	143429476	0.137	0.891076	0.657	0.511227	-0.259	0.795722	0.168	0.866459	1.138	0.255299	0.768	0.44275	1.018	0.308868	1.258	0.208214
rs7769992	6	144038185	0.076	0.939257	0.71	0.477786	-0.352	0.725025	0.16	0.872649	1.21	0.226304	0.889	0.373879	1.058	0.289981	1.343	0.179187
rs6570644	6	145091031	-0.069	0.944841	1.003	0.315702	-0.293	0.769628	0.472	0.637136	1.18	0.238183	1.107	0.268389	0.761	0.446503	1.124	0.261001
rs4896780	6	145517407	-0.071	0.943785	1.001	0.316719	-0.291	0.770694	0.471	0.637512	1.177	0.239139	1.103	0.270194	0.754	0.450812	1.116	0.264616
rs362949	6	146652354	-0.119	0.905347	0.914	0.360701	-0.26	0.794766	0.475	0.63488	1.112	0.266091	0.995	0.319879	0.648	0.516909	0.968	0.33317
rs9485144	6	147435953	-0.156	0.876303	0.878	0.379922	-0.254	0.799851	0.476	0.633782	1.021	0.307405	0.903	0.366551	0.58	0.561787	0.882	0.377796
rs1523965	6	147987530	-0.145	0.884664	0.882	0.377636	-0.248	0.803756	0.477	0.633682	1.025	0.305345	0.904	0.365863	0.578	0.563181	0.878	0.379933
rs1482394	6	149217078	0.055	0.956038	1.141	0.254007	-0.242	0.808662	0.443	0.657516	1.131	0.257966	1.378	0.168335	0.28	0.779497	0.683	0.494323
rs4869782	6	150303241	0.106	0.915454	1.101	0.27068	-0.169	0.866126	0.417	0.676963	1.038	0.299219	1.334	0.182367	0.095	0.924521	0.534	0.593238
rs222577	6	151660477	0.52	0.602998	0.641	0.521539	0.208	0.835045	0.172	0.86335	0.943	0.345845	0.826	0.40883	0.13	0.896605	0.165	0.86917
rs56877632	6	152711406	1.17	0.241822	-0.009	0.992537	0.883	0.377272	-0.178	0.859053	0.931	0.351956	0.296	0.767242	0.362	0.717499	-0.023	0.981642
rs9479657	6	153928396	1.104	0.269683	-0.181	0.856751	1.092	0.275032	-0.124	0.901011	0.565	0.572308	0.022	0.982202	0.476	0.634346	0.128	0.898448
rs2085931	6	154258249	1.042	0.297362	-0.289	0.772212	1.141	0.253816	-0.119	0.905507	0.495	0.620622	-0.011	0.991058	0.456	0.648443	0.138	0.890352
rs2095381	6	155454811	0.744	0.457119	-0.367	0.713853	0.974	0.330262	-0.096	0.923681	0.351	0.725449	0.005	0.996034	0.472	0.636969	0.255	0.798641
rs6557488	6	156601505	0.565	0.57225	-0.416	0.677579	0.772	0.440226	-0.059	0.952887	0.298	0.765464	-0.007	0.994446	0.474	0.635784	0.278	0.780923
rs9478712	6	156858484	0.439	0.660902	-0.325	0.745141	0.64	0.52191	-0.01	0.992209	0.214	0.830252	0.038	0.969522	0.409	0.682595	0.294	0.768549
rs9331348	6	158041511	0.016	0.986992	-0.356	0.722119	0.398	0.690644	0.013	0.989531	-0.033	0.973919	-0.046	0.963106	0.174	0.861862	0.152	0.879408
rs894124	6	159096121	-0.141	0.888045	-0.217	0.827881	0.385	0.700417	0.224	0.82238	-0.154	0.87744	-0.014	0.989126	0.052	0.958585	0.107	0.915084
rs4388308	6	159749112	-0.332	0.739899	0.07	0.944462	0.317	0.751515	0.533	0.593757	-0.334	0.738604	0.137	0.891252	0.076	0.939552	0.291	0.77131
rs7740810	6	160863123	-0.285	0.775913	0.326	0.744556	0.399	0.689941	0.838	0.402181	-0.417	0.676795	0.183	0.854612	0.046	0.962942	0.302	0.762901
rs6455767	6	162148335	-0.357	0.720878	0.494	0.621153	0.41	0.6818	1.074	0.283001	-0.541	0.588684	0.133	0.894329	-0.174	0.861805	0.093	0.926284
rs9295206	6	163326692	-0.575	0.565047	0.248	0.804207	0.429	0.667712	1.08	0.279973	-1.267	0.205227	-0.587	0.556887	-0.576	0.564898	-0.447	0.654812
rs205982	6	164421002	-0.582	0.56049	0.307	0.759142	0.551	0.581365	1.298	0.194452	-1.344	0.178956	-0.601	0.547656	-0.77	0.441055	-0.535	0.592599
rs2743961	6	165493183	-0.635	0.52561	0.246	0.805732	0.599	0.549023	1.319	0.187133	-1.456	0.145439	-0.724	0.469216	-0.863	0.387902	-0.628	0.529901
rs577493	6	165933673	-0.51	0.610012	0.236	0.813524	0.617	0.537131	1.286	0.19851	-1.352	0.17637	-0.672	0.501427	-0.686	0.492636	-0.453	0.650876
rs6455484	6	168506045	-0.737	0.460886	0.396	0.691994	-0.617	0.537322	0.495	0.620852	-0.686	0.492411	-0.163	0.870356	0.032	0.974726	0.27	0.786887
rs6930377	6	169656029	-0.684	0.493771	0.247	0.805212	-0.801	0.422953	0.165	0.86858	-0.613	0.540185	-0.184	0.854064	0.161	0.872238	0.447	0.654909
rs9460083	6	170539872	-0.857	0.391613	0.084	0.933343	-1.008	0.313626	-0.062	0.95019	-0.705	0.480815	-0.289	0.772252	0.141	0.887779	0.469	0.638894
rs12530134	6	170919470	-0.916	0.359432	0.018	0.98535	-0.862	0.388492	-0.116	0.907612	-0.576	0.564768	-0.293	0.769814	-0.24	0.810237	0.264	0.79195
rs1568773	7	1248880	-0.86	0.389696	-1.618	0.105714	-0.78	0.435446	-1.127	0.259771	-0.856	0.392139	-1.54	0.12355	-1.011	0.312121	-1.271	0.203685
rs6948971	7	1854263	-0.825	0.40948	-1.62	0.105304	-0.745	0.456083	-1.127	0.259651	-0.833	0.404605	-1.527	0.126715	-0.98	0.327296	-1.266	0.205343
rs11769469	7	2705266	-0.928	0.353587	-1.649	0.0991234	-0.95	0.342164	-1.268	0.20465	-0.845	0.398347	-1.39	0.164644	-1.152	0.249161	-1.356	0.174987
rs12536936	7	3720117	-1.248	0.212112	-1.75	0.0801818	-1.105	0.268969	-1.162	0.245089	-1.295	0.195385	-1.687	0.0916319	-1.501	0.133355	-1.548	0.121524
rs7786706	7	6747267	-2.084	0.0371467	-1.65	0.0989385	-1.467	0.142309	-0.857	0.391363	-2.065	0.038953	-1.88	0.0601522	-2.559	0.0104852	-2.102	0.0355452
rs2192341	7	8261730	-2.204	0.0275474	-1.897	0.0577634	-1.38	0.16751	-1.014	0.310741	-2.043	0.0410789	-2.011	0.0442902	-2.654	0.00794358	-2.154	0.0312105
rs293188	7	9163327	-1.648	0.0994342	-1.769	0.0768275	-0.868	0.385133	-1.077	0.281513	-1.398	0.162035	-1.879	0.0603124	-1.852	0.0639823	-1.623	0.104534
rs10254939	7	10161358	-1.534	0.125105	-1.794	0.0727456	-0.852	0.394092	-1.166	0.243531	-1.244	0.21353	-1.84	0.0657066	-1.774	0.0760109	-1.61	0.107359
rs218979	7	10975011	-1.451	0.14672	-1.714	0.0864769	-0.803	0.421787	-1.136	0.256016	-1.163	0.244867	-1.776	0.0757698	-1.728	0.0840707	-1.556	0.119594
rs1526520	7	11779718	-1.271	0.203632	-1.256	0.209061	-0.588	0.55634	-0.703	0.4822	-1.051	0.29341	-1.456	0.14533	-1.527	0.126859	-1.166	0.243579
rs35912436	7	12334083	-1.186	0.235561	-1.061	0.28881	-0.552	0.580756	-0.569	0.56923	-0.967	0.333707	-1.297	0.194753	-1.488	0.136696	-1.056	0.291008
rs10234195	7	13283419	-1.221	0.221927	-0.899	0.368454	-0.65	0.515767	-0.485	0.628	-0.821	0.41159	-1.084	0.27852	-1.206	0.227742	-0.748	0.454538
rs10238440	7	14092993	-1.161	0.245785	-0.684	0.493859	-0.572	0.567102	-0.265	0.791177	-1.032	0.302275	-1.185	0.235981	-1.231	0.218177	-0.767	0.44294
rs10226709	7	14797634	-1.138	0.255202	-0.629	0.529252	-0.584	0.559506	-0.253	0.799967	-1.023	0.306173	-1.164	0.244342	-1.151	0.249935	-0.826	0.408646
rs37423	7	15788241	-0.648	0.516915	-0.346	0.729305	-0.409	0.682306	-0.272	0.785756	-0.617	0.53721	-0.892	0.372438	-0.814	0.415525	-0.756	0.449442
rs17169263	7	16133713	-0.729	0.46586	-0.49	0.624027	-0.516	0.606151	-0.454	0.65007	-0.645	0.519224	-0.977	0.328812	-0.775	0.438425	-0.819	0.412826
rs2282885	7	17345614	-0.797	0.425351	-0.472	0.636732	-0.685	0.493599	-0.658	0.510849	-0.764	0.444623	-0.961	0.336716	-0.591	0.554385	-0.638	0.523439
rs2892855	7	17644213	-0.572	0.567661	-0.331	0.74053	-0.423	0.672636	-0.515	0.606456	-0.752	0.451793	-0.95	0.342224	-0.433	0.665269	-0.476	0.633882
rs801524	7	18706918	-0.54	0.589445	-0.228	0.819398	-0.537	0.591136	-0.604	0.546144	-0.534	0.593602	-0.821	0.4116	-0.121	0.903908	-0.258	0.796706
rs2521737	7	19104468	-0.542	0.587487	-0.178	0.858777	-0.545	0.585489	-0.573	0.566586	-0.513	0.608116	-0.782	0.434265	-0.053	0.957943	-0.199	0.842134
rs7804091	7	19980396	-0.674	0.500369	-0.148	0.882355	-0.658	0.510275	-0.53	0.595806	-0.569	0.569545	-0.784	0.432791	-0.022	0.982596	-0.136	0.891546
rs2965404	7	21749502	-0.999	0.317823	-0.087	0.930648	-0.96	0.337037	-0.419	0.674889	-0.702	0.482389	-0.842	0.399869	0.314	0.753161	0.211	0.832561
rs10277516	7	22908774	-1.07	0.284785	-0.013	0.989945	-0.802	0.422689	-0.155	0.877149	-0.808	0.419253	-0.84	0.401114	0.67	0.502651	0.549	0.583324
rs375092	7	23420767	-1.129	0.258982	-0.094	0.925069	-0.767	0.442839	-0.165	0.869097	-0.885	0.376178	-0.915	0.360336	0.618	0.536812	0.491	0.623431
rs765114	7	25316682	-1.255	0.209407	-0.422	0.672704	-0.766	0.443623	-0.362	0.717542	-1.013	0.31096	-1.122	0.261893	0.277	0.781454	0.016	0.986947
rs1012803	7	26688808	-1.402	0.161064	-0.419	0.675071	-0.644	0.51958	-0.155	0.876683	-1.414	0.157347	-1.411	0.158229	-0.733	0.46329	-0.792	0.428236
rs6973628	7	27413263	-1.388	0.165285	-0.409	0.682353	-0.634	0.525951	-0.146	0.884231	-1.405	0.160124	-1.402	0.160948	-0.751	0.452799	-0.809	0.418494
rs10274272	7	28949597	-0.924	0.355625	-0.123	0.901814	-0.124	0.900942	0.111	0.911731	-1.44	0.149919	-1.383	0.166655	-1.044	0.296466	-1.061	0.288738
rs7804414	7	29424644	-0.476	0.634082	0.037	0.970504	0.237	0.812615	0.228	0.819564	-1.289	0.197412	-1.333	0.182574	-0.988	0.323373	-1.091	0.27522
rs7781330	7	30270403	-0.274	0.784451	0.046	0.963666	0.444	0.657045	0.273	0.784832	-1.209	0.2266	-1.364	0.172623	-0.951	0.341662	-1.041	0.297731
rs7794503	7	31048898	-0.098	0.921566	0.036	0.970948	0.808	0.418968	0.437	0.662407	-1.303	0.192427	-1.642	0.100587	-1.237	0.216196	-1.365	0.172164
rs7787167	7	31789186	-0.013	0.989654	0.173	0.862971	0.915	0.360231	0.629	0.529338	-1.319	0.187125	-1.718	0.0858454	-1.263	0.206589	-1.439	0.15017
rs7792020	7	32449568	0.141	0.888191	0.367	0.713366	1.126	0.260143	0.948	0.343044	-1.285	0.198828	-1.677	0.0935354	-1.4	0.161589	-1.479	0.139068
rs2598392	7	33620899	0.218	0.827705	0.5	0.617341	1.183	0.236699	1.085	0.277881	-1.173	0.240813	-1.499	0.13375	-1.379	0.167784	-1.377	0.168572
rs4490737	7	34416608	0.227	0.820464	0.665	0.505967	1.189	0.234429	1.208	0.227066	-1.135	0.256231	-1.338	0.180998	-1.45	0.147045	-1.39	0.16459
rs11762428	7	35650563	0.274	0.784033	0.838	0.402029	1.269	0.204317	1.373	0.169816	-1.136	0.256037	-1.185	0.235963	-1.466	0.142745	-1.323	0.185986
rs1860521	7	38331504	0.751	0.452381	1.566	0.117319	2.398	0.0164718	2.63	0.00852849	-1.645	0.0999378	-1.244	0.213548	-1.758	0.0787311	-1.125	0.260731
rs859520	7	38972696	0.732	0.464264	1.497	0.134438	2.399	0.0164556	2.582	0.00982046	-1.674	0.0941664	-1.295	0.195365	-1.785	0.0742911	-1.139	0.254632
rs12701888	7	41417008	0.628	0.530325	1.159	0.246617	2.225	0.0261027	2.268	0.0233176	-1.553	0.120404	-1.299	0.194111	-1.839	0.0659725	-1.231	0.218484
rs6463079	7	41988488	0.602	0.547282	0.986	0.32403	2.075	0.0379699	2.013	0.0440903	-1.384	0.166458	-1.273	0.202973	-1.778	0.0754633	-1.22	0.222354
rs607148	7	42906793	0.594	0.552394	0.928	0.35344	2.018	0.0435588	1.865	0.0621339	-1.301	0.193096	-1.207	0.227544	-1.712	0.086968	-1.179	0.238371
rs2971681	7	44183187	0.797	0.425536	1.154	0.248633	2.145	0.0319629	2.009	0.0445602	-1.1	0.271523	-0.828	0.407663	-1.591	0.111564	-0.937	0.348587
rs757702	7	44686497	0.8	0.423746	1.062	0.288264	2.157	0.0309791	1.926	0.054045	-1.017	0.308917	-0.791	0.428888	-1.557	0.119574	-0.944	0.345047
rs1042009	7	45703971	0.651	0.514814	1.043	0.297027	1.953	0.0508172	1.818	0.0690181	-0.884	0.376864	-0.549	0.583228	-1.279	0.200969	-0.676	0.499125
rs260368	7	46463342	0.611	0.540914	1.021	0.307426	1.943	0.0520708	1.815	0.0694548	-0.867	0.386147	-0.515	0.606393	-1.261	0.207206	-0.634	0.526318
rs10499663	7	47641920	0.366	0.714298	1.038	0.299141	1.748	0.0805199	1.756	0.079056	-0.734	0.462806	-0.202	0.840115	-1.052	0.292611	-0.305	0.760585
rs10237193	7	49836460	0.245	0.806198	1.055	0.291517	1.637	0.101639	1.722	0.0851049	-0.636	0.524842	-0.022	0.982534	-1.012	0.311522	-0.176	0.859957
rs2715141	7	50690487	-0.085	0.932626	0.977	0.32845	1.321	0.186666	1.538	0.123951	-0.59	0.55501	0.176	0.860596	-1.027	0.304292	-0.031	0.975194
rs2177628	7	51527696	-0.044	0.964616	0.969	0.332318	1.373	0.169662	1.522	0.127938	-0.585	0.558275	0.153	0.878667	-1.053	0.292267	-0.094	0.925436
rs1035042	7	52452724	0.132	0.894766	0.896	0.37042	1.574	0.115496	1.5	0.133538	-0.444	0.656789	0.056	0.955157	-0.957	0.338321	-0.13	0.896576
rs4326334	7	52996013	0.207	0.835762	0.846	0.39779	1.667	0.0954349	1.485	0.137625	-0.428	0.668742	-0.066	0.947216	-1.014	0.310532	-0.294	0.768391
rs11238298	7	54219207	0.275	0.782946	0.792	0.428481	1.721	0.0852004	1.456	0.145434	-0.385	0.700317	-0.16	0.872874	-1.077	0.281541	-0.431	0.66672
rs10246221	7	55009890	0.316	0.752274	0.787	0.431034	1.779	0.0752127	1.498	0.134017	-0.441	0.65957	-0.282	0.778282	-1.207	0.227595	-0.574	0.565789
rs11982736	7	55855180	0.382	0.702725	0.717	0.473488	1.802	0.0715009	1.407	0.159525	-0.506	0.612619	-0.422	0.673158	-1.45	0.147117	-0.853	0.393446
rs7810009	7	56344705	0.44	0.659866	0.748	0.454414	1.835	0.0665723	1.434	0.151438	-0.484	0.628283	-0.399	0.689692	-1.452	0.146632	-0.843	0.398952
rs10215180	7	57238425	0.511	0.609288	0.769	0.441991	1.901	0.0572415	1.476	0.139899	-0.465	0.642172	-0.402	0.687999	-1.447	0.147973	-0.863	0.3879
rs73349640	7	58007774	0.527	0.598464	0.786	0.432081	1.914	0.0556424	1.49	0.136186	-0.456	0.648218	-0.39	0.696389	-1.444	0.148869	-0.854	0.393087
rs8188510	7	62177444	0.535	0.59274	0.741	0.458411	1.909	0.0562892	1.457	0.145007	-0.423	0.672096	-0.41	0.681808	-1.396	0.16265	-0.848	0.39625
rs11533869	7	63754787	0.396	0.692044	0.63	0.528981	1.823	0.0683399	1.406	0.159814	-0.474	0.635248	-0.481	0.630427	-1.382	0.166898	-0.842	0.399889
rs2862876	7	64101034	0.396	0.691997	0.63	0.528706	1.821	0.0685342	1.406	0.159595	-0.473	0.63603	-0.481	0.630805	-1.375	0.169087	-0.834	0.404194
rs13227951	7	66213108	0.391	0.695515	0.626	0.531176	1.814	0.0696403	1.401	0.161345	-0.474	0.635275	-0.482	0.629569	-1.368	0.171413	-0.825	0.409502
rs4718640	7	67321234	0.322	0.747197	0.657	0.51141	1.758	0.078743	1.413	0.157627	-0.563	0.573583	-0.597	0.550427	-1.473	0.140857	-0.898	0.369181
rs3102817	7	68544052	0.152	0.879035	0.652	0.514522	1.581	0.113945	1.411	0.158112	-0.692	0.488904	-0.734	0.46311	-1.546	0.122017	-0.915	0.360214
rs4339527	7	68860360	-0.262	0.793538	0.473	0.636091	1.085	0.277828	1.097	0.272552	-0.895	0.370807	-0.815	0.414819	-1.761	0.0781547	-1.009	0.312774
rs41510047	7	69867401	-0.506	0.613011	0.197	0.844131	0.773	0.439461	0.752	0.451826	-0.786	0.431772	-0.741	0.458498	-1.767	0.0771819	-1.031	0.30237
rs17520733	7	70649789	-0.582	0.560332	0.104	0.916954	0.6	0.548306	0.553	0.580393	-0.682	0.495152	-0.588	0.556312	-1.727	0.0841049	-0.98	0.3272
rs599574	7	71138528	-0.69	0.49007	0.005	0.99581	0.5	0.616745	0.456	0.648382	-0.703	0.482187	-0.659	0.509635	-1.729	0.0838039	-1.054	0.292071
rs10229707	7	71940548	-0.819	0.41286	-0.031	0.975055	0.375	0.707411	0.397	0.691652	-0.698	0.484895	-0.643	0.520139	-1.688	0.0913716	-0.972	0.331194
rs4717763	7	72825125	-0.9	0.36838	-0.048	0.961875	0.297	0.76647	0.376	0.707019	-0.642	0.520682	-0.576	0.56434	-1.654	0.0982233	-0.918	0.358523
rs12530707	7	73359124	-0.918	0.358745	-0.01	0.992362	0.265	0.790915	0.396	0.691869	-0.626	0.531347	-0.516	0.605896	-1.666	0.0956576	-0.905	0.365448
rs10280764	7	74489889	-0.712	0.476651	0.348	0.727701	0.341	0.733423	0.76	0.447245	-0.504	0.614356	-0.114	0.909306	-1.649	0.0991991	-0.564	0.572832
rs1179640	7	75238617	-0.678	0.497926	0.415	0.678016	0.299	0.764811	0.787	0.431154	-0.487	0.626129	-0.017	0.98675	-1.598	0.109949	-0.432	0.666004
rs12113288	7	75920815	-0.685	0.493139	0.424	0.671824	0.286	0.775197	0.795	0.426779	-0.506	0.612966	-0.041	0.967576	-1.604	0.108748	-0.44	0.659612
rs740158	7	77055836	-0.75	0.45319	0.249	0.803523	0.053	0.957408	0.555	0.579184	-0.47	0.638341	-0.04	0.968012	-1.48	0.13896	-0.364	0.715668
rs2110871	7	78080548	-0.658	0.510598	0.181	0.856544	0.08	0.93646	0.476	0.634143	-0.413	0.679446	-0.046	0.963429	-1.422	0.154993	-0.4	0.689163
rs6949412	7	78701601	-0.847	0.396827	0.066	0.947458	0.072	0.942588	0.506	0.612538	-0.693	0.488004	-0.33	0.741189	-1.67	0.0949841	-0.833	0.404759
rs12386710	7	79665088	-0.685	0.493555	0.204	0.838156	-0.102	0.918612	0.339	0.734523	-0.21	0.833317	0.025	0.979954	-1.466	0.142782	-0.713	0.476024
rs6978637	7	80385987	-0.706	0.480109	0.056	0.955729	-0.234	0.814749	0.131	0.895438	-0.038	0.970075	0.059	0.953159	-1.365	0.172375	-0.684	0.49385
rs10266050	7	81297342	-0.423	0.671964	0.041	0.967495	-0.175	0.861173	0.061	0.95146	0.363	0.716602	0.19	0.849106	-1.155	0.248091	-0.57	0.56866
rs6965042	7	82084287	-0.434	0.664525	-0.024	0.980557	-0.345	0.729914	-0.074	0.941135	0.551	0.581339	0.199	0.842573	-0.996	0.319485	-0.527	0.598329
rs2709977	7	82992227	-0.345	0.730026	0.108	0.9139	-0.331	0.740408	0.03	0.976422	0.645	0.519192	0.218	0.82714	-0.777	0.437342	-0.367	0.713289
rs1990427	7	83471330	-0.45	0.652812	0.152	0.879335	-0.339	0.734628	0.15	0.880541	0.513	0.607743	0.194	0.846068	-0.84	0.400851	-0.344	0.730938
rs10260011	7	84709356	-0.545	0.585927	0.172	0.863049	-0.266	0.789887	0.382	0.70222	0.34	0.734176	0.122	0.903131	-0.889	0.374261	-0.289	0.772341
rs7807771	7	85148963	-0.544	0.586252	0.174	0.861655	-0.265	0.791164	0.385	0.700073	0.338	0.735183	0.121	0.903669	-0.889	0.373992	-0.289	0.772236
rs757656	7	86372884	-0.498	0.618427	0.314	0.753851	-0.177	0.8599	0.573	0.566963	0.235	0.814549	0.065	0.948324	-1.016	0.309777	-0.345	0.730303
rs1202283	7	87082292	-0.505	0.613629	0.398	0.690748	-0.047	0.96273	0.86	0.389997	-0.019	0.985164	-0.134	0.893195	-1.162	0.245342	-0.416	0.677552
rs2538918	7	88311428	-0.515	0.606659	0.397	0.691466	-0.06	0.952476	0.858	0.390722	-0.022	0.982586	-0.139	0.889605	-1.166	0.24361	-0.42	0.674378
rs4727203	7	89118409	-0.635	0.525192	0.377	0.706015	-0.244	0.807603	0.865	0.387081	-0.064	0.948784	-0.264	0.791744	-1.152	0.249384	-0.485	0.627697
rs259139	7	89623846	-0.613	0.540096	0.409	0.682859	-0.192	0.847517	0.948	0.343142	-0.043	0.965999	-0.214	0.830636	-1.136	0.256044	-0.463	0.643665
rs10488004	7	90758236	-0.712	0.476163	0.282	0.77827	-0.298	0.765764	0.828	0.407485	0.061	0.951189	-0.094	0.925317	-1.034	0.30103	-0.382	0.702187
rs10262982	7	91171767	-0.655	0.512595	0.18	0.857167	-0.333	0.739045	0.68	0.49667	0.213	0.831613	-0.018	0.985578	-0.902	0.367294	-0.301	0.763461
rs10245760	7	93746499	-0.547	0.584243	-0.171	0.864087	-0.504	0.613969	0.205	0.837363	0.735	0.462048	0.152	0.879063	-0.44	0.66005	-0.004	0.996585
rs73425434	7	94214070	-0.528	0.597745	-0.263	0.792574	-0.536	0.592245	0.093	0.925887	0.745	0.456534	0.135	0.892477	-0.386	0.699865	0.02	0.984303
rs7807131	7	95001132	-0.655	0.512338	-0.428	0.668574	-0.688	0.491292	-0.101	0.91922	0.662	0.507877	0.067	0.946477	-0.362	0.717016	0.043	0.965652
rs6970192	7	96139931	-0.719	0.472004	-0.499	0.617497	-0.765	0.444004	-0.183	0.854861	0.616	0.538107	0.048	0.961964	-0.387	0.698742	0.024	0.98107
rs2023783	7	97160675	-0.723	0.469763	-0.54	0.589262	-0.813	0.415935	-0.266	0.790471	0.626	0.531435	0.116	0.907505	-0.311	0.756138	0.075	0.940367
rs817771	7	98225036	-0.464	0.642818	-0.536	0.592172	-0.629	0.529295	-0.244	0.807097	0.952	0.340962	0.298	0.765856	-0.091	0.927701	0.247	0.804887
rs4646450	7	99266318	-0.546	0.584812	-0.587	0.557278	-0.856	0.391922	-0.421	0.673819	1.184	0.23635	0.486	0.627166	0.207	0.836045	0.461	0.645016
rs4729624	7	100529261	-0.65	0.515418	-0.664	0.506785	-0.818	0.413575	-0.37	0.7111	0.991	0.321627	0.254	0.799794	0.15	0.881059	0.381	0.703021
rs869127	7	101091470	-0.705	0.480532	-0.715	0.474591	-0.773	0.439423	-0.333	0.7391	0.83	0.406528	0.06	0.951821	0.065	0.947883	0.284	0.776484
rs10282214	7	103681973	-1.223	0.221392	-0.199	0.842596	-0.889	0.374123	0.254	0.799761	0.006	0.994833	-0.279	0.780476	-0.39	0.696718	0.171	0.864463
rs2385168	7	104078657	-1.214	0.224844	-0.195	0.845511	-0.875	0.381585	0.254	0.799513	0.005	0.996182	-0.304	0.761458	-0.395	0.692594	0.156	0.876024
rs4730335	7	108455345	-0.56	0.575393	0.04	0.968381	0.229	0.8189	0.507	0.61217	-0.122	0.902582	-0.635	0.525238	-0.409	0.682571	-0.007	0.994041
rs3094537	7	109554669	-0.51	0.609871	0.095	0.923931	0.337	0.736444	0.587	0.557261	-0.138	0.889868	-0.642	0.520759	-0.417	0.67689	-0.043	0.965364
rs2028028	7	112318992	0.177	0.859474	0.771	0.440652	1.144	0.252744	1.272	0.203387	0.125	0.900773	-0.409	0.682476	-0.315	0.752621	-0.038	0.969972
rs6466460	7	113294567	0.213	0.831501	0.751	0.452454	1.223	0.221507	1.299	0.193905	0.076	0.939332	-0.515	0.606445	-0.426	0.670354	-0.171	0.86384
rs1448349	7	114435347	0.332	0.740156	0.971	0.331435	1.408	0.159159	1.543	0.122922	0.028	0.977732	-0.472	0.637093	-0.627	0.530563	-0.301	0.76363
rs10267413	7	115327840	0.516	0.605882	1.053	0.292192	1.518	0.128938	1.546	0.122013	0.029	0.976488	-0.53	0.596366	-0.738	0.460762	-0.477	0.633665
rs10226193	7	116292034	0.547	0.58407	0.932	0.351553	1.66	0.0968251	1.531	0.12586	-0.125	0.900618	-0.726	0.468112	-0.783	0.433644	-0.566	0.57153
rs6977929	7	117416677	0.888	0.374312	0.839	0.401359	1.797	0.072265	1.347	0.177842	-0.096	0.923851	-0.779	0.435765	-0.577	0.563683	-0.479	0.632066
rs11978304	7	119313222	0.89	0.373628	0.832	0.405512	1.796	0.0724641	1.342	0.179653	-0.098	0.921729	-0.78	0.435237	-0.576	0.564837	-0.477	0.633684
rs3898475	7	119659037	0.889	0.373773	0.83	0.406477	1.797	0.0723751	1.341	0.179936	-0.1	0.92052	-0.783	0.433684	-0.575	0.565367	-0.477	0.6335
rs2525743	7	120565264	0.898	0.36919	0.833	0.404756	1.804	0.0712054	1.344	0.179045	-0.098	0.921904	-0.78	0.435224	-0.567	0.570714	-0.473	0.635978
rs2697180	7	121046807	0.936	0.349523	0.882	0.378038	1.883	0.0597235	1.413	0.157536	-0.157	0.875329	-0.824	0.410133	-0.567	0.570855	-0.515	0.606813
rs2120365	7	121818068	0.916	0.359477	0.745	0.456344	1.918	0.0550706	1.335	0.181765	-0.231	0.817221	-0.943	0.345592	-0.625	0.53181	-0.616	0.537796
rs11768271	7	122333918	0.948	0.342904	0.707	0.479338	1.883	0.0596773	1.265	0.205786	-0.138	0.890518	-0.839	0.401463	-0.494	0.621625	-0.467	0.640798
rs10264078	7	123502568	0.874	0.382316	0.546	0.584781	1.859	0.0630119	1.151	0.249556	-0.14	0.888712	-0.84	0.401098	-0.514	0.607449	-0.475	0.634877
rs12669394	7	123983095	0.9	0.367918	0.541	0.588489	1.825	0.0680408	1.115	0.264963	0.003	0.997334	-0.686	0.492748	-0.475	0.634869	-0.405	0.685723
rs1464833	7	125115662	1.06	0.289314	0.588	0.556323	1.806	0.0709024	1.059	0.289767	0.448	0.654335	-0.284	0.776069	-0.207	0.836157	-0.137	0.891211
rs683493	7	125805301	1.159	0.246255	0.573	0.566768	1.811	0.0701269	0.973	0.330749	0.583	0.560142	-0.203	0.838864	-0.072	0.942466	-0.033	0.9736
rs1419391	7	126924753	1.511	0.130853	0.721	0.470747	1.953	0.0508058	0.98	0.327146	0.839	0.40124	0.09	0.927999	0.197	0.843455	0.264	0.791913
rs4728090	7	127830114	1.463	0.143409	0.68	0.496332	1.9	0.0574211	0.947	0.343488	0.832	0.405601	0.091	0.927613	0.158	0.87415	0.232	0.8162
rs2029623	7	128507297	1.275	0.202387	0.542	0.588026	1.799	0.0720011	0.948	0.342939	0.721	0.470648	0.068	0.94607	0.111	0.911818	0.246	0.805858
rs12706898	7	129254997	1.136	0.256064	0.253	0.800538	1.614	0.106552	0.683	0.494491	0.79	0.429687	0.084	0.933057	0.152	0.878984	0.244	0.807022
rs13225903	7	130114227	0.944	0.345109	0.083	0.933818	1.265	0.205754	0.43	0.666964	0.892	0.372508	0.234	0.814846	0.294	0.768957	0.404	0.686059
rs350650	7	130717723	0.881	0.378165	0.076	0.939333	1.194	0.232657	0.423	0.672394	0.944	0.345031	0.244	0.80727	0.348	0.728199	0.437	0.661938
rs2288967	7	132102811	0.357	0.72091	0.07	0.944371	0.828	0.407432	0.34	0.733596	0.517	0.605064	0.175	0.86118	0.255	0.79851	0.462	0.643921
rs10260687	7	133171749	0.528	0.597681	0.084	0.932944	1.045	0.29616	0.363	0.716446	0.503	0.615272	-0.031	0.974953	0.249	0.803518	0.304	0.761501
rs1643046	7	134017912	0.536	0.591985	0.097	0.922879	1.079	0.28073	0.391	0.696121	0.475	0.63508	-0.054	0.956867	0.233	0.816099	0.284	0.776611
rs4732112	7	134970088	0.647	0.517522	0.095	0.924365	1.203	0.228853	0.379	0.70488	0.513	0.608149	-0.049	0.960926	0.273	0.784788	0.27	0.787032
rs6467654	7	136093047	0.82	0.412295	0.372	0.709847	1.219	0.222819	0.485	0.627623	0.61	0.541782	0.167	0.86731	0.579	0.562563	0.566	0.571314
rs2037677	7	137327157	1.144	0.252831	0.241	0.809708	1.384	0.166384	0.254	0.799419	0.962	0.336104	0.278	0.781094	0.912	0.361541	0.665	0.506143
rs10954631	7	138539626	1.046	0.295771	-0.143	0.886493	1.056	0.290849	-0.135	0.89265	1.104	0.269585	0.275	0.78337	1.055	0.291573	0.761	0.446943
rs2249070	7	138872345	0.995	0.319533	-0.212	0.832367	0.989	0.322474	-0.186	0.852168	0.941	0.346583	0.101	0.919554	0.798	0.424678	0.498	0.618821
rs1005261	7	139884494	0.635	0.525426	-0.296	0.766943	0.577	0.564096	-0.398	0.690975	0.847	0.396868	0.063	0.950114	0.784	0.43287	0.395	0.692892
rs1985729	7	141694805	0.09	0.928553	-0.477	0.633455	-0.042	0.966287	-0.645	0.519088	0.692	0.489145	-0.025	0.980335	0.599	0.549397	0.286	0.775078
rs10272246	7	143192996	-0.115	0.90844	-0.442	0.658655	-0.16	0.87285	-0.62	0.535042	0.528	0.597694	-0.193	0.847335	0.299	0.76493	-0.039	0.969094
rs6464749	7	146020936	-0.354	0.723006	-0.551	0.581521	-0.213	0.8315	-0.599	0.548936	0.257	0.79727	-0.539	0.589561	-0.119	0.905396	-0.561	0.575031
rs344454	7	146401434	-0.328	0.743097	-0.509	0.610897	-0.165	0.869332	-0.536	0.592068	0.214	0.830287	-0.567	0.570488	-0.14	0.888348	-0.584	0.559252
rs73472817	7	147356098	-0.335	0.737347	-0.419	0.675109	-0.149	0.881749	-0.449	0.653586	0.195	0.845397	-0.524	0.600431	-0.15	0.88092	-0.554	0.579556
rs2710084	7	147655743	-0.339	0.734679	-0.406	0.68505	-0.146	0.883853	-0.435	0.663781	0.192	0.848111	-0.515	0.606401	-0.152	0.879114	-0.55	0.582265
rs10952789	7	148738938	-0.924	0.355586	-0.262	0.793171	-0.008	0.993576	0.5	0.617367	-0.929	0.353121	-1.082	0.279435	-0.718	0.472496	-0.897	0.369704
rs10260959	7	149503843	-1.252	0.210608	-0.441	0.659238	-0.226	0.821291	0.48	0.630992	-1.292	0.196283	-1.383	0.166583	-0.834	0.404226	-0.996	0.319182
rs6464094	7	150414572	-1.145	0.252005	-0.231	0.817349	-0.242	0.808808	0.73	0.465456	-1.134	0.256835	-1.274	0.202519	-0.721	0.470881	-0.913	0.361486
rs58295063	7	151240486	-1.352	0.176427	-0.045	0.963998	-0.323	0.747024	1.077	0.281277	-1.198	0.230858	-1.146	0.251906	-0.605	0.545338	-0.593	0.553032
rs57618766	7	152211627	-1.851	0.0641828	0.233	0.815939	-0.925	0.355007	1.086	0.277334	-1.349	0.177383	-0.801	0.423256	-0.668	0.504215	-0.273	0.785058
rs1861141	7	154060445	-3.087	0.00202435	0.22	0.825953	-2.005	0.0449561	0.774	0.438974	-2.107	0.0351138	-0.905	0.365548	-1.099	0.271903	-0.368	0.712776
rs980442	7	154876342	-3.166	0.00154555	0.431	0.666672	-2.03	0.042343	0.989	0.322549	-2.132	0.0330337	-0.811	0.417309	-0.929	0.352903	-0.178	0.85839
rs1922084	7	156042560	-3.144	0.00166428	1.152	0.249443	-2.05	0.0404105	1.368	0.171289	-1.967	0.0492229	-0.109	0.91354	-0.29	0.771538	0.556	0.578457
rs12112370	7	157880211	-3.082	0.0020539	1.532	0.125565	-1.863	0.0623929	1.715	0.0863931	-1.904	0.0569693	0.295	0.767944	-0.084	0.933032	1.002	0.316141
rs842454	7	158577140	-3.006	0.00264581	1.675	0.0938863	-1.77	0.0768076	1.817	0.0691653	-1.826	0.0679076	0.434	0.66435	0.158	0.874651	1.213	0.224987
rs13271818	8	326522	0.433	0.664996	-0.667	0.504794	0.553	0.58001	-0.724	0.469212	0.618	0.536447	-0.179	0.857926	-0.673	0.501081	-1.365	0.172118
rs12542312	8	1439795	0.119	0.905514	-0.649	0.51621	0.348	0.72762	-0.734	0.46308	0.699	0.484751	0.001	0.999008	-0.585	0.558499	-1.096	0.27291
rs10113037	8	2363645	-0.097	0.922736	-0.845	0.398054	0.153	0.878248	-0.925	0.354939	0.535	0.592819	-0.219	0.826709	-0.661	0.50844	-1.19	0.234147
rs9314485	8	3178721	-0.286	0.775178	-0.947	0.343395	-0.028	0.977781	-0.982	0.326157	0.407	0.684281	-0.355	0.722376	-0.948	0.343049	-1.458	0.144904
rs10107472	8	4190874	-0.307	0.758973	-1.162	0.245307	-0.09	0.928162	-1.199	0.230473	0.275	0.783184	-0.604	0.545988	-1.079	0.280615	-1.745	0.0809185
rs11990769	8	5053822	-0.564	0.572616	-1.011	0.312182	-0.388	0.698381	-1.107	0.268247	0.075	0.939823	-0.549	0.583322	-0.874	0.382082	-1.404	0.160254
rs10780175	8	6218289	-0.677	0.498235	-0.982	0.326256	-0.658	0.510399	-1.151	0.249734	0.208	0.835109	-0.358	0.720325	-0.506	0.612552	-1.005	0.314696
rs922053	8	9250346	-0.434	0.664313	-0.78	0.435391	-0.826	0.408572	-1.124	0.260841	1.134	0.25683	0.433	0.664973	0.133	0.89401	-0.139	0.889144
rs4289770	8	10487222	-0.245	0.806583	-0.327	0.743887	-0.836	0.403143	-0.781	0.434619	1.813	0.0698467	0.798	0.425129	1.238	0.215882	1.078	0.281178
rs6601548	8	10888096	-0.212	0.831763	-0.279	0.780593	-0.818	0.413254	-0.736	0.461926	1.826	0.0678046	0.808	0.418934	1.227	0.219948	1.082	0.279034
rs2460362	8	12913259	-0.567	0.570846	-0.093	0.926257	-1.562	0.118185	-1.05	0.29349	2.137	0.0326	1.365	0.172252	1.016	0.309683	0.959	0.337721
rs1383881	8	13393365	-0.673	0.500981	-0.032	0.974413	-1.623	0.104483	-1.048	0.294857	2.099	0.0358368	1.558	0.119314	0.935	0.34983	0.905	0.36555
rs1037934	8	14256574	-0.662	0.508082	-0.002	0.998787	-1.652	0.0986227	-1.043	0.296888	2.124	0.0336382	1.669	0.0951448	0.956	0.339118	0.872	0.383301
rs962040	8	15311877	-0.63	0.528669	0.006	0.995222	-1.681	0.0928055	-1.082	0.279044	2.232	0.0256138	1.802	0.0715442	1.133	0.257297	0.971	0.33177
rs4922233	8	16639069	-0.907	0.364635	0.037	0.970411	-1.932	0.0533322	-1.111	0.266651	2.241	0.025057	2.034	0.0419725	1.272	0.203367	1.152	0.249508
rs448705	8	17694702	-1.493	0.13542	-0.598	0.549746	-2.447	0.0144033	-1.758	0.0787274	1.963	0.0496853	1.713	0.0867652	1.14	0.254239	1.006	0.314609
rs755683	8	18560687	-2.09	0.0366204	-1.132	0.257665	-2.557	0.0105652	-1.706	0.0880258	1.261	0.207334	1.092	0.27466	1.109	0.267465	0.983	0.325771
rs3900537	8	19784574	-2.184	0.0289968	-1.388	0.165101	-2.512	0.0120002	-1.784	0.0743709	1.057	0.290475	0.777	0.4374	1.231	0.218363	1.155	0.24803
rs1480347	8	20347457	-2.052	0.0401847	-1.32	0.187001	-2.345	0.0190286	-1.669	0.0952159	0.992	0.321206	0.687	0.492334	1.217	0.223598	1.19	0.233892
rs28675762	8	21167552	-1.902	0.0572253	-1.476	0.139904	-2.033	0.042015	-1.641	0.100785	0.803	0.421751	0.217	0.828472	0.987	0.323656	0.804	0.42156
rs6558052	8	22273687	-1.839	0.0658427	-1.464	0.143292	-1.741	0.0816069	-1.511	0.130875	0.554	0.579259	-0.133	0.894158	0.879	0.379388	0.646	0.518284
rs4593549	8	23396732	-1.369	0.17105	-0.759	0.44777	-1.104	0.269768	-0.833	0.404908	0.699	0.48441	0.085	0.931892	1.167	0.243232	1.073	0.283458
rs1601159	8	24003241	-1.227	0.219872	-0.656	0.511536	-0.921	0.356843	-0.709	0.478291	0.768	0.442476	0.116	0.907788	1.231	0.2184	1.131	0.258058
rs4871930	8	24691440	-1.222	0.221601	-0.653	0.513945	-0.917	0.35892	-0.705	0.480513	0.769	0.441889	0.117	0.906836	1.233	0.217545	1.134	0.25695
rs56184717	8	25735330	-0.797	0.425448	-0.455	0.648811	-0.604	0.545736	-0.5	0.617233	1.023	0.30619	0.422	0.673357	1.603	0.108985	1.467	0.142381
rs3808564	8	26438546	-0.637	0.524066	-0.345	0.730367	-0.428	0.668686	-0.316	0.751712	1.063	0.287657	0.457	0.64745	1.641	0.100711	1.484	0.137779
rs2722892	8	28163935	-0.835	0.403474	-0.446	0.655617	-0.354	0.723136	-0.099	0.920992	0.638	0.523766	0.063	0.949947	1.374	0.169318	1.194	0.232288
rs323375	8	30731171	-0.138	0.890631	0.005	0.995764	0.285	0.775622	0.593	0.552871	0.553	0.580314	0.204	0.838575	1.557	0.119507	1.449	0.147319
rs13266401	8	31887758	-0.089	0.92879	-0.032	0.974252	0.37	0.711707	0.567	0.570582	0.552	0.580849	0.127	0.899161	1.516	0.12943	1.391	0.164338
rs7832021	8	33462084	-0.273	0.784944	-0.354	0.723182	0.386	0.699705	0.422	0.672942	0.319	0.75005	-0.32	0.748947	1.083	0.278708	0.871	0.383661
rs7005808	8	34532101	-0.272	0.785797	-0.36	0.718892	0.375	0.707469	0.408	0.683489	0.325	0.745051	-0.337	0.736327	1.053	0.292322	0.846	0.397287
rs2897333	8	35688841	-0.037	0.970816	-0.175	0.861002	0.347	0.728889	0.409	0.682399	0.953	0.340698	0.145	0.884658	1.255	0.209659	0.949	0.342555
rs7837675	8	36615252	0.013	0.989358	-0.121	0.90408	0.378	0.705296	0.463	0.6433	0.998	0.318426	0.188	0.850626	1.301	0.193293	0.998	0.318423
rs4739525	8	37445639	0.155	0.876691	-0.103	0.91773	0.331	0.740283	0.409	0.68222	1.297	0.19452	0.376	0.706547	1.597	0.110376	1.206	0.227956
rs4733951	8	38369831	0.221	0.82507	-0.346	0.72965	0.22	0.826025	0.138	0.889905	1.713	0.0867337	0.508	0.611496	1.892	0.0584323	1.383	0.166612
rs12678074	8	39008680	0.472	0.636999	-0.346	0.729341	0.252	0.801392	0.036	0.971551	2.027	0.0426768	0.668	0.504437	2.123	0.0337448	1.481	0.138503
rs899979	8	39991573	0.856	0.392059	-0.044	0.965193	0.445	0.655988	0.226	0.821423	2.431	0.0150732	0.982	0.326246	2.459	0.0139186	1.752	0.079688
rs2722458	8	40406322	0.856	0.391828	-0.043	0.965681	0.446	0.655854	0.226	0.821167	2.431	0.0150568	0.982	0.325961	2.46	0.0139059	1.753	0.0796028
rs7831590	8	41547386	1.208	0.22689	0.154	0.877547	0.551	0.581463	0.222	0.824699	2.862	0.00420659	1.29	0.196978	2.758	0.00582008	1.993	0.0462714
rs2923419	8	42466416	1.483	0.138053	0.396	0.691998	0.715	0.474725	0.297	0.766708	3.171	0.0015176	1.658	0.0972261	2.92	0.00349537	2.139	0.0324618
rs6474463	8	43383815	1.538	0.124052	0.419	0.674947	0.776	0.437751	0.326	0.744311	3.201	0.00137024	1.673	0.0943219	2.94	0.00328631	2.149	0.0316282
rs4872971	8	47800155	1.539	0.123795	0.39	0.696783	0.796	0.4261	0.316	0.751686	3.164	0.00155825	1.624	0.104363	2.91	0.00361668	2.106	0.0352049
rs4873779	8	49031831	1.537	0.124292	0.388	0.698039	0.795	0.426601	0.316	0.752039	3.162	0.00156891	1.622	0.104851	2.91	0.0036192	2.106	0.0352063
rs9657079	8	49753613	1.474	0.140449	0.177	0.859504	0.878	0.380044	0.219	0.826493	3.018	0.00254498	1.301	0.193235	2.73	0.0063386	1.873	0.0611013
rs451034	8	50808334	1.343	0.179181	0.178	0.858441	0.84	0.400881	0.226	0.821343	2.856	0.00429061	1.177	0.23907	2.571	0.0101504	1.761	0.0783216
rs10106921	8	51543713	1.163	0.244936	0.137	0.891202	0.677	0.498592	0.13	0.896513	2.828	0.00468034	1.185	0.235851	2.529	0.0114291	1.746	0.0807617
rs4587320	8	52757270	0.788	0.430617	0.045	0.964401	0.463	0.643049	0.046	0.963067	2.508	0.0121327	0.988	0.323353	2.186	0.0288171	1.525	0.127297
rs13248774	8	53291161	0.16	0.873024	-0.211	0.833236	0.057	0.954433	-0.122	0.903107	2.05	0.0403186	0.711	0.477015	1.872	0.061229	1.348	0.177679
rs7008165	8	54431866	-0.154	0.87789	-0.175	0.861294	0.109	0.913239	0.128	0.897829	1.426	0.154009	0.361	0.718238	1.784	0.0744639	1.378	0.168305
rs4737753	8	54701811	-0.231	0.817229	-0.203	0.839358	0.091	0.927319	0.133	0.893874	1.311	0.189874	0.303	0.762016	1.649	0.0991624	1.307	0.19135
rs4236946	8	55914515	-0.394	0.693299	-0.272	0.785784	-0.054	0.956855	0.026	0.979355	1.282	0.199909	0.414	0.679175	1.478	0.139487	1.24	0.215157
rs13439780	8	56344186	-0.48	0.631272	-0.22	0.826126	-0.146	0.883691	0.034	0.972989	1.293	0.196047	0.509	0.610556	1.43	0.152664	1.254	0.209839
rs16920543	8	57311502	-0.661	0.508542	-0.354	0.723227	-0.311	0.755725	-0.103	0.917736	1.245	0.212992	0.511	0.609456	1.303	0.192722	1.184	0.236526
rs6988560	8	58819650	-0.561	0.574642	-0.082	0.934771	-0.092	0.926886	0.207	0.83592	1.294	0.195652	0.617	0.537009	1.113	0.265771	0.977	0.32838
rs9792192	8	59985792	-0.486	0.626688	-0.347	0.728294	-0.063	0.949634	-0.076	0.939741	1.563	0.118115	0.531	0.595427	0.809	0.418701	0.463	0.643459
rs13280933	8	60308317	-0.436	0.663181	-0.366	0.714437	-0.053	0.957866	-0.112	0.910945	1.704	0.0884259	0.569	0.569061	0.896	0.370004	0.448	0.654435
rs2875967	8	61428280	-0.465	0.642261	-0.502	0.615358	-0.246	0.805643	-0.373	0.709229	1.907	0.0565482	0.659	0.509733	1.097	0.272547	0.577	0.563908
rs1866694	8	62172668	-0.426	0.670097	-0.341	0.733102	-0.34	0.733884	-0.255	0.798596	2.282	0.0225071	1.045	0.295898	1.263	0.206429	0.829	0.407015
rs344201	8	62945023	-0.414	0.678844	-0.424	0.671275	-0.474	0.63577	-0.437	0.66233	2.502	0.0123442	1.171	0.241709	1.364	0.172693	0.903	0.366571
rs13266003	8	63750069	-0.407	0.684262	-0.394	0.693863	-0.518	0.604442	-0.455	0.64898	2.561	0.0104257	1.23	0.218806	1.405	0.159979	0.947	0.343561
rs7015856	8	64247381	-0.407	0.683734	-0.41	0.681501	-0.539	0.590007	-0.481	0.630343	2.587	0.00966871	1.237	0.216058	1.456	0.145469	0.99	0.322332
rs35646721	8	65175053	-0.462	0.644057	-0.506	0.613008	-0.623	0.533055	-0.594	0.552185	2.671	0.00755898	1.275	0.202141	1.48	0.138755	0.998	0.318396
rs73238280	8	66126728	-0.253	0.800059	-0.247	0.805293	-0.463	0.643262	-0.389	0.697365	2.898	0.00376079	1.549	0.121392	1.514	0.13009	1.11	0.266842
rs4636189	8	66949849	-0.238	0.811824	-0.311	0.755784	-0.488	0.625703	-0.49	0.623927	3.008	0.00263288	1.489	0.136446	1.61	0.107446	1.059	0.289784
rs6997490	8	67970243	-0.248	0.804016	-0.333	0.739131	-0.686	0.492855	-0.665	0.505981	3.092	0.00198786	1.524	0.127403	1.69	0.090999	1.103	0.27016
rs4737845	8	68454942	-0.235	0.814214	-0.338	0.735631	-0.685	0.493091	-0.677	0.498535	3.107	0.00189277	1.532	0.125611	1.707	0.0878334	1.115	0.265042
rs6472404	8	69429259	0.163	0.8704	-0.389	0.6972	-0.623	0.533235	-0.855	0.392394	3.479	0.000502391	1.784	0.074353	2.31	0.0209055	1.615	0.106338
rs73273761	8	69815776	0.24	0.810033	-0.407	0.684291	-0.582	0.560519	-0.865	0.387121	3.528	0.000418529	1.807	0.0707053	2.501	0.0123742	1.781	0.0748615
rs7009549	8	70799045	0.425	0.670922	-0.417	0.676586	-0.351	0.72575	-0.773	0.439335	3.328	0.000875171	1.582	0.113653	2.317	0.0205142	1.647	0.0995452
rs2926707	8	71164680	0.573	0.566509	-0.469	0.6388	-0.228	0.819403	-0.801	0.423124	3.359	0.000782645	1.483	0.137975	2.35	0.0187711	1.615	0.106306
rs1481792	8	72089631	0.799	0.424066	-0.619	0.536036	-0.015	0.988394	-0.85	0.395564	3.356	0.000789565	1.268	0.204819	2.108	0.0350709	1.235	0.216738
rs16937666	8	72480992	0.799	0.424361	-0.62	0.535553	-0.01	0.992247	-0.846	0.397402	3.346	0.000821274	1.256	0.208942	2.103	0.0354745	1.227	0.219782
rs7005897	8	73425180	1.117	0.264071	-0.789	0.430014	0.09	0.928555	-1.144	0.252667	3.453	0.000554406	1.043	0.297113	2.317	0.0205018	1.125	0.260565
rs6990223	8	73963866	1.247	0.212247	-0.71	0.477441	0.223	0.823615	-1.061	0.288549	3.475	0.000511467	1.057	0.290513	2.372	0.0177149	1.2	0.230212
rs6472810	8	74829717	1.373	0.169867	-0.481	0.630262	0.349	0.727069	-0.847	0.39677	3.37	0.000752056	1.133	0.257114	2.405	0.0161725	1.336	0.18167
rs2436654	8	75840531	1.273	0.203054	-0.542	0.587543	0.264	0.791848	-0.874	0.381931	3.282	0.00103075	1.047	0.295234	2.442	0.0145941	1.37	0.170568
rs2922766	8	76565553	1.146	0.251749	-0.652	0.514378	0.235	0.814307	-0.9	0.368111	3.106	0.00189722	0.954	0.340071	2.443	0.014553	1.471	0.141214
rs6472966	8	77258843	1.146	0.251988	-0.652	0.514644	0.234	0.81484	-0.9	0.368225	3.105	0.00190003	0.955	0.339724	2.443	0.0145607	1.472	0.140955
rs6996553	8	78095409	1.094	0.274031	-0.611	0.541117	0.131	0.895961	-0.975	0.329684	3.123	0.00179028	1.155	0.248076	2.563	0.0103692	1.755	0.0792091
rs715734	8	78861595	1.07	0.284835	-0.627	0.530924	0.11	0.912736	-0.991	0.321499	3.109	0.0018754	1.152	0.249385	2.554	0.0106492	1.759	0.0785096
rs10504696	8	80060941	0.823	0.410687	-0.714	0.475096	-0.001	0.999131	-1.007	0.314143	2.804	0.00505051	1.024	0.305932	2.244	0.0248438	1.669	0.0951013
rs28460821	8	80937871	0.589	0.555696	-0.653	0.513464	-0.191	0.848485	-0.947	0.343466	2.503	0.0123265	0.984	0.32516	2.06	0.0393914	1.762	0.078035
rs7018273	8	82004857	0.325	0.745266	-0.732	0.464007	-0.401	0.688562	-1.01	0.312577	2.252	0.0243459	0.872	0.383267	1.876	0.0606117	1.69	0.0909846
rs10504740	8	82427790	0.266	0.790066	-0.817	0.413681	-0.484	0.628464	-1.099	0.271562	2.04	0.0413437	0.762	0.446289	1.473	0.140841	1.399	0.161891
rs7013595	8	83432030	0.314	0.75384	-0.811	0.417306	-0.424	0.671601	-1.069	0.28506	2.063	0.0391296	0.764	0.445116	1.445	0.148434	1.354	0.175663
rs7818451	8	84749227	0.294	0.769001	-0.844	0.398484	-0.437	0.662302	-1.093	0.274462	2.042	0.0411167	0.717	0.473293	1.426	0.153792	1.315	0.188493
rs62526872	8	85800261	0.238	0.812259	-0.829	0.407072	-0.452	0.651063	-1.079	0.280413	2.028	0.0425545	0.714	0.475434	1.451	0.146787	1.345	0.178511
rs10504826	8	87690019	0.037	0.970207	-0.922	0.356699	-0.476	0.634382	-1.081	0.279607	1.867	0.0618758	0.575	0.565203	1.375	0.169228	1.275	0.20221
rs4961102	8	89640705	-0.291	0.770692	-1.036	0.300235	-0.464	0.642509	-1.035	0.300569	1.498	0.134147	0.188	0.850568	1.229	0.219067	1.087	0.276901
rs7011592	8	91284182	-0.365	0.715019	-0.939	0.347702	-0.357	0.720772	-0.842	0.399941	1.325	0.185155	0.131	0.895726	1.048	0.29471	0.969	0.332709
rs7013413	8	92588984	-0.378	0.705444	-0.956	0.33897	-0.393	0.69433	-0.9	0.368302	1.327	0.18451	0.128	0.898244	1.059	0.289623	0.969	0.332771
rs2879537	8	93698134	-0.433	0.664994	-1.03	0.303148	-0.411	0.68101	-0.937	0.348994	1.218	0.223408	0.014	0.988775	0.998	0.318427	0.847	0.396879
rs4585714	8	94915411	-0.464	0.642408	-0.995	0.319861	-0.582	0.560642	-0.986	0.324176	1.347	0.177929	0.212	0.831993	1.02	0.307833	0.896	0.370045
rs12543404	8	95689312	-0.475	0.634852	-0.945	0.344665	-0.578	0.563183	-0.935	0.349818	1.352	0.176396	0.246	0.805619	1.043	0.296745	0.938	0.348497
rs3133745	8	96534806	-0.625	0.531965	-0.842	0.399905	-0.609	0.54245	-0.822	0.411268	1.242	0.214336	0.287	0.77415	1.076	0.28211	1.065	0.287041
rs261572	8	97022165	-0.693	0.488562	-0.771	0.440509	-0.653	0.513859	-0.761	0.446723	1.152	0.249355	0.283	0.77749	1.009	0.312813	1.053	0.292209
rs7011934	8	98059046	-0.913	0.361487	-0.749	0.453752	-0.683	0.494536	-0.651	0.515308	0.789	0.430031	0.221	0.825336	0.548	0.583421	0.677	0.498624
rs12549368	8	98451430	-0.941	0.346536	-0.822	0.411216	-0.655	0.512665	-0.663	0.507398	0.711	0.476915	0.142	0.887028	0.495	0.620532	0.595	0.551941
rs7007913	8	99399509	-0.841	0.400353	-0.746	0.455385	-0.615	0.538816	-0.526	0.598635	0.904	0.366169	0.333	0.738805	0.517	0.605308	0.61	0.541834
rs7830618	8	100926037	-0.695	0.486824	-0.614	0.539359	-0.515	0.606696	-0.407	0.684233	0.985	0.324475	0.428	0.668681	0.478	0.632387	0.593	0.553239
rs6994935	8	102050512	-1.103	0.27009	-0.79	0.429711	-1.06	0.289283	-0.794	0.427321	0.991	0.321844	0.512	0.608935	-0.011	0.99086	0.241	0.809923
rs10105774	8	102836613	-1.334	0.182248	-0.698	0.48488	-1.697	0.0897657	-1.156	0.247695	1.001	0.316633	0.822	0.410833	-0.029	0.977027	0.35	0.726219
rs7816287	8	103981314	-1.421	0.155388	-0.65	0.515809	-1.705	0.0881785	-1.139	0.254756	0.696	0.486313	0.6	0.548343	-0.226	0.821406	0.239	0.811063
rs10098533	8	105084341	-1.48	0.13882	-0.587	0.55727	-1.737	0.082355	-1.065	0.286954	0.654	0.513025	0.528	0.597223	-0.312	0.755257	0.091	0.927862
rs2669425	8	105395583	-1.481	0.138679	-0.587	0.557046	-1.737	0.0823397	-1.065	0.286876	0.654	0.513238	0.528	0.597587	-0.311	0.755639	0.09	0.927904
rs2343596	8	106593207	-1.349	0.177489	-0.605	0.545003	-1.601	0.109388	-1.088	0.27667	0.597	0.550796	0.371	0.710303	-0.294	0.768654	-0.102	0.918894
rs2914862	8	107180333	-1.203	0.228797	-0.583	0.559707	-1.449	0.147286	-1.048	0.294715	0.646	0.518209	0.354	0.723209	-0.206	0.836997	-0.128	0.898273
rs12681212	8	109979163	-0.807	0.419568	-0.307	0.759182	-1.367	0.171705	-1.071	0.284201	1.088	0.276672	0.832	0.405507	0.098	0.921731	0.162	0.871496
rs11987659	8	110442726	-0.596	0.551379	-0.234	0.815284	-1.19	0.234198	-0.998	0.318451	1.203	0.228871	0.864	0.387438	0.226	0.820953	0.24	0.81011
rs7008113	8	111438655	-0.331	0.740584	-0.141	0.88774	-1.127	0.259771	-1.004	0.315609	1.521	0.128341	1.06	0.289077	0.385	0.700473	0.36	0.718539
rs28548976	8	113146748	-0.42	0.674569	-0.163	0.870501	-1.19	0.234043	-1.042	0.297541	1.414	0.157367	0.979	0.327445	0.264	0.792153	0.258	0.79665
rs7464518	8	114141450	-0.635	0.525691	-0.209	0.834616	-1.211	0.225734	-0.985	0.324655	1.104	0.269785	0.747	0.454782	-0.035	0.972025	0.035	0.972378
rs7011881	8	115213656	-0.889	0.374053	-0.371	0.710911	-1.29	0.197176	-1.038	0.299386	0.82	0.41212	0.51	0.610189	-0.226	0.821527	-0.096	0.923699
rs7010629	8	116299233	-1.053	0.292347	-0.486	0.626878	-1.289	0.197414	-1.016	0.3098	0.614	0.538986	0.303	0.76216	-0.507	0.612405	-0.31	0.756527
rs9297546	8	116822267	-1.052	0.29259	-0.477	0.633271	-1.287	0.198221	-1.002	0.316271	0.62	0.535531	0.312	0.754781	-0.513	0.608181	-0.303	0.761928
rs4406425	8	117648454	-1.043	0.296818	-0.479	0.632041	-1.281	0.200326	-1.003	0.315797	0.624	0.5324	0.31	0.756531	-0.508	0.611223	-0.302	0.76288
rs4876717	8	118320851	-1.173	0.240831	-0.486	0.627214	-1.424	0.154484	-1.048	0.294476	0.643	0.519931	0.379	0.704862	-0.544	0.58634	-0.26	0.79456
rs9297577	8	119179057	-1.591	0.11166	-0.688	0.491213	-1.809	0.0703744	-1.308	0.190809	0.381	0.703088	0.291	0.771096	-0.62	0.535146	-0.146	0.884278
rs11991695	8	119691074	-1.616	0.105999	-0.715	0.474536	-1.881	0.0600142	-1.374	0.169341	0.362	0.717574	0.271	0.786696	-0.614	0.539265	-0.12	0.904528
rs28637899	8	120745371	-1.892	0.0585261	-1.022	0.306854	-2.318	0.0204244	-1.787	0.0739117	0.295	0.768105	0.232	0.816777	-0.462	0.643874	-0.036	0.971598
rs28378047	8	121764843	-2.014	0.0440134	-1.151	0.2496	-2.419	0.0155844	-1.884	0.0595613	0.145	0.884861	0.146	0.883727	-0.459	0.646097	-0.042	0.966331
rs16896806	8	123165047	-2.148	0.0317379	-1.109	0.267485	-2.568	0.0102435	-1.906	0.0565987	0.126	0.899801	0.309	0.75706	-0.34	0.733917	0.165	0.868795
rs11780596	8	124023538	-2.584	0.00975757	-0.872	0.382959	-3.128	0.0017621	-1.775	0.0758752	-0.316	0.752118	0.425	0.671121	-0.369	0.711877	0.251	0.801821
rs67958403	8	124828616	-2.455	0.0140842	-0.763	0.445363	-3.042	0.0023526	-1.663	0.0963074	-0.329	0.742342	0.434	0.664306	-0.24	0.810368	0.337	0.736266
rs12543473	8	127781440	-2.717	0.00658946	-1.589	0.112127	-3.558	0.000373346	-2.6	0.00930938	-0.088	0.929915	0.357	0.720861	0.038	0.970022	0.347	0.728351
rs959409	8	128920127	-1.872	0.0612607	-1.431	0.152552	-2.811	0.00494308	-2.521	0.0117123	0.538	0.590499	0.728	0.466743	0.195	0.845757	0.356	0.721856
rs11780763	8	129596286	-1.631	0.102807	-1.44	0.150004	-2.549	0.0107893	-2.472	0.0134278	0.566	0.571066	0.673	0.501114	0.094	0.925369	0.221	0.825018
rs2568440	8	130367554	-1.62	0.105292	-1.431	0.152546	-2.541	0.0110438	-2.47	0.0135273	0.574	0.566085	0.672	0.501865	0.108	0.91416	0.226	0.82084
rs1514626	8	132765741	-1.818	0.0691117	-0.987	0.323855	-2.539	0.01113	-2.096	0.0360574	0.291	0.771044	0.677	0.498473	0.205	0.837247	0.425	0.670869
rs6981978	8	133690193	-1.342	0.179568	-0.713	0.476024	-1.927	0.0540096	-1.596	0.11051	0.334	0.738739	0.502	0.615362	0.162	0.87098	0.307	0.759143
rs6471165	8	134901186	-0.554	0.579652	-0.418	0.676082	-1.194	0.232465	-1.181	0.237555	0.594	0.552515	0.535	0.592455	0.194	0.846091	0.393	0.694648
rs7831261	8	135346972	-0.426	0.670187	-0.353	0.723812	-1.05	0.293851	-1.055	0.291291	0.702	0.482932	0.526	0.598995	0.241	0.809583	0.396	0.692397
rs1351424	8	136176400	-0.536	0.591943	-0.47	0.638153	-1.022	0.306621	-1.02	0.307702	0.606	0.544784	0.347	0.728303	0.329	0.742195	0.43	0.667136
rs6577727	8	137419150	-0.624	0.532583	-0.454	0.649768	-1.116	0.264362	-0.961	0.336547	0.569	0.569133	0.354	0.723362	0.32	0.749112	0.422	0.672664
rs13261938	8	138325276	-0.826	0.408612	-0.342	0.732179	-1.26	0.207669	-0.794	0.427228	0.366	0.714517	0.433	0.664987	0.077	0.938374	0.376	0.706688
rs885725	8	140670853	-1.494	0.135125	-0.332	0.740036	-1.49	0.136158	-0.444	0.657202	-0.768	0.442323	-0.251	0.801742	-0.711	0.476972	-0.349	0.727065
rs1870809	8	141004455	-1.539	0.123892	-0.278	0.78077	-1.534	0.124988	-0.405	0.68514	-0.762	0.446158	-0.155	0.876658	-0.678	0.497488	-0.305	0.760656
rs11780023	8	141992778	-1.783	0.0745326	-0.41	0.681842	-1.614	0.106589	-0.427	0.669388	-0.919	0.357997	-0.211	0.833063	-0.655	0.512623	-0.289	0.772562
rs28488065	8	142400454	-1.96	0.0499918	-0.503	0.615044	-1.608	0.107904	-0.352	0.724802	-1.094	0.273835	-0.237	0.813035	-0.84	0.401064	-0.333	0.739017
rs9772258	8	144064337	-2.599	0.00936115	-0.667	0.504793	-2.073	0.038152	-0.365	0.714788	-1.52	0.128471	-0.307	0.758969	-1.17	0.241808	-0.507	0.612168
rs2272715	8	146225280	-2.69	0.00714151	-0.834	0.404051	-2.158	0.0309181	-0.461	0.644442	-1.65	0.0988967	-0.501	0.616601	-1.421	0.155214	-0.713	0.475564
rs12347078	9	344508	-3.724	0.000196069	-0.902	0.36712	-2.758	0.00581534	-0.723	0.469567	-2.925	0.00344989	-1.37	0.170781	-1.958	0.0502745	-0.97	0.332197
rs10124818	9	1463618	-3.274	0.00105994	-1.054	0.291781	-2.377	0.0174346	-0.808	0.419128	-2.669	0.0076084	-1.622	0.1047	-1.884	0.0595066	-1.17	0.242115
rs10123583	9	1928115	-3.181	0.00146723	-1.108	0.268041	-2.27	0.0232078	-0.849	0.395653	-2.645	0.00816966	-1.736	0.0825722	-1.861	0.0628034	-1.234	0.217278
rs7865808	9	2913620	-2.321	0.0203039	-0.983	0.325367	-1.546	0.122196	-0.79	0.429571	-2.189	0.0286061	-1.973	0.0484406	-1.533	0.125292	-1.201	0.229757
rs10758256	9	3446277	-2.356	0.0184752	-1.1	0.271192	-1.27	0.204224	-0.595	0.551621	-2.317	0.0205142	-2.19	0.0285137	-1.55	0.12107	-1.235	0.21667
rs911491	9	4242464	-2.403	0.016275	-1.159	0.246538	-1.245	0.212984	-0.601	0.547757	-2.419	0.0155788	-2.236	0.0253437	-1.665	0.0958293	-1.278	0.201117
rs172447	9	4859106	-2.58	0.00988424	-1.001	0.316587	-1.514	0.130009	-0.52	0.603318	-2.301	0.0214048	-1.815	0.0694754	-1.532	0.12561	-0.7	0.48396
rs7028052	9	5703443	-2.615	0.0089287	-0.955	0.339816	-1.473	0.140646	-0.413	0.679718	-2.367	0.0179237	-1.847	0.0648114	-1.648	0.0992506	-0.775	0.438054
rs2148360	9	7385490	-2.73	0.0063369	-0.654	0.512957	-1.34	0.180352	-0.012	0.990655	-2.635	0.00841652	-1.918	0.055121	-2.002	0.0453159	-1.159	0.246341
rs10977204	9	8561542	-2.35	0.0187787	-0.483	0.629042	-0.948	0.343104	0.159	0.873288	-2.705	0.00682971	-2.068	0.0386115	-2.296	0.0216957	-1.498	0.134127
rs10759013	9	8875954	-2.31	0.0208988	-0.753	0.451631	-1.059	0.289526	-0.22	0.826068	-2.408	0.0160487	-2.062	0.0392217	-2.225	0.0261087	-1.569	0.116551
rs368297	9	10063148	-2.304	0.0212147	-0.947	0.343793	-1.101	0.270917	-0.376	0.706596	-2.33	0.0198218	-2.19	0.0285456	-2.135	0.0327472	-1.57	0.116356
rs10756072	9	10635939	-2.287	0.0221814	-0.938	0.348271	-1.095	0.273402	-0.375	0.707374	-2.308	0.0209949	-2.173	0.0297942	-2.117	0.0342213	-1.558	0.119333
rs2586356	9	11660139	-2.413	0.0158214	-0.941	0.346798	-1.28	0.200427	-0.45	0.652734	-2.273	0.0230135	-2.105	0.0353069	-1.934	0.0531232	-1.327	0.184451
rs1590479	9	12658470	-2.92	0.00350369	-1.271	0.203905	-2.016	0.0438134	-1.073	0.283259	-2.327	0.019944	-2.063	0.0391463	-1.888	0.059043	-1.116	0.264351
rs10756461	9	13185149	-3.08	0.00206666	-1.189	0.234283	-2.225	0.0260794	-1.027	0.304535	-2.373	0.0176457	-1.971	0.0486988	-1.92	0.0548456	-1.034	0.301361
rs4741453	9	15085778	-2.995	0.00274723	-0.152	0.879354	-2.985	0.00283509	-0.819	0.412622	-1.514	0.130002	-0.604	0.546047	-1.128	0.259495	-0.062	0.950754
rs6475012	9	16127905	-2.82	0.00480133	-0.111	0.911886	-2.945	0.00322688	-0.893	0.371855	-1.215	0.22444	-0.377	0.706143	-0.991	0.321523	0.055	0.956523
rs10962599	9	16795286	-2.906	0.00366316	-0.249	0.80337	-2.996	0.00273182	-1.012	0.311646	-1.089	0.276198	-0.217	0.828552	-1.218	0.223284	-0.047	0.962415
rs2248136	9	17502205	-2.823	0.00475309	-0.221	0.824976	-2.829	0.00466696	-0.923	0.35609	-0.888	0.37473	-0.097	0.922785	-1.051	0.293151	0.079	0.93722
rs579392	9	18125966	-2.87	0.00410033	-0.237	0.813001	-2.793	0.00521774	-0.891	0.372782	-0.898	0.369215	-0.069	0.945263	-1.033	0.301533	0.116	0.907723
rs1969933	9	18920357	-2.88	0.00397128	-0.472	0.637267	-2.66	0.00780944	-1.013	0.311264	-0.817	0.41402	-0.146	0.884109	-0.791	0.428951	0.249	0.803037
rs1409955	9	19790795	-2.929	0.00339584	-0.639	0.522704	-2.815	0.00487084	-1.242	0.214336	-0.576	0.564621	0.123	0.902407	-0.5	0.617212	0.611	0.540882
rs10811345	9	20327360	-2.834	0.00460175	-0.543	0.586913	-2.848	0.00439635	-1.336	0.181394	-0.173	0.862307	0.566	0.571663	-0.137	0.890778	0.996	0.319144
rs10757225	9	21555445	-2.538	0.0111462	-0.452	0.651064	-2.479	0.0131663	-1.13	0.258426	0.031	0.974999	0.71	0.477871	-0.133	0.894047	0.928	0.353513
rs7875199	9	21936381	-2.323	0.0201566	-0.248	0.804431	-2.32	0.020316	-0.934	0.350066	0.254	0.79918	1.006	0.314452	0.028	0.977295	1.098	0.272119
rs4977826	9	23127562	-2.402	0.0163207	-0.199	0.841942	-2.436	0.014857	-0.976	0.329024	0.182	0.855835	0.89	0.373294	-0.006	0.99523	0.988	0.322937
rs73471186	9	23425236	-2.399	0.0164359	-0.242	0.809099	-2.451	0.014263	-1.055	0.291399	0.179	0.857683	0.849	0.396149	0.016	0.987114	0.959	0.337782
rs6475797	9	24545513	-2.019	0.0434848	0.018	0.985322	-2.071	0.0383522	-0.736	0.461981	0.213	0.831641	0.889	0.37415	0.001	0.999294	0.888	0.374329
rs7873820	9	24883179	-1.848	0.0645413	0.171	0.864237	-1.881	0.0600248	-0.563	0.573744	0.222	0.824175	0.947	0.343411	0.016	0.986955	0.898	0.369069
rs541805	9	25934932	-1.84	0.0657453	0.036	0.971455	-1.475	0.140174	-0.308	0.758176	-0.039	0.968823	0.709	0.478025	-0.254	0.799376	0.606	0.544515
rs1926749	9	26579248	-1.758	0.0786902	0.02	0.983706	-1.277	0.201695	-0.201	0.84066	-0.007	0.994025	0.685	0.493656	-0.24	0.8101	0.626	0.531279
rs4879740	9	27750375	-1.453	0.146231	0.198	0.843232	-0.721	0.470929	0.173	0.86242	0.409	0.682818	0.993	0.320732	-0.101	0.919273	0.842	0.399948
rs321739	9	28755357	-1.29	0.197026	0.235	0.81436	-0.433	0.664716	0.294	0.768774	0.412	0.680005	0.858	0.390894	-0.136	0.891659	0.699	0.484379
rs7022713	9	29815482	-1.176	0.239676	0.257	0.797293	-0.333	0.739347	0.294	0.768898	0.473	0.636127	0.849	0.395929	-0.219	0.826631	0.587	0.557499
rs10757957	9	30476239	-1.168	0.242669	0.263	0.792592	-0.315	0.752656	0.3	0.763902	0.467	0.64046	0.832	0.405554	-0.256	0.79789	0.554	0.579508
rs10970317	9	31381021	-1.123	0.261259	0.287	0.774375	-0.291	0.770824	0.315	0.752595	0.512	0.608706	0.848	0.396663	-0.262	0.793668	0.555	0.578787
rs1329008	9	32695752	-0.878	0.38015	0.551	0.581362	-0.342	0.732256	0.393	0.694425	0.645	0.51892	1.075	0.282282	-0.344	0.730515	0.584	0.559232
rs4879686	9	33343397	-0.822	0.411313	0.538	0.590467	-0.324	0.74592	0.365	0.714799	0.625	0.531756	1.016	0.309679	-0.371	0.710579	0.528	0.597484
rs10972048	9	34310927	-0.978	0.327852	0.586	0.557556	-0.413	0.679834	0.438	0.661116	0.426	0.670316	0.939	0.347514	-0.432	0.665483	0.5	0.617002
rs2381298	9	35123369	-1.077	0.28139	0.599	0.549342	-0.415	0.678175	0.487	0.626303	0.27	0.787504	0.859	0.390267	-0.556	0.578341	0.34	0.733537
rs4879929	9	35815356	-1.153	0.248994	0.574	0.565869	-0.52	0.603003	0.39	0.696312	0.224	0.822905	0.867	0.386128	-0.534	0.593624	0.327	0.7435
rs11998844	9	36745892	-1.464	0.143129	0.327	0.743855	-0.791	0.428897	0.13	0.89652	0.026	0.979151	0.725	0.468731	-0.635	0.52559	0.207	0.836135
rs10814597	9	37685362	-1.645	0.0999143	0.062	0.950218	-0.739	0.46002	0.008	0.99334	-0.216	0.82936	0.419	0.675536	-0.788	0.430767	-0.073	0.941844
rs11263337	9	44873756	-2.11	0.0348489	-0.662	0.508107	-1.014	0.310455	-0.523	0.600846	-0.76	0.447492	-0.399	0.689747	-0.86	0.389859	-0.566	0.571587
rs7853501	9	71543516	-1.994	0.0461364	-0.946	0.344345	-0.925	0.355093	-0.745	0.456358	-0.725	0.468176	-0.603	0.546593	-0.71	0.477892	-0.706	0.480448
rs10511974	9	72520270	-1.855	0.0636173	-1.004	0.315184	-0.876	0.381097	-0.835	0.403601	-0.614	0.539372	-0.648	0.517041	-0.587	0.556923	-0.747	0.455121
rs4436186	9	73133551	-1.852	0.0640797	-1.075	0.282272	-0.885	0.376299	-0.893	0.371694	-0.653	0.513744	-0.731	0.464665	-0.588	0.556359	-0.798	0.424938
rs1935338	9	74039166	-1.843	0.0653495	-1.117	0.264067	-0.922	0.35648	-0.947	0.343647	-0.698	0.484927	-0.788	0.430985	-0.65	0.51571	-0.907	0.364573
rs12378427	9	74637775	-1.844	0.0651496	-1.139	0.254511	-0.955	0.339686	-0.981	0.326552	-0.685	0.49306	-0.795	0.426735	-0.643	0.520253	-0.927	0.353708
rs7018507	9	75877116	-2.16	0.0307496	-1.178	0.238933	-1.545	0.122358	-1.016	0.309702	-0.89	0.373708	-0.925	0.35474	-0.871	0.383908	-1.115	0.264891
rs156771	9	76249152	-2.161	0.0307099	-1.178	0.238867	-1.546	0.122207	-1.016	0.309584	-0.89	0.373613	-0.926	0.354694	-0.871	0.383763	-1.115	0.264834
rs877809	9	77357968	-2.165	0.0303762	-1.093	0.274219	-1.589	0.112051	-0.981	0.326585	-0.919	0.357882	-0.859	0.39058	-0.902	0.36716	-1.061	0.288719
rs534937	9	78061301	-2.36	0.0182942	-1.297	0.194532	-1.809	0.0703815	-1.226	0.220332	-0.959	0.337367	-0.91	0.363068	-0.946	0.344218	-1.106	0.268567
rs476612	9	79300111	-3.071	0.00213484	-2.208	0.0272193	-2.163	0.0305633	-1.82	0.0688073	-1.465	0.143046	-1.522	0.127933	-1.122	0.261793	-1.37	0.170661
rs3780293	9	80076247	-2.973	0.00294556	-2.174	0.0296983	-2.135	0.0327463	-1.863	0.0625205	-1.347	0.178123	-1.458	0.144769	-0.904	0.365832	-1.209	0.226836
rs3010671	9	81078138	-3.061	0.00220577	-2.016	0.043804	-2.179	0.0293092	-1.756	0.0790487	-1.351	0.176779	-1.39	0.164399	-0.946	0.344358	-1.136	0.25606
rs1361537	9	81692440	-2.835	0.00457843	-1.591	0.111622	-2.175	0.0296583	-1.591	0.111602	-0.992	0.321222	-0.926	0.354218	-0.715	0.474682	-0.794	0.427061
rs11138350	9	82359588	-2.715	0.00663074	-1.427	0.153576	-2.096	0.0361003	-1.442	0.149399	-0.945	0.344811	-0.809	0.418241	-0.669	0.503259	-0.695	0.487158
rs10491946	9	82977316	-2.742	0.0061125	-1.389	0.16486	-2.155	0.0311281	-1.468	0.142022	-0.913	0.360993	-0.748	0.454691	-0.637	0.523903	-0.643	0.520421
rs3930538	9	84011200	-3.127	0.00176496	-1.135	0.256358	-2.589	0.00961391	-1.298	0.194311	-1.102	0.2706	-0.69	0.490117	-0.639	0.522719	-0.328	0.742581
rs1855608	9	84521381	-3.141	0.00168523	-1.148	0.250921	-2.581	0.00985674	-1.367	0.171494	-1.026	0.304993	-0.657	0.511153	-0.581	0.56114	-0.311	0.755978
rs61602652	9	85752837	-2.717	0.00659386	-1.125	0.260742	-2.451	0.0142391	-1.538	0.124156	-0.702	0.482451	-0.473	0.636303	-0.398	0.690673	-0.127	0.898747
rs7861108	9	86826872	-2.37	0.0177889	-1.098	0.272165	-2.387	0.017008	-1.657	0.0974307	-0.375	0.707432	-0.331	0.7406	-0.2	0.84179	0.02	0.984092
rs913444	9	87861650	-2.196	0.0281193	-1.269	0.204366	-2.361	0.0182316	-1.918	0.0551706	-0.31	0.756868	-0.293	0.769406	-0.132	0.894614	0.134	0.893647
rs11141018	9	88164213	-2.19	0.0285531	-1.261	0.207449	-2.35	0.0187643	-1.905	0.0567687	-0.311	0.755888	-0.294	0.769115	-0.135	0.892315	0.14	0.888582
rs12340913	9	89387312	-2.018	0.0436347	-1.206	0.227637	-2.197	0.0280417	-1.88	0.0601522	-0.209	0.834703	-0.269	0.787683	-0.146	0.883846	0.15	0.880859
rs12002901	9	90359962	-1.66	0.0968688	-1.133	0.257078	-1.636	0.101785	-1.527	0.126667	-0.149	0.881873	-0.459	0.646231	-0.387	0.698753	-0.28	0.77935
rs10868791	9	91154126	-1.643	0.100379	-0.977	0.328769	-1.526	0.126987	-1.239	0.215361	-0.307	0.75903	-0.49	0.624389	-0.561	0.574619	-0.362	0.717137
rs7033919	9	92260403	-1.574	0.11538	-0.799	0.424117	-1.379	0.167753	-1.009	0.312841	-0.334	0.738533	-0.456	0.648366	-0.569	0.569299	-0.289	0.772437
rs2246522	9	93080194	-1.194	0.232367	-0.498	0.618268	-0.94	0.347151	-0.608	0.543461	-0.409	0.682574	-0.443	0.658064	-0.87	0.38407	-0.424	0.67144
rs1751798	9	93941796	-0.989	0.322841	-0.381	0.702833	-0.736	0.461665	-0.459	0.646373	-0.381	0.703097	-0.461	0.644953	-0.996	0.319453	-0.515	0.606838
rs2001917	9	94685926	-0.594	0.552539	-0.232	0.816813	-0.401	0.688137	-0.26	0.794822	-0.32	0.748989	-0.502	0.615686	-1.03	0.303189	-0.589	0.555898
rs10821119	9	96145271	-0.249	0.803318	0.05	0.96052	-0.2	0.841485	-0.064	0.949257	-0.112	0.910662	-0.322	0.747272	-1.067	0.285986	-0.655	0.512759
rs3852401	9	97333275	0.02	0.983974	0.119	0.904924	0.069	0.945035	0.089	0.928897	0.01	0.992147	-0.31	0.756893	-1.089	0.276115	-0.749	0.453736
rs7025117	9	98340320	0.799	0.424319	0.342	0.732252	0.893	0.371746	0.599	0.549253	0.257	0.797369	-0.256	0.798155	-1.005	0.314661	-0.807	0.419402
rs12338220	9	99330052	1.497	0.134462	0.458	0.646996	1.549	0.121329	0.839	0.401639	0.662	0.507923	-0.056	0.955734	-0.725	0.468327	-0.65	0.516008
rs7037100	9	99606529	1.498	0.134246	0.457	0.647941	1.551	0.1208	0.839	0.401709	0.662	0.507815	-0.055	0.95638	-0.727	0.467008	-0.651	0.515369
rs4742762	9	101855570	1.189	0.234322	0.848	0.396221	1.558	0.119166	1.406	0.159862	0.207	0.835737	-0.045	0.964017	-1.45	0.147158	-1.041	0.297853
rs7870701	9	102897144	1.155	0.248225	0.901	0.367457	1.586	0.112754	1.505	0.132436	0.144	0.885609	-0.046	0.963279	-1.544	0.12253	-1.098	0.272085
rs7868230	9	103598789	1.028	0.304162	0.938	0.348137	1.566	0.117464	1.591	0.111497	0.102	0.919122	-0.005	0.99589	-1.597	0.110377	-1.092	0.274641
rs1932158	9	105009468	0.673	0.500659	0.857	0.391591	1.144	0.252686	1.399	0.161797	-0.207	0.836194	-0.128	0.898381	-1.862	0.0625766	-1.15	0.25032
rs10820412	9	106058590	0.624	0.53245	0.813	0.41637	1.113	0.265804	1.369	0.171136	-0.28	0.779661	-0.192	0.847602	-1.811	0.0701048	-1.109	0.267228
rs10991231	9	107112483	0.69	0.490178	0.853	0.39369	1.15	0.250088	1.38	0.167667	-0.238	0.81213	-0.151	0.880063	-1.772	0.0764075	-1.072	0.283711
rs4598317	9	108656238	0.996	0.319222	1.09	0.275552	1.202	0.229207	1.221	0.22224	-0.035	0.972162	0.133	0.893894	-1.312	0.189685	-0.703	0.482109
rs10759180	9	109162816	0.903	0.366581	1.151	0.249935	0.992	0.321267	1.082	0.27929	-0.073	0.941576	0.287	0.773735	-1.247	0.212341	-0.589	0.556001
rs10978931	9	110346728	0.396	0.692036	1.246	0.212789	0.56	0.575529	1.101	0.271086	-0.301	0.763392	0.525	0.599623	-1.297	0.19452	-0.375	0.707763
rs28412870	9	112078548	0.391	0.695569	1.181	0.237712	0.527	0.598326	1.024	0.305899	-0.225	0.822054	0.547	0.584525	-1.038	0.299286	-0.127	0.898775
rs3780528	9	113667277	0.221	0.824996	1.035	0.300823	0.122	0.902844	0.801	0.423244	-0.04	0.967968	0.614	0.539183	-0.811	0.417136	0.37	0.711227
rs28655161	9	114831896	0.112	0.910733	0.978	0.328148	0.054	0.956712	0.809	0.418614	-0.09	0.92867	0.557	0.57771	-0.867	0.386191	0.387	0.69845
rs786990	9	115416257	0.112	0.910493	0.977	0.328581	0.055	0.9563	0.809	0.418313	-0.091	0.927754	0.557	0.577862	-0.87	0.38441	0.385	0.700593
rs2622266	9	116420246	-0.124	0.901184	0.489	0.624822	-0.014	0.988673	0.58	0.561628	-0.327	0.743745	0.141	0.888233	-1.041	0.297801	0.06	0.952386
rs902488	9	117106522	-0.395	0.692559	-0.218	0.827514	-0.152	0.879575	0.072	0.942536	-0.496	0.61962	-0.413	0.679655	-1.285	0.198651	-0.419	0.675448
rs3181360	9	117691558	-0.364	0.716086	-0.241	0.809616	-0.163	0.87057	0.018	0.985262	-0.489	0.624912	-0.486	0.626811	-1.263	0.206605	-0.461	0.64497
rs10739459	9	118869883	-0.401	0.688444	-0.424	0.67173	-0.186	0.852131	-0.127	0.89885	-0.535	0.592805	-0.685	0.493484	-1.323	0.185982	-0.63	0.528777
rs4144636	9	119762707	-0.623	0.532974	-0.986	0.324079	-0.653	0.513546	-0.86	0.390008	-0.516	0.605587	-1.048	0.294777	-1.296	0.194859	-0.892	0.372441
rs6478322	9	120490389	-0.658	0.510852	-1.079	0.280726	-0.733	0.463425	-0.989	0.322508	-0.563	0.573178	-1.181	0.237779	-1.348	0.177682	-1.09	0.275835
rs2807724	9	121729794	-0.744	0.456837	-1.226	0.220306	-0.81	0.417934	-1.159	0.246279	-0.642	0.520713	-1.311	0.189877	-1.31	0.190183	-1.149	0.250591
rs929589	9	122899590	-0.597	0.55038	-1.2	0.230235	-0.737	0.460952	-1.256	0.209146	-0.396	0.692241	-1.151	0.249764	-0.84	0.400998	-0.985	0.324443
rs17343890	9	123349699	-0.609	0.542501	-1.212	0.225678	-0.742	0.458216	-1.266	0.205496	-0.401	0.688441	-1.157	0.247319	-0.843	0.399254	-0.995	0.319628
rs520198	9	124390320	-0.797	0.425393	-1.149	0.250386	-0.801	0.423377	-1.181	0.237652	-0.478	0.63232	-1.102	0.270281	-0.836	0.403154	-0.955	0.339662
rs10116346	9	124881622	-0.807	0.419743	-1.121	0.262116	-0.815	0.415208	-1.184	0.236299	-0.485	0.627916	-1.078	0.280895	-0.798	0.424606	-0.919	0.358161
rs10760260	9	125713526	-0.809	0.418356	-1.107	0.26843	-0.717	0.473376	-1.061	0.288767	-0.6	0.548181	-1.122	0.261802	-0.808	0.418893	-0.999	0.317787
rs11789412	9	127589808	-0.998	0.318192	-1.448	0.147668	-0.937	0.348534	-1.38	0.167728	-0.62	0.535064	-1.173	0.240639	-0.58	0.562029	-0.948	0.3429
rs4837024	9	128739400	-0.992	0.32137	-1.409	0.158836	-0.916	0.359835	-1.35	0.177019	-0.601	0.547608	-1.14	0.254291	-0.55	0.582407	-0.94	0.347217
rs3739553	9	129984107	-0.787	0.431086	-1.344	0.179047	-0.574	0.565803	-1.221	0.221954	-0.41	0.681625	-1.105	0.269109	-0.501	0.616262	-1.128	0.259268
rs10760523	9	130776897	-0.782	0.434384	-1.292	0.196217	-0.565	0.571867	-1.211	0.225709	-0.411	0.681254	-1.019	0.308143	-0.412	0.680492	-1.043	0.296978
rs4507869	9	132127719	-1.085	0.277783	-1.289	0.197461	-0.825	0.409252	-1.179	0.238207	-0.477	0.633691	-0.854	0.393188	-0.198	0.842963	-0.669	0.503271
rs590086	9	133343659	-1.793	0.0729636	-1.519	0.12879	-1.252	0.210733	-1.156	0.247501	-1.051	0.293474	-1.146	0.251969	-0.393	0.694299	-0.582	0.560461
rs2987392	9	134711461	-2.625	0.0086678	-1.841	0.0655563	-1.933	0.0531828	-1.397	0.162433	-1.669	0.0950653	-1.499	0.133853	-0.672	0.5018	-0.732	0.464007
rs871461	9	135077361	-2.631	0.00852066	-1.847	0.0646835	-1.934	0.0530975	-1.397	0.162502	-1.677	0.093562	-1.509	0.131264	-0.684	0.494268	-0.746	0.455728
rs28515121	9	136291594	-3.106	0.00189903	-2.399	0.016439	-2.356	0.0184763	-1.827	0.0676775	-2.066	0.0388012	-1.87	0.0615467	-1.217	0.223766	-1.485	0.137659
rs2789823	9	136769888	-3.411	0.000646473	-2.664	0.00771614	-2.615	0.00891509	-1.97	0.0488541	-2.282	0.0225115	-2.04	0.0413298	-1.593	0.111151	-1.81	0.0702436
rs7864699	9	137724371	-3.533	0.000411393	-2.822	0.00477644	-2.775	0.00551286	-2.211	0.0270376	-2.556	0.0105943	-1.95	0.0511914	-1.802	0.0716116	-1.645	0.100011
rs7873874	9	138302726	-3.195	0.0013989	-2.836	0.00456967	-2.485	0.0129697	-2.408	0.016044	-2.524	0.0116058	-2.06	0.0394015	-1.603	0.10897	-1.497	0.134498
rs28756857	9	140960567	-2.612	0.00900818	-2.437	0.0147899	-2.49	0.0127823	-2.764	0.00571427	-1.588	0.112326	-0.89	0.373351	-0.53	0.596252	-0.316	0.752085
rs10795194	10	521431	0.522	0.601766	-0.295	0.767637	0.142	0.887102	0.031	0.975313	0.075	0.939862	-0.541	0.588589	-1.717	0.0859634	-1.302	0.192881
rs5013176	10	1412238	0.524	0.600416	-0.297	0.766509	0.144	0.885521	0.031	0.975637	0.077	0.938517	-0.542	0.587541	-1.718	0.0858612	-1.304	0.192335
rs10903741	10	2348123	0.662	0.507775	-0.237	0.813024	0.3	0.763924	0.123	0.90217	0.229	0.819132	-0.504	0.614085	-1.753	0.0796371	-1.367	0.171772
rs4423101	10	3008619	0.43	0.667078	-0.279	0.780236	0.182	0.855779	0.149	0.881841	0.025	0.979829	-0.359	0.719372	-2.015	0.0439169	-1.45	0.147148
rs7078292	10	3806376	0.762	0.446134	0.836	0.403244	0.631	0.52803	1.389	0.164687	0.534	0.593602	0.801	0.423385	-1.415	0.15695	-0.515	0.606661
rs10904207	10	4286897	0.832	0.405593	1.001	0.316692	0.652	0.514254	1.496	0.134641	0.667	0.504924	1.042	0.297575	-1.281	0.200149	-0.321	0.748325
rs2105450	10	5115907	0.759	0.44794	0.9	0.368339	0.458	0.646751	1.269	0.204394	0.743	0.457382	1.149	0.250688	-1.172	0.241335	-0.308	0.757807
rs11259403	10	6572225	0.542	0.587532	1.223	0.22141	-0.035	0.972234	1.081	0.279637	1.053	0.292343	1.823	0.0683517	-0.393	0.694414	0.352	0.725109
rs4747574	10	7755623	0.167	0.867573	0.843	0.399353	-0.347	0.728856	0.555	0.57918	1.152	0.249316	1.954	0.0507359	-0.148	0.8823	0.559	0.576362
rs7100408	10	8508228	-0.095	0.924408	0.643	0.520453	-0.528	0.597705	0.345	0.729774	1.091	0.275096	1.982	0.047516	-0.249	0.803571	0.51	0.609868
rs1998596	10	9399473	-0.573	0.566709	0.362	0.717708	-1.06	0.289233	-0.256	0.798147	1.069	0.285237	2.09	0.0366201	-0.146	0.883828	0.543	0.586879
rs2804054	10	10160039	-0.596	0.551215	0.374	0.708327	-1.006	0.314492	-0.243	0.807863	1.047	0.295037	2.119	0.0341027	-0.079	0.937302	0.645	0.518611
rs201078	10	11002752	-0.814	0.415563	0.276	0.782923	-1.072	0.283746	-0.24	0.810586	0.88	0.378676	1.991	0.0464459	-0.167	0.867675	0.6	0.548496
rs2440113	10	11464063	-0.866	0.386338	0.285	0.775703	-1.089	0.27635	-0.202	0.840202	0.858	0.390901	2.006	0.0448705	-0.147	0.883045	0.641	0.521556
rs12780223	10	12689914	-1.489	0.136365	0.043	0.965398	-1.528	0.126545	-0.373	0.708876	0.507	0.612067	1.656	0.0977555	-0.241	0.809671	0.502	0.615408
rs11253684	10	15943346	-1.602	0.10924	-0.907	0.364626	-0.931	0.352019	-0.64	0.522151	-0.078	0.93743	0.146	0.88411	-0.528	0.597441	-0.236	0.813665
rs359307	10	17342489	-1.817	0.0692708	-1.463	0.14344	-0.951	0.34178	-0.872	0.38339	-0.217	0.828515	-0.54	0.58945	-0.937	0.34872	-0.863	0.388217
rs11013093	10	18518934	-1.836	0.0663581	-1.464	0.143165	-0.99	0.322147	-0.912	0.361768	-0.251	0.801548	-0.651	0.514942	-1.06	0.289102	-1.034	0.301362
rs17670074	10	19705383	-1.369	0.170985	-1.191	0.233634	-0.73	0.465372	-0.829	0.407264	-0.097	0.922412	-0.602	0.547128	-1.011	0.311929	-1.012	0.311433
rs2358866	10	20501874	-1.232	0.217905	-1.079	0.280802	-0.567	0.570947	-0.723	0.46973	-0.115	0.908774	-0.652	0.514258	-1.041	0.2979	-1.036	0.300055
rs78881625	10	21455373	-1.015	0.309993	-1.026	0.304914	-0.42	0.674195	-0.726	0.467977	-0.105	0.916079	-0.725	0.468669	-1.088	0.276699	-1.188	0.235005
rs12251462	10	22715057	-0.831	0.406079	-0.906	0.364835	-0.169	0.865575	-0.586	0.558208	-0.097	0.923032	-0.743	0.457522	-1.1	0.271429	-1.245	0.213169
rs11013746	10	24133028	-1	0.317284	-0.734	0.463234	-0.072	0.942234	-0.368	0.712886	-0.377	0.706152	-0.69	0.490317	-1.339	0.180438	-1.375	0.169139
rs3808907	10	25242922	-1.224	0.220787	-0.988	0.323253	-0.09	0.928188	-0.532	0.59468	-0.624	0.532771	-1.029	0.303404	-1.657	0.0975736	-1.796	0.0725107
rs495338	10	25620487	-1.292	0.196482	-0.991	0.321705	-0.099	0.921249	-0.473	0.636156	-0.729	0.466166	-1.092	0.275003	-1.714	0.0865292	-1.814	0.0696212
rs2236418	10	26505496	-1.357	0.174757	-1.15	0.250098	-0.121	0.903572	-0.514	0.607047	-0.848	0.396386	-1.28	0.200651	-1.614	0.106432	-1.793	0.0730045
rs11015373	10	27200881	-1.398	0.16217	-1.261	0.207176	-0.175	0.86096	-0.627	0.530528	-0.883	0.37699	-1.465	0.142856	-1.595	0.110743	-1.797	0.0723652
rs2815558	10	27975180	-1.317	0.187822	-1.228	0.219408	-0.138	0.890357	-0.6	0.548812	-0.734	0.463207	-1.359	0.174142	-1.463	0.143437	-1.693	0.0903928
rs1775919	10	29173102	-0.953	0.340579	-1.09	0.275797	0.134	0.893008	-0.358	0.720478	-0.41	0.681947	-1.017	0.309098	-1.239	0.215207	-1.414	0.15726
rs4622160	10	29550249	-0.509	0.611095	-0.855	0.392377	0.434	0.664556	-0.198	0.842694	-0.075	0.940066	-0.755	0.449999	-0.995	0.319647	-1.207	0.227546
rs588931	10	30781288	0.061	0.951716	-0.48	0.630883	0.941	0.346946	0.122	0.902528	0.59	0.554987	-0.105	0.916473	-0.348	0.727908	-0.534	0.5935
rs7349	10	31817905	0.367	0.713437	-0.19	0.849012	1.201	0.229611	0.447	0.654812	0.811	0.417425	0.178	0.858363	-0.18	0.857541	-0.177	0.859868
rs7900894	10	32487505	0.392	0.695	-0.171	0.864574	1.218	0.223139	0.445	0.656379	0.842	0.399987	0.223	0.823777	-0.17	0.865368	-0.152	0.879572
rs2776937	10	33606189	0.318	0.750431	-0.108	0.914066	1.197	0.231288	0.522	0.601559	0.848	0.396197	0.372	0.709595	-0.23	0.818187	-0.021	0.983448
rs593992	10	34536049	0.501	0.616643	0.404	0.686521	1.632	0.102766	1.286	0.198407	0.798	0.425015	0.573	0.566613	-0.23	0.818347	0.252	0.800711
rs10827503	10	35724454	0.508	0.611161	0.309	0.757329	1.676	0.0936441	1.256	0.208986	0.75	0.453503	0.454	0.649963	-0.225	0.821989	0.203	0.838886
rs772394	10	35980025	0.499	0.618071	0.308	0.757793	1.653	0.0982788	1.253	0.210133	0.757	0.448969	0.451	0.651844	-0.212	0.83199	0.211	0.832667
rs7908422	10	37074863	1.043	0.296775	0.918	0.358376	2.084	0.0371533	1.852	0.0640361	0.941	0.346847	0.716	0.47405	0.063	0.949785	0.525	0.599295
rs1200818	10	37559338	1.045	0.296005	0.92	0.357807	2.086	0.0370003	1.854	0.0637603	0.941	0.34687	0.716	0.474219	0.062	0.950666	0.524	0.599989
rs2749647	10	38549612	1.045	0.295907	0.92	0.357773	2.086	0.0369801	1.854	0.0637341	0.941	0.346912	0.715	0.474316	0.062	0.950714	0.524	0.600008
rs210238	10	43014780	1.045	0.295834	0.919	0.357877	2.086	0.036961	1.854	0.0637266	0.941	0.346907	0.715	0.474535	0.062	0.950865	0.524	0.600146
rs709616	10	48631327	0.882	0.377794	1.058	0.290237	1.784	0.0744237	1.902	0.0571806	0.845	0.398369	0.735	0.462505	-0.036	0.971093	0.64	0.5223
rs11101394	10	49805216	0.875	0.381691	1.056	0.290878	1.777	0.0756311	1.897	0.0578025	0.837	0.402793	0.736	0.461639	-0.051	0.959388	0.635	0.525638
rs3729496	10	50821191	0.771	0.440666	0.735	0.462496	1.524	0.127459	1.554	0.120159	0.832	0.405545	0.605	0.545182	-0.173	0.86234	0.473	0.635904
rs2574951	10	52043987	0.633	0.526974	0.594	0.55237	1.323	0.18588	1.363	0.172962	0.8	0.423742	0.591	0.554762	-0.266	0.790595	0.394	0.693596
rs9414827	10	52897074	0.585	0.558533	0.526	0.599151	1.21	0.226171	1.238	0.215597	0.83	0.406545	0.61	0.541623	-0.222	0.824679	0.413	0.679326
rs445739	10	55296717	0.216	0.829293	-0.21	0.833673	0.401	0.688672	0.124	0.900993	0.923	0.355785	0.293	0.769202	0.251	0.801904	0.479	0.632075
rs7358217	10	55609769	0.212	0.832221	-0.231	0.817326	0.39	0.69643	0.103	0.917964	0.926	0.354412	0.276	0.7825	0.248	0.804461	0.46	0.645207
rs10825659	10	57650954	0.498	0.618788	-0.25	0.802533	0.637	0.524169	0.157	0.875408	0.947	0.343746	0.126	0.899628	0.302	0.762462	0.432	0.665947
rs10733970	10	58773025	0.543	0.587306	-0.245	0.806564	0.675	0.499724	0.166	0.868442	0.959	0.337486	0.122	0.902669	0.309	0.757574	0.427	0.669109
rs2184033	10	59823894	0.668	0.504382	-0.272	0.785287	0.722	0.470518	0.094	0.925204	1.025	0.305288	0.131	0.895841	0.214	0.83022	0.274	0.783853
rs4948317	10	60571435	0.807	0.419441	-0.169	0.865941	0.648	0.517216	0	0.999994	1.203	0.228875	0.322	0.747085	0.346	0.729359	0.396	0.691806
rs12357206	10	61790383	0.862	0.38877	-0.095	0.924579	0.49	0.624088	-0.189	0.849876	1.415	0.157091	0.536	0.591682	0.553	0.580244	0.584	0.559007
rs224136	10	64470675	0.436	0.662627	-0.54	0.589478	0.107	0.915062	-0.65	0.515611	1.165	0.244083	0.212	0.831843	0.256	0.798141	0.261	0.794178
rs7910662	10	65253700	0.421	0.673528	-0.557	0.577214	0.101	0.919397	-0.661	0.508506	1.149	0.250473	0.196	0.844876	0.243	0.807766	0.247	0.804712
rs2394040	10	65890094	0.366	0.714529	-0.852	0.394277	0.103	0.918225	-0.853	0.393446	1.05	0.293668	-0.042	0.966369	0.282	0.777638	0.126	0.899386
rs16920386	10	66551141	0.35	0.726052	-0.876	0.380847	0.119	0.905442	-0.85	0.395432	1.034	0.301302	-0.085	0.932523	0.285	0.775294	0.114	0.909125
rs7922131	10	67592521	0.268	0.788651	-1.006	0.314584	0.328	0.742714	-0.605	0.545504	0.555	0.578958	-0.54	0.588923	0.016	0.987325	-0.138	0.889916
rs10997868	10	69664959	0.098	0.921954	-1.116	0.264494	0.359	0.719335	-0.501	0.616075	0.11	0.912267	-0.763	0.44566	-0.327	0.743893	-0.402	0.687509
rs756322	10	72744630	0.926	0.354558	-0.989	0.322736	1.372	0.170137	-0.184	0.853913	-0.198	0.843354	-1.562	0.118186	-0.368	0.713057	-0.884	0.376747
rs7098039	10	73888394	1.728	0.0839069	-0.596	0.550971	2.154	0.0312658	0.3	0.764373	-0.081	0.935837	-1.899	0.0575872	-0.121	0.903914	-0.98	0.327015
rs7901016	10	74637326	1.732	0.0833578	-0.594	0.552628	2.158	0.0309438	0.305	0.760372	-0.082	0.934298	-1.901	0.0573009	-0.122	0.902859	-0.982	0.325996
rs12644	10	75197051	1.742	0.0815942	-0.552	0.580995	2.169	0.030108	0.353	0.724053	-0.103	0.917657	-1.902	0.0571247	-0.126	0.900077	-0.976	0.329133
rs11001034	10	76180335	1.743	0.0814	-0.551	0.581654	2.168	0.0301658	0.352	0.724544	-0.104	0.917091	-1.903	0.0570547	-0.126	0.900086	-0.976	0.328851
rs1551067	10	76787128	1.575	0.115214	-0.613	0.539608	1.912	0.0558472	0.195	0.845358	-0.014	0.98914	-1.759	0.0786396	0.09	0.928024	-0.733	0.463355
rs7097617	10	77504287	1.415	0.157069	-0.698	0.484944	1.684	0.0920918	0.057	0.954669	0.008	0.993536	-1.662	0.0965345	0.179	0.857711	-0.571	0.568166
rs12766217	10	78122729	1.261	0.207397	-0.537	0.591577	1.36	0.17397	-0.004	0.996446	0.184	0.853946	-1.373	0.1698	0.349	0.726845	-0.355	0.722384
rs6480855	10	79026227	0.977	0.328351	-0.392	0.695114	1.021	0.307427	-0.041	0.967213	0.299	0.76463	-1.036	0.300175	0.603	0.546295	-0.011	0.991189
rs3758464	10	79785825	0.866	0.38647	-0.355	0.722318	0.879	0.379448	-0.06	0.95219	0.311	0.75584	-0.969	0.332482	0.653	0.514059	0.071	0.943309
rs2279335	10	81164521	-1.731	0.0833882	-1.715	0.0864335	-1.3	0.193439	-1.433	0.151746	-0.503	0.614971	-0.972	0.330865	0.373	0.70894	0.096	0.923788
rs10882097	10	82568684	-2.792	0.00523401	-1.707	0.0878642	-1.915	0.0554524	-1.28	0.200703	-1.076	0.281823	-1.028	0.304146	-0.126	0.899491	0.074	0.941185
rs7902158	10	83723457	-3.062	0.00219718	-1.615	0.106353	-2.001	0.0454077	-1.035	0.300503	-1.193	0.232686	-0.957	0.338653	-0.434	0.664594	0.034	0.972828
rs7069367	10	84074976	-3.078	0.00208472	-1.622	0.104895	-2.013	0.0440901	-1.041	0.298047	-1.199	0.230703	-0.958	0.337975	-0.437	0.662291	0.034	0.972765
rs7916364	10	86098324	-3.601	0.000316546	-1.798	0.0721334	-2.244	0.0248396	-1.219	0.222718	-1.465	0.142997	-0.932	0.351284	-0.563	0.573391	0.007	0.994367
rs7910550	10	86633900	-3.618	0.000296828	-1.751	0.0798844	-2.238	0.025207	-1.182	0.23708	-1.505	0.132231	-0.919	0.35826	-0.596	0.55145	0.009	0.992651
rs9420382	10	87862479	-3.643	0.000269519	-1.717	0.0859615	-2.143	0.0321097	-1.08	0.280128	-1.623	0.104667	-0.955	0.339745	-0.782	0.434001	-0.081	0.935599
rs10887650	10	88461699	-3.684	0.000229162	-1.788	0.0737743	-2.145	0.0319419	-1.128	0.259515	-1.671	0.0946287	-1.038	0.299451	-0.862	0.388953	-0.171	0.864577
rs7914810	10	89336834	-3.763	0.000167554	-1.829	0.0674332	-2.099	0.0358406	-1.108	0.26806	-1.77	0.0767504	-1.135	0.256332	-0.935	0.349764	-0.251	0.801966
rs1935581	10	90195149	-3.737	0.00018658	-1.853	0.0638689	-1.972	0.0485937	-1.049	0.294275	-1.854	0.0637003	-1.234	0.217066	-0.996	0.319108	-0.336	0.736826
rs17121936	10	91218305	-3.747	0.000178761	-2.043	0.0410312	-1.803	0.0713785	-1.06	0.289197	-2.212	0.0269785	-1.557	0.119447	-1.164	0.244411	-0.586	0.557574
rs6583810	10	94116233	-3.579	0.000344867	-2.122	0.0338271	-1.505	0.132347	-1.019	0.308353	-2.38	0.017311	-1.739	0.0819563	-1.225	0.220557	-0.859	0.390474
rs7099034	10	95545378	-3.076	0.00209875	-2.048	0.0405304	-0.852	0.394159	-0.707	0.479623	-2.335	0.0195594	-2.01	0.0444304	-1.506	0.132008	-1.327	0.184372
rs4494250	10	96563757	-2.916	0.00353997	-1.926	0.0540762	-0.749	0.453747	-0.63	0.528489	-2.281	0.0225515	-1.965	0.049466	-1.446	0.148248	-1.258	0.208398
rs524295	10	97348734	-2.85	0.00436742	-1.911	0.0560469	-0.727	0.466998	-0.665	0.506279	-2.187	0.0287559	-1.865	0.0621244	-1.408	0.158993	-1.174	0.240566
rs3789940	10	98085338	-2.85	0.00436994	-1.908	0.0563299	-0.727	0.467111	-0.663	0.507337	-2.187	0.0287535	-1.863	0.0624459	-1.409	0.15891	-1.171	0.241464
rs4919060	10	98699136	-2.774	0.00554377	-1.506	0.132063	-0.516	0.605721	-0.274	0.783758	-2.231	0.0256845	-1.589	0.112127	-1.427	0.153585	-0.93	0.352215
rs60731885	10	99395652	-2.585	0.00973919	-1.521	0.128355	-0.589	0.555643	-0.485	0.627525	-1.966	0.0492955	-1.444	0.148664	-1.312	0.189541	-0.895	0.371037
rs4919199	10	100044136	-2.399	0.0164264	-1.519	0.128787	-0.596	0.551223	-0.564	0.572811	-1.709	0.0874835	-1.371	0.170419	-1.173	0.2407	-0.822	0.411153
rs2862553	10	101048492	-2.295	0.0217061	-1.423	0.154762	-0.663	0.507212	-0.549	0.582696	-1.489	0.136488	-1.274	0.202493	-1.066	0.286357	-0.707	0.479683
rs11190730	10	102621414	-2.161	0.0306593	-1.398	0.162003	-0.636	0.524813	-0.608	0.54311	-1.322	0.186285	-1.357	0.174927	-0.921	0.356896	-0.654	0.512798
rs11817154	10	103606736	-2.121	0.0338947	-1.316	0.188162	-0.662	0.50787	-0.623	0.533553	-1.298	0.19414	-1.39	0.164473	-0.907	0.364466	-0.637	0.524215
rs4919641	10	104217503	-2.103	0.0354454	-1.335	0.181804	-0.669	0.503693	-0.664	0.506719	-1.278	0.201349	-1.409	0.158755	-0.923	0.356089	-0.674	0.500422
rs2281859	10	105271758	-2.104	0.035413	-1.336	0.18166	-0.67	0.502666	-0.666	0.505145	-1.28	0.200595	-1.414	0.157426	-0.931	0.351966	-0.682	0.494958
rs10748861	10	105927104	-2.114	0.0345426	-1.387	0.165337	-0.706	0.48012	-0.734	0.46303	-1.288	0.197788	-1.472	0.141115	-0.972	0.331	-0.746	0.45548
rs10884071	10	106731970	-2	0.045453	-1.338	0.180872	-0.629	0.529262	-0.655	0.512242	-1.182	0.237124	-1.467	0.142301	-1.04	0.298191	-0.857	0.39158
rs6584730	10	107973384	-1.862	0.0625674	-1.155	0.24813	-0.524	0.599957	-0.483	0.629211	-1.148	0.250786	-1.425	0.154076	-1.057	0.29049	-0.853	0.393395
rs7919051	10	108754043	-1.762	0.0781461	-1.382	0.166941	-0.551	0.581918	-0.741	0.458736	-1.159	0.246462	-1.622	0.104719	-1.186	0.235664	-1.126	0.259965
rs1660997	10	109233349	-1.754	0.0793849	-1.367	0.171707	-0.542	0.588143	-0.724	0.469076	-1.163	0.244803	-1.619	0.105466	-1.199	0.230341	-1.132	0.257692
rs12256465	10	110188670	-1.971	0.0487006	-1.34	0.180123	-0.717	0.473259	-0.695	0.486802	-1.268	0.204926	-1.606	0.108284	-1.215	0.224344	-1.016	0.309601
rs1503256	10	111222113	-1.975	0.0482878	-1.34	0.180288	-0.717	0.473226	-0.691	0.489463	-1.269	0.204434	-1.602	0.109219	-1.22	0.222494	-1.009	0.312859
rs10885117	10	113022555	-2.127	0.0333869	-1.385	0.16609	-0.752	0.451765	-0.681	0.495885	-1.403	0.160729	-1.609	0.107507	-1.629	0.10341	-1.313	0.189245
rs6585143	10	113963430	-2.074	0.0381229	-1.332	0.182884	-0.72	0.471488	-0.659	0.510127	-1.362	0.173288	-1.554	0.120083	-1.607	0.10801	-1.303	0.19249
rs10885556	10	116102242	-1.627	0.103771	-1.647	0.0995631	-0.831	0.405792	-1.404	0.160275	-1.21	0.226404	-1.854	0.0638088	-1.255	0.209561	-1.24	0.214828
rs7084514	10	116752306	-1.39	0.164406	-1.647	0.0994668	-0.793	0.428032	-1.541	0.123221	-1.137	0.255354	-1.873	0.06107	-1.106	0.268843	-1.155	0.247964
rs2615876	10	117665860	-1.405	0.160013	-1.62	0.105215	-0.786	0.431944	-1.511	0.130867	-1.168	0.242727	-1.886	0.0592781	-1.089	0.276071	-1.133	0.257097
rs10787762	10	118916215	-2.379	0.0173469	-1.602	0.109209	-1.701	0.0889562	-1.641	0.100899	-1.339	0.180452	-1.505	0.132203	-0.825	0.409339	-0.64	0.522063
rs7904946	10	120727619	-3.874	0.00010704	-2.029	0.0424449	-3.474	0.000512862	-2.517	0.0118234	-1.327	0.184596	-0.765	0.444444	-0.363	0.716607	0.046	0.963319
rs11199019	10	121323204	-3.875	0.000106453	-2.031	0.0422929	-3.476	0.00050912	-2.518	0.0117885	-1.326	0.184873	-0.763	0.445467	-0.361	0.718033	0.048	0.962087
rs2901235	10	122152784	-4.024	5.7258e-05	-1.93	0.0536406	-3.598	0.000320631	-2.406	0.0161395	-1.465	0.142813	-0.703	0.481818	-0.797	0.425258	-0.185	0.853533
rs6599662	10	124942806	-3.795	0.000147704	-1.464	0.143171	-2.969	0.0029846	-1.231	0.21829	-2.054	0.0399519	-0.84	0.401113	-1.422	0.15517	-0.313	0.754327
rs3902963	10	126031899	-3.35	0.000808099	-1.284	0.199	-2.419	0.0155512	-0.97	0.332222	-2.182	0.0291396	-0.793	0.427677	-1.734	0.0828346	-0.363	0.716809
rs12768691	10	127197908	-2.838	0.00454259	-0.708	0.47903	-1.785	0.0743188	-0.214	0.830469	-2.358	0.0183685	-0.754	0.450641	-1.856	0.0635214	-0.289	0.772294
rs2930121	10	127874740	-2.949	0.00318784	-0.736	0.461498	-2.035	0.0418578	-0.303	0.762235	-2.463	0.0137739	-0.837	0.402618	-2.035	0.0418081	-0.427	0.669488
rs2489392	10	128944080	-3.409	0.00065293	-0.807	0.419437	-2.441	0.014654	-0.241	0.8096	-2.814	0.00489161	-1.192	0.233382	-2.607	0.00914224	-0.892	0.372646
rs61484573	10	129712083	-3.583	0.000339914	-1.085	0.277865	-2.609	0.00907258	-0.446	0.655416	-2.919	0.00351261	-1.468	0.14221	-2.626	0.00863852	-1.03	0.302934
rs10741164	10	130541770	-3.722	0.000197418	-1.353	0.176036	-2.624	0.00868065	-0.49	0.624375	-3.065	0.00217938	-1.752	0.0797396	-2.674	0.00748657	-1.205	0.228395
rs2792980	10	131200443	-4.06	4.91e-05	-2.149	0.0316668	-2.74	0.00613905	-1.067	0.285967	-3.164	0.00155684	-1.996	0.045882	-2.172	0.0298923	-0.895	0.37103
rs10829744	10	132217047	-4.297	1.73e-05	-2.327	0.0199565	-2.93	0.00338666	-1.28	0.200369	-3.12	0.0018108	-1.855	0.063603	-1.539	0.123813	-0.262	0.793122
rs3892707	10	132583686	-4.368	1.26e-05	-2.352	0.0186568	-2.972	0.00295655	-1.292	0.196388	-3.179	0.00147892	-1.866	0.0620348	-1.486	0.137273	-0.214	0.830227
rs4394761	10	133514014	-4.694	2.68e-06	-2.137	0.0325996	-3.34	0.000836781	-1.155	0.248291	-3.452	0.000556413	-1.733	0.0830674	-1.48	0.13888	-0.059	0.952585
rs56343556	11	1405829	0.855	0.392774	1.303	0.192484	0.411	0.680804	0.82	0.412036	0.338	0.735057	1.265	0.205995	0.281	0.778955	0.621	0.534824
rs800336	11	2473131	0.76	0.447056	1.14	0.254343	0.209	0.834824	0.647	0.517868	0.195	0.845133	0.972	0.330966	0.123	0.901711	0.495	0.620373
rs10834648	11	3645345	1.08	0.280362	1.288	0.197576	0.477	0.633647	0.853	0.393612	0.414	0.678555	0.972	0.33107	0.254	0.799654	0.58	0.562227
rs10768634	11	5193410	1.364	0.172648	1.348	0.177526	0.807	0.419441	1.043	0.297005	0.556	0.578116	0.785	0.432359	0.417	0.676744	0.612	0.540377
rs10839548	11	6322284	1.416	0.156785	1.35	0.177069	0.863	0.388246	1.029	0.303695	0.682	0.494927	0.853	0.393797	0.691	0.489527	0.794	0.427375
rs7110779	11	7657821	1.417	0.156595	1	0.317466	0.926	0.354602	0.772	0.440123	0.984	0.325146	0.912	0.361903	1.499	0.133893	1.418	0.156158
rs4758042	11	8129296	0.848	0.396278	0.664	0.506838	0.564	0.572445	0.496	0.619673	0.733	0.463578	0.761	0.446955	1.48	0.138921	1.475	0.140305
rs10840285	11	9690013	0.923	0.355825	0.661	0.508775	0.609	0.542692	0.397	0.69126	0.977	0.328703	0.915	0.360098	1.721	0.0852748	1.603	0.108918
rs2132517	11	10791983	0.926	0.354608	0.651	0.514783	0.579	0.562338	0.272	0.785821	1.219	0.223034	1.118	0.263467	1.932	0.0533966	1.755	0.0792722
rs10831594	11	11367614	1.042	0.297223	0.655	0.512563	0.742	0.458132	0.248	0.804243	1.491	0.13593	1.354	0.175662	2.119	0.0340787	1.862	0.0625518
rs10741584	11	12383869	1.609	0.10771	0.905	0.365721	1.146	0.251774	0.346	0.729249	2.102	0.0355839	1.776	0.0756915	2.183	0.0290556	1.763	0.0779575
rs10734203	11	12828092	1.781	0.0749219	0.83	0.406339	1.321	0.186511	0.325	0.744827	2.236	0.0253838	1.717	0.0859593	2.229	0.0257953	1.707	0.0878203
rs4471396	11	13934928	1.852	0.0639764	0.658	0.510235	1.293	0.196003	0.156	0.876404	2.345	0.0190182	1.645	0.100069	2.194	0.0282203	1.593	0.111251
rs1470145	11	15977337	1.866	0.0619753	0.572	0.567471	1.206	0.227797	0.047	0.962549	2.45	0.0143009	1.654	0.0982037	2.065	0.0389243	1.492	0.135703
rs376152	11	16883854	1.899	0.0575393	0.629	0.52966	1.249	0.211635	0.127	0.899297	2.408	0.0160614	1.604	0.108686	1.949	0.0513336	1.384	0.166473
rs11024739	11	18645843	1.737	0.0823222	0.423	0.672627	1.272	0.203404	0.103	0.917653	2.163	0.0305795	1.281	0.200216	1.678	0.0934167	1.068	0.285604
rs11025385	11	20127046	1.394	0.16325	0.611	0.541195	1.281	0.200189	0.663	0.507167	1.847	0.0647487	1.016	0.309621	1.402	0.160858	0.943	0.345882
rs10833411	11	20931291	1.367	0.171776	0.613	0.539642	1.33	0.183482	0.746	0.455894	1.922	0.0546091	1.024	0.305783	1.017	0.309191	0.657	0.511087
rs4622263	11	22173372	1.579	0.114359	0.843	0.39918	1.625	0.10413	1.062	0.288192	2.05	0.0403642	0.998	0.31832	0.866	0.386295	0.512	0.608595
rs671923	11	22484739	1.631	0.102878	0.845	0.397978	1.682	0.0926129	1.079	0.280749	2.124	0.0336451	0.998	0.318355	0.895	0.370888	0.487	0.62603
rs10834179	11	23726195	1.83	0.067287	1.039	0.298987	1.939	0.0525457	1.386	0.165746	2.27	0.0232057	1.105	0.268988	0.869	0.385002	0.471	0.637971
rs2957778	11	24029671	1.865	0.0621885	1.034	0.301008	2.032	0.0421426	1.451	0.146906	2.247	0.0246291	1.04	0.298535	0.881	0.378383	0.447	0.655132
rs7940339	11	25140782	1.758	0.0788017	0.822	0.410824	2.09	0.0366459	1.351	0.176583	2.09	0.0366214	0.869	0.384677	0.811	0.417288	0.321	0.748497
rs1561937	11	25585180	1.64	0.100987	0.63	0.528492	2.043	0.0410129	1.209	0.226657	1.954	0.0506437	0.726	0.467825	0.737	0.461376	0.191	0.848224
rs11030016	11	27487992	1.825	0.0679963	0.746	0.455379	2.108	0.0350098	1.256	0.209149	1.916	0.0553506	0.784	0.432834	0.931	0.351867	0.384	0.701102
rs10835296	11	28269884	1.946	0.0516911	0.685	0.493399	2.155	0.031183	1.188	0.234985	1.922	0.0545613	0.699	0.48436	1.034	0.301355	0.447	0.655019
rs1949419	11	28828762	2.035	0.0418429	0.577	0.564151	2.147	0.031805	1.021	0.307267	1.984	0.0472975	0.627	0.530347	1.175	0.240021	0.509	0.6108
rs326753	11	29598857	2.043	0.0410841	0.562	0.573874	2.152	0.0313748	1.01	0.312336	1.971	0.0487682	0.601	0.547585	1.185	0.236142	0.516	0.605601
rs294364	11	30709418	2.439	0.0147156	0.563	0.573447	2.23	0.0257656	0.86	0.389918	2.227	0.0259753	0.607	0.543963	1.342	0.179752	0.516	0.606009
rs290090	11	31037514	2.439	0.0147097	0.563	0.573504	2.23	0.0257754	0.859	0.390077	2.227	0.025964	0.607	0.543937	1.341	0.179795	0.516	0.606094
rs224630	11	32087108	2.503	0.0123045	0.568	0.570352	2.273	0.0230416	0.837	0.40285	2.245	0.0247536	0.611	0.541174	1.345	0.178686	0.506	0.612571
rs76339303	11	33636821	2.941	0.00327466	-0.14	0.888364	2.413	0.0158131	-0.154	0.877875	1.97	0.0488883	0.23	0.818157	0.807	0.419714	-0.22	0.825546
rs10836265	11	34637669	2.069	0.0385212	-0.318	0.750463	1.625	0.104216	-0.374	0.708292	1.363	0.172966	0.165	0.869234	0.064	0.948952	-0.623	0.533466
rs2553780	11	35076479	2.045	0.0408202	-0.282	0.778003	1.632	0.102693	-0.331	0.740303	1.333	0.182379	0.161	0.871885	0.009	0.992888	-0.661	0.508778
rs7952702	11	36004699	2.025	0.0428611	-0.322	0.747317	1.687	0.0915145	-0.357	0.721289	1.176	0.239437	0.013	0.989997	-0.197	0.8441	-0.94	0.347461
rs1461350	11	37153829	2.431	0.0150642	-0.052	0.958656	2.099	0.035792	-0.022	0.982132	1.42	0.155586	0.068	0.945913	0.072	0.942456	-0.938	0.348159
rs2045737	11	38306585	2.57	0.0101668	0.059	0.953205	2.201	0.0277086	0.078	0.937519	1.541	0.123201	0.153	0.878741	0.31	0.756248	-0.775	0.43844
rs4756448	11	38590019	2.57	0.0101687	0.059	0.953167	2.201	0.0277139	0.078	0.937481	1.542	0.12319	0.153	0.878639	0.31	0.75621	-0.775	0.438484
rs7933522	11	40247102	2.517	0.0118312	0.129	0.897228	2.181	0.0292189	0.182	0.855831	1.421	0.155455	0.088	0.930262	0.146	0.883527	-0.905	0.36532
rs11036391	11	41431255	2.458	0.0139753	0.127	0.899276	2.132	0.0329894	0.232	0.816897	1.238	0.21558	-0.097	0.923122	0.099	0.921434	-0.98	0.326886
rs7480010	11	42246718	2.4	0.0163761	0.088	0.930187	2.046	0.0407212	0.192	0.847667	1.232	0.217816	-0.085	0.932334	0.164	0.869834	-0.896	0.370387
rs7127925	11	42754350	2.412	0.0158772	0.089	0.928864	2.055	0.0398995	0.195	0.845412	1.236	0.216469	-0.081	0.935518	0.179	0.857554	-0.88	0.378783
rs2434465	11	43955783	2.787	0.00532591	0.287	0.774229	2.521	0.0116872	0.531	0.595611	1.212	0.225338	-0.24	0.810683	0.187	0.851287	-0.949	0.342668
rs4505038	11	45934697	3.686	0.000227478	0.415	0.678402	3.816	0.000135675	1.208	0.226923	1.059	0.289569	-0.588	0.556314	0.409	0.682594	-0.895	0.370667
rs2035067	11	46963196	3.958	7.55e-05	0.363	0.716959	4.128	3.6623e-05	1.256	0.208984	1.031	0.302741	-0.765	0.444032	0.473	0.635957	-0.922	0.356297
rs11601310	11	48085189	3.973	7.11e-05	0.31	0.756521	4.168	3.08e-05	1.241	0.214686	0.98	0.327239	-0.852	0.394205	0.544	0.586455	-0.937	0.348746
rs4882110	11	48558249	3.969	7.2e-05	0.308	0.757892	4.164	3.13e-05	1.238	0.215871	0.978	0.328111	-0.852	0.394092	0.542	0.587885	-0.941	0.34694
rs1917321	11	49377760	3.963	7.4e-05	0.32	0.748979	4.161	3.17e-05	1.243	0.213759	0.975	0.329367	-0.843	0.398995	0.536	0.592179	-0.942	0.346099
rs1592586	11	50630255	3.985	6.74e-05	0.422	0.672788	4.239	2.25e-05	1.369	0.171048	0.965	0.334727	-0.872	0.383169	0.407	0.683659	-1.066	0.286312
rs505370	11	51391587	3.941	8.12e-05	0.466	0.641457	4.235	2.28e-05	1.422	0.155145	0.914	0.360967	-0.892	0.372146	0.328	0.742996	-1.121	0.262422
rs11229060	11	55079522	3.937	8.25e-05	0.472	0.637234	4.239	2.25e-05	1.431	0.152398	0.908	0.36366	-0.895	0.370591	0.316	0.751983	-1.128	0.259488
rs628524	11	56310222	3.938	8.22e-05	0.474	0.635648	4.241	2.22e-05	1.435	0.151336	0.908	0.363978	-0.896	0.370301	0.314	0.753781	-1.129	0.259025
rs2847655	11	59865671	3.733	0.000189041	0.912	0.361831	4.199	2.68e-05	1.853	0.0639009	0.765	0.444137	-0.668	0.504191	-0.01	0.992218	-1.067	0.285817
rs2905495	11	60841281	3.713	0.000204972	1.367	0.171678	4.419	9.94e-06	2.43	0.0151076	0.704	0.481412	-0.597	0.55077	-0.412	0.680079	-1.22	0.222527
rs3017599	11	61316307	3.552	0.000383007	1.405	0.160053	4.264	2.01e-05	2.374	0.0175737	0.728	0.466888	-0.517	0.60507	-0.687	0.492041	-1.439	0.150024
rs1293035	11	62246596	3.527	0.000419673	1.423	0.154671	4.244	2.2001e-05	2.388	0.0169407	0.743	0.457492	-0.477	0.633639	-0.678	0.498032	-1.411	0.158198
rs11231300	11	62771582	3.515	0.000440127	1.428	0.153236	4.229	2.35e-05	2.393	0.0167034	0.72	0.471659	-0.503	0.615207	-0.754	0.450795	-1.471	0.141221
rs666194	11	65159382	3.868	0.000109713	1.84	0.065818	4.758	1.95e-06	3.044	0.00233235	0.473	0.636072	-0.622	0.533953	-0.998	0.318146	-1.501	0.133234
rs3016311	11	66091814	3.893	9.91e-05	1.896	0.0579326	4.785	1.71e-06	3.101	0.00192605	0.453	0.650365	-0.641	0.52124	-1.07	0.284701	-1.54	0.123589
rs10896167	11	67065889	3.849	0.000118449	1.904	0.0569617	4.727	2.28e-06	3.07	0.00213821	0.447	0.654684	-0.657	0.511479	-1.116	0.264589	-1.568	0.11698
rs308326	11	67772869	3.799	0.000145178	1.938	0.0526443	4.674	2.95e-06	3.084	0.00203951	0.44	0.659963	-0.603	0.546692	-1.1	0.271528	-1.525	0.127306
rs614394	11	69419268	3.424	0.000616418	1.903	0.0570897	4.291	1.78e-05	2.962	0.0030522	0.312	0.755276	-0.454	0.64963	-1.253	0.210103	-1.576	0.115026
rs2096818	11	70374786	3.011	0.00260364	1.882	0.0598605	3.142	0.0016762	2.315	0.0206063	0.94	0.347444	0.437	0.66201	-0.717	0.473181	-0.73	0.465094
rs10793379	11	70731148	3.084	0.00204518	1.863	0.0624332	2.991	0.00278149	2.124	0.0336646	1.093	0.274518	0.492	0.622418	-0.599	0.549479	-0.722	0.470266
rs552966	11	71788217	3.04	0.00236905	1.698	0.0894486	2.771	0.00558428	1.785	0.0742289	1.245	0.213287	0.593	0.553347	-0.599	0.54897	-0.774	0.438681
rs7111814	11	72935825	3.029	0.00245307	1.57	0.116515	2.63	0.0085494	1.525	0.127366	1.397	0.162538	0.714	0.475493	-0.474	0.63583	-0.684	0.494136
rs2444601	11	73611016	3.036	0.00239382	1.599	0.109918	2.569	0.0101968	1.48	0.138883	1.427	0.153709	0.757	0.448859	-0.482	0.629699	-0.679	0.496872
rs6592622	11	75756145	3.218	0.0012889	1.981	0.0475987	2.475	0.0133211	1.624	0.10446	2.004	0.045044	1.247	0.212538	-0.02	0.984255	0.068	0.945445
rs7118970	11	76660780	3.048	0.00230082	1.952	0.0509857	2.386	0.0170201	1.672	0.0944444	2.009	0.0445623	1.216	0.224009	0.145	0.884717	0.238	0.812163
rs613686	11	77882393	3.02	0.00252614	2.001	0.0454192	2.35	0.0187724	1.698	0.0894835	2.046	0.0407638	1.278	0.201148	0.141	0.887532	0.242	0.809041
rs7125515	11	78317997	3.016	0.00256313	2.007	0.0447273	2.341	0.0192247	1.691	0.0909288	2.085	0.0370284	1.325	0.18512	0.172	0.863414	0.279	0.780221
rs1000960	11	79376133	2.782	0.00539713	1.74	0.0818371	1.819	0.0689795	1.145	0.25236	2.24	0.0250705	1.551	0.12079	0.6	0.548294	0.719	0.472059
rs7950486	11	80547481	2.654	0.00795055	1.564	0.11784	1.669	0.0951523	0.954	0.340238	2.247	0.0246085	1.511	0.130744	0.667	0.505033	0.774	0.438808
rs2032408	11	81006339	2.644	0.00819579	1.551	0.120978	1.629	0.103262	0.921	0.357137	2.292	0.0218878	1.557	0.119561	0.75	0.45299	0.866	0.386332
rs10792613	11	82094199	2.57	0.01016	1.443	0.149101	1.481	0.138671	0.772	0.439886	2.422	0.0154478	1.672	0.0945375	0.947	0.34367	1.084	0.278288
rs58178367	11	83642842	2.148	0.0317392	0.935	0.34976	1.248	0.21201	0.49	0.624226	2.221	0.0263317	1.447	0.147959	0.926	0.354257	1.085	0.277703
rs568789	11	84146142	1.941	0.0522807	0.905	0.365576	1.158	0.246676	0.566	0.571617	2.063	0.0391217	1.44	0.149757	0.906	0.365172	1.17	0.242064
rs6592257	11	85346073	1.846	0.0648792	0.879	0.379339	1.087	0.277062	0.586	0.557912	2.028	0.0425651	1.399	0.161877	0.941	0.346459	1.223	0.221435
rs10792837	11	85905715	1.844	0.0652041	0.889	0.374259	1.084	0.278292	0.596	0.551114	2.022	0.0431963	1.394	0.163283	0.943	0.345803	1.23	0.218633
rs61552	11	86920178	1.886	0.0593415	0.994	0.320189	0.947	0.34341	0.569	0.569535	2.241	0.0250578	1.489	0.136601	1.288	0.197816	1.525	0.127152
rs592128	11	87597790	1.703	0.0885647	0.997	0.318958	0.751	0.452861	0.545	0.585932	2.199	0.0278708	1.493	0.1355	1.411	0.158216	1.668	0.0953591
rs905646	11	88353802	1.686	0.0917124	1.051	0.293044	0.686	0.492671	0.548	0.583371	2.245	0.0247454	1.565	0.117664	1.51	0.130986	1.787	0.0739396
rs489009	11	89896457	1.965	0.0493909	1.218	0.223239	0.878	0.379812	0.697	0.485944	2.37	0.017805	1.541	0.123263	1.716	0.0862173	1.908	0.0564018
rs7113004	11	90562153	2.144	0.0320559	1.366	0.171852	0.983	0.325798	0.794	0.427009	2.423	0.0153836	1.548	0.121578	1.771	0.0765588	1.929	0.0537611
rs12273274	11	91272582	2.041	0.0412289	1.367	0.171516	0.922	0.356354	0.821	0.411365	2.316	0.0205545	1.463	0.143432	1.679	0.093069	1.85	0.0643624
rs1390779	11	91873636	2.032	0.0421513	1.402	0.160776	0.94	0.347293	0.883	0.377285	2.256	0.0240793	1.426	0.15392	1.685	0.0919367	1.851	0.0641031
rs3847554	11	92668826	2.026	0.0427257	1.524	0.127585	0.994	0.320321	1.047	0.294933	2.14	0.0323829	1.398	0.16201	1.632	0.102583	1.836	0.0663524
rs1506657	11	93637839	1.868	0.0617828	1.513	0.130279	0.707	0.479876	0.902	0.367185	2.108	0.0350464	1.524	0.127481	1.623	0.104666	1.978	0.0479368
rs7104535	11	94454413	1.765	0.0775505	1.531	0.12581	0.473	0.636286	0.803	0.421878	2.165	0.030392	1.653	0.0983789	1.652	0.0985056	2.064	0.038977
rs1255161	11	95494313	1.874	0.0608886	1.739	0.0820864	0.518	0.604552	0.969	0.332555	2.372	0.0176724	2.047	0.0406429	1.536	0.124577	2.23	0.0257504
rs7945466	11	96571163	1.728	0.0839382	1.607	0.108083	0.332	0.739797	0.863	0.388105	2.275	0.0229134	1.954	0.0506602	1.255	0.209372	2.041	0.0412151
rs1452673	11	97252625	1.898	0.0577568	1.737	0.0823615	0.458	0.647309	1.006	0.314263	2.218	0.0265346	1.94	0.0523636	1.144	0.252442	2.008	0.0446832
rs578331	11	97894832	1.894	0.0582786	1.74	0.0819402	0.444	0.657258	1.002	0.316304	2.206	0.0274114	1.949	0.0513147	1.139	0.254718	2.011	0.0443467
rs7947441	11	98824624	1.821	0.068592	1.904	0.0569634	0.437	0.661776	1.102	0.270478	1.961	0.0498866	1.868	0.0617783	0.835	0.403645	1.748	0.0804624
rs2726355	11	99455061	1.842	0.0654495	1.922	0.0545817	0.439	0.66046	1.098	0.272117	1.941	0.0523009	1.877	0.0605537	0.825	0.409651	1.752	0.0797917
rs1442449	11	100165790	1.976	0.0481426	2.034	0.0419518	0.569	0.569464	1.171	0.241567	1.963	0.0496005	1.943	0.0520628	0.86	0.389792	1.802	0.0715787
rs4754743	11	101114519	2.191	0.0284323	2.2	0.0277953	0.711	0.477371	1.245	0.213083	2.031	0.0422936	2.022	0.04322	0.933	0.351062	1.875	0.0607768
rs548336	11	102259947	2.878	0.00400056	2.685	0.00724615	1.35	0.17713	1.62	0.105129	2.265	0.0234964	2.191	0.0284551	1.111	0.266402	1.918	0.0551306
rs1917448	11	103498150	2.87	0.0041035	2.684	0.00727701	1.344	0.178882	1.618	0.105649	2.26	0.0238251	2.19	0.0285576	1.105	0.269286	1.914	0.0555578
rs6591090	11	104532836	2.862	0.00420746	2.718	0.0065719	1.345	0.178689	1.647	0.0994624	2.266	0.0234532	2.221	0.0263561	1.093	0.27459	1.923	0.0545357
rs17104003	11	105092244	2.767	0.00565361	2.68	0.00736643	1.293	0.195967	1.673	0.094313	2.314	0.0206417	2.265	0.0234923	1.128	0.259125	2.006	0.0448468
rs527709	11	106251514	2.663	0.00773751	2.575	0.0100214	1.196	0.231521	1.599	0.109923	2.259	0.023854	2.169	0.0300965	1.107	0.268395	1.967	0.0491392
rs11212024	11	106947600	2.634	0.00843687	2.777	0.00547926	1.121	0.262162	1.659	0.0970258	2.31	0.020868	2.364	0.0180804	0.978	0.328183	2.033	0.0420079
rs493770	11	107529940	2.737	0.00619428	2.9	0.00373713	1.143	0.253209	1.708	0.0876237	2.402	0.0163096	2.484	0.0130097	1.028	0.303855	2.12	0.0340337
rs2640758	11	108429200	2.884	0.00392502	3.007	0.00263631	1.249	0.211844	1.801	0.0717507	2.521	0.0117089	2.574	0.0100434	1.106	0.268707	2.169	0.0300818
rs10890985	11	109228405	3.209	0.00133328	3.539	0.000401891	1.331	0.183341	2.059	0.0394788	2.784	0.00536724	2.84	0.00451173	1.042	0.297632	2.206	0.0273796
rs546359	11	109697903	3.194	0.00140535	3.503	0.000460888	1.252	0.21043	1.94	0.0524265	2.841	0.00449136	2.857	0.00427178	0.934	0.350524	2.096	0.036066
rs226124	11	110710408	3.191	0.00141966	3.618	0.00029648	1.153	0.24873	1.934	0.053089	2.814	0.00488952	2.976	0.00292302	0.801	0.423353	2.115	0.0344628
rs7130573	11	111115013	3.173	0.00150812	3.647	0.00026576	1.017	0.309141	1.824	0.0680891	2.853	0.00432884	3.089	0.00201013	0.895	0.370663	2.208	0.027218
rs360726	11	111989592	3.088	0.0020163	3.466	0.000528827	0.907	0.364405	1.614	0.106572	2.777	0.00548144	2.995	0.00274571	0.911	0.362389	2.184	0.0289984
rs7111410	11	113049287	2.91	0.00361326	3.052	0.00226944	0.786	0.431871	1.271	0.203802	2.76	0.0057793	2.848	0.00439558	0.946	0.344114	2.104	0.0353589
rs7934726	11	113910276	2.61	0.00905455	1.987	0.0468982	0.553	0.580583	0.429	0.667779	2.861	0.00422097	2.433	0.0149705	1.449	0.147382	1.978	0.0479799
rs1619714	11	115552918	2.14	0.0323368	1.557	0.119522	0.348	0.727958	0.118	0.905862	2.421	0.0154616	2.183	0.029055	1.015	0.310073	1.662	0.0965706
rs1508102	11	116379889	1.427	0.15346	1.176	0.239468	-0.034	0.972867	-0.095	0.924566	1.903	0.0570874	1.942	0.0520791	0.67	0.502764	1.407	0.159406
rs10892063	11	116896155	1.259	0.207948	1.242	0.214332	-0.244	0.807063	-0.151	0.880012	1.683	0.0923019	1.903	0.0570117	0.526	0.598723	1.337	0.181067
rs7484249	11	120142118	-0.515	0.606834	1.292	0.196503	-1.488	0.136681	0.112	0.910881	0.099	0.921251	1.227	0.219857	-0.014	0.988501	1.208	0.226872
rs60912271	11	121519662	-0.918	0.358602	1.18	0.238068	-1.542	0.123094	0.233	0.816069	-0.312	0.755088	0.962	0.336218	-0.344	0.730734	1.02	0.307699
rs12287912	11	122675193	-0.982	0.32633	1.486	0.137374	-1.382	0.167001	0.821	0.411388	-0.856	0.391833	0.733	0.463757	-0.517	0.605386	0.98	0.326899
rs7927064	11	123261385	-1.166	0.243795	1.536	0.124653	-1.378	0.16813	0.987	0.323659	-1.34	0.180352	0.372	0.71013	-0.857	0.391255	0.601	0.547955
rs11219726	11	124466751	-1.191	0.233813	1.313	0.189127	-1.461	0.144069	0.68	0.496451	-1.22	0.222446	0.531	0.595116	-0.806	0.420087	0.678	0.497877
rs1471446	11	127274109	-1.669	0.0950547	1.391	0.164324	-2.211	0.0270234	0.382	0.702586	-1.42	0.15572	0.845	0.397919	-0.87	0.38453	0.844	0.398616
rs7107309	11	128272676	-1.784	0.0743734	1.347	0.178091	-2.28	0.0226167	0.322	0.747468	-1.458	0.14473	0.828	0.407946	-0.929	0.352874	0.775	0.438382
rs7949651	11	129832270	-1.628	0.103616	1.605	0.108465	-2.12	0.0339923	0.454	0.649522	-1.593	0.111241	0.795	0.426407	-1.205	0.228056	0.531	0.595753
rs6590504	11	130639678	-1.409	0.1588	1.569	0.116619	-2.087	0.036913	0.347	0.728814	-1.38	0.167618	0.881	0.378387	-1.085	0.277983	0.547	0.584243
rs1793615	11	131088026	-1.31	0.190287	1.5	0.133524	-2.127	0.0334179	0.18	0.857253	-1.199	0.230565	1.078	0.281103	-0.908	0.363888	0.671	0.502255
rs6590705	11	133334522	-0.73	0.46536	0.766	0.443807	-1.944	0.0518772	-0.423	0.672327	-0.243	0.807901	1.327	0.184419	-0.038	0.96968	0.98	0.326929
rs61454082	11	133934517	-0.483	0.629198	0.85	0.395306	-1.899	0.0575913	-0.386	0.699229	-0.257	0.797065	1.216	0.223956	-0.028	0.977637	0.773	0.439691
rs7107007	11	134638283	-0.072	0.942541	0.811	0.417082	-1.572	0.115915	-0.479	0.63216	-0.046	0.963191	1.283	0.199468	0.188	0.8505	0.87	0.384521
rs10744557	12	332860	-0.95	0.342337	0.697	0.485609	-0.863	0.387867	0.45	0.652391	-0.934	0.350448	-0.172	0.863549	-0.656	0.51181	0.279	0.779893
rs4765819	12	1563871	-1.005	0.314924	0.551	0.581594	-0.994	0.32008	0.25	0.802269	-0.83	0.406295	-0.132	0.895303	-0.632	0.527648	0.264	0.792052
rs10744567	12	2780816	-1.162	0.245402	0.091	0.927398	-1.364	0.172525	-0.281	0.778869	-0.63	0.528697	-0.056	0.955671	-0.828	0.407774	-0.07	0.943874
rs11062435	12	3076665	-1.165	0.2442	0.018	0.985377	-1.307	0.191279	-0.327	0.743531	-0.66	0.509514	-0.072	0.942613	-0.881	0.378442	-0.155	0.876908
rs7138562	12	4229988	-1.555	0.119892	0.136	0.891712	-1.405	0.159904	-0.237	0.812637	-1.18	0.237839	-0.259	0.795967	-0.839	0.401618	0.132	0.895035
rs674163	12	5300031	-2.391	0.016796	-0.56	0.57573	-1.76	0.078338	-0.543	0.58747	-2.077	0.0377846	-1.044	0.29663	-1.016	0.309742	-0.035	0.972086
rs6489706	12	6359894	-2.483	0.0130125	-0.793	0.427534	-1.718	0.0858728	-0.612	0.540454	-2.261	0.0237776	-1.279	0.200999	-1.028	0.304173	0.014	0.988841
rs10459096	12	7586595	-2.669	0.00761847	-1.239	0.215398	-1.624	0.104433	-0.804	0.421264	-2.163	0.0305524	-1.45	0.147087	-0.98	0.327147	-0.048	0.961478
rs2376905	12	7985752	-2.001	0.0453727	-1.262	0.206961	-0.881	0.378058	-0.554	0.579314	-2.049	0.0404407	-1.877	0.0605353	-1.012	0.311556	-0.314	0.753287
rs11047443	12	8976780	-1.644	0.100126	-1.18	0.237805	-0.448	0.65433	-0.252	0.800989	-2.163	0.0305782	-2.194	0.0282181	-1.028	0.30392	-0.417	0.676765
rs2109903	12	9739449	-1.507	0.131885	-1.176	0.2394	-0.338	0.735109	-0.228	0.81951	-2.107	0.0351311	-2.215	0.0267777	-1.015	0.310121	-0.436	0.66266
rs7962426	12	10415847	-1.378	0.168075	-1.136	0.25608	-0.247	0.805175	-0.166	0.868139	-2.097	0.0359952	-2.253	0.0242487	-1.077	0.281665	-0.561	0.574564
rs2111049	12	11827629	-0.849	0.395972	-0.881	0.378446	-0.015	0.987778	-0.098	0.921803	-1.758	0.0788204	-2.05	0.0403926	-1.093	0.274554	-0.656	0.51213
rs1640874	12	13065709	0.66	0.5094	-1.123	0.261523	0.719	0.472359	-0.567	0.570681	-0.602	0.547474	-2.07	0.0384761	-0.786	0.431759	-1.143	0.253238
rs11055450	12	13603787	0.925	0.354791	-1.186	0.235678	0.946	0.343992	-0.6	0.548671	-0.431	0.666296	-2.166	0.0303019	-0.733	0.463557	-1.316	0.188272
rs6488695	12	14749972	1.363	0.17284	-1.239	0.215172	1.334	0.182243	-0.649	0.516331	-0.181	0.85613	-2.196	0.0281183	-0.581	0.561292	-1.426	0.153774
rs984303	12	15750391	1.827	0.0676432	-1.003	0.315842	1.525	0.127184	-0.606	0.544419	0.14	0.888964	-1.928	0.0539077	-0.359	0.719455	-1.268	0.204812
rs10846247	12	16062450	1.737	0.0823769	-0.944	0.345372	1.443	0.148969	-0.609	0.542214	0.15	0.881107	-1.792	0.0731098	-0.405	0.685721	-1.194	0.232497
rs10846448	12	17028884	1.58	0.114077	-0.962	0.336037	1.382	0.166905	-0.554	0.579656	0.07	0.944199	-1.752	0.0797619	-0.497	0.618845	-1.258	0.20838
rs7135970	12	17319646	1.58	0.114087	-0.962	0.336013	1.382	0.166919	-0.554	0.579642	0.07	0.944196	-1.752	0.079761	-0.497	0.618884	-1.258	0.2084
rs9300119	12	18489408	1.29	0.197047	-1.066	0.286307	1.177	0.239368	-0.623	0.533263	-0.148	0.882347	-1.835	0.0665486	-0.561	0.574923	-1.261	0.207307
rs1388093	12	19028431	1.198	0.230791	-1.121	0.262487	1.116	0.264545	-0.668	0.504269	-0.214	0.830188	-1.876	0.060595	-0.569	0.569356	-1.274	0.202616
rs10743347	12	20154110	0.851	0.394546	-0.979	0.327762	0.948	0.3431	-0.573	0.566711	-0.467	0.640692	-1.718	0.0857147	-0.642	0.520891	-1.126	0.260068
rs10841714	12	21098302	0.519	0.603711	-0.695	0.48681	0.882	0.377951	-0.297	0.766422	-0.843	0.399163	-1.526	0.127048	-0.748	0.454179	-0.873	0.382623
rs10743430	12	22151573	0.26	0.794835	-0.382	0.702831	1.04	0.298295	0.165	0.868734	-1.177	0.239244	-1.397	0.162296	-0.852	0.394401	-0.685	0.49349
rs11046794	12	23261452	0.139	0.889548	-0.107	0.914474	1.219	0.222931	0.582	0.560388	-1.37	0.170713	-1.345	0.178678	-0.944	0.34522	-0.595	0.551538
rs7298579	12	24749874	-0.121	0.903828	0.214	0.830903	0.971	0.331758	0.872	0.383097	-1.338	0.181017	-1.002	0.316441	-0.717	0.473658	-0.114	0.909292
rs7303282	12	25432626	-0.328	0.743223	0.29	0.771612	0.879	0.379472	1.044	0.296568	-1.63	0.103197	-1.165	0.244103	-0.897	0.369664	-0.209	0.83481
rs6487543	12	26438189	-0.675	0.49956	0.01	0.992308	0.432	0.665659	0.681	0.495703	-1.705	0.0881567	-1.239	0.215531	-0.916	0.35963	-0.242	0.808543
rs4931170	12	29388772	-0.295	0.768234	0.375	0.707588	0.822	0.411099	1.077	0.281327	-1.165	0.244113	-0.681	0.496036	-0.706	0.480196	0.004	0.996732
rs1622965	12	30427049	-0.126	0.899356	0.553	0.580235	0.862	0.388537	1.097	0.272827	-0.715	0.474384	-0.251	0.802125	-0.522	0.601423	0.22	0.825498
rs4931655	12	33058062	0.394	0.693713	0.419	0.675401	1.202	0.229223	0.893	0.371643	0.03	0.975986	0.017	0.986203	0.048	0.961558	0.451	0.651863
rs9795581	12	34642579	0.537	0.591116	0.513	0.608081	1.293	0.196016	0.968	0.332902	0.171	0.864012	0.115	0.908455	0.297	0.766548	0.591	0.554612
rs7970273	12	39046064	0.533	0.593927	0.515	0.606865	1.291	0.19684	0.97	0.332005	0.169	0.865968	0.116	0.908019	0.298	0.765863	0.592	0.554164
rs1005955	12	40340849	0.311	0.755777	0.485	0.627825	1.161	0.24557	0.957	0.338494	0.05	0.960098	0.052	0.958466	0.235	0.814293	0.557	0.577631
rs280371	12	41508644	0.132	0.895319	0.55	0.582318	1.21	0.226302	1.148	0.250917	-0.258	0.796386	-0.142	0.887334	-0.111	0.911954	0.32	0.748662
rs12309695	12	42226876	0.116	0.907268	0.636	0.524464	1.247	0.212485	1.245	0.213181	-0.337	0.736213	-0.183	0.855073	-0.26	0.795139	0.225	0.822083
rs7958980	12	43258744	0.158	0.874491	0.931	0.352093	1.298	0.194396	1.548	0.121671	-0.381	0.703388	-0.119	0.905647	-0.369	0.712472	0.247	0.805186
rs12322164	12	44413166	0.236	0.813102	1.001	0.316696	1.379	0.16804	1.63	0.103126	-0.364	0.716198	-0.095	0.92434	-0.362	0.71724	0.262	0.793221
rs2731032	12	45477074	0.524	0.600292	1.277	0.201639	1.566	0.117294	1.913	0.0557368	-0.229	0.818738	0.076	0.939262	-0.26	0.794632	0.514	0.607288
rs7971936	12	46353125	0.834	0.404045	1.458	0.144868	1.812	0.0699287	2.075	0.0380016	-0.083	0.933627	0.254	0.799337	-0.062	0.950954	0.748	0.454231
rs2471583	12	46921611	0.976	0.329157	1.586	0.112846	1.958	0.0502361	2.226	0.0260304	-0.106	0.915618	0.263	0.792206	-0.039	0.969102	0.81	0.417771
rs832723	12	47613284	0.991	0.321596	1.586	0.112643	1.945	0.0517974	2.21	0.0270788	-0.085	0.932581	0.259	0.795641	0	0.999846	0.839	0.401622
rs1274726	12	49501398	0.571	0.568072	2.273	0.023044	1.352	0.176479	2.505	0.0122519	-0.226	0.82101	0.802	0.422523	0.029	0.977161	1.113	0.265739
rs10735825	12	50768339	0.509	0.611011	2.368	0.0179026	1.22	0.222435	2.54	0.0110729	-0.212	0.831784	0.876	0.381197	0.048	0.961647	1.171	0.241602
rs4761815	12	51656651	0.494	0.621103	2.378	0.0174201	1.18	0.238015	2.528	0.0114609	-0.233	0.815542	0.843	0.399183	0.007	0.994741	1.132	0.257438
rs7966619	12	52532208	0.519	0.604013	2.218	0.0265296	0.886	0.375794	2.14	0.032373	0.084	0.933303	0.969	0.332416	0.046	0.962933	1.08	0.280335
rs784894	12	53817956	0.511	0.609445	1.817	0.069235	0.635	0.525374	1.694	0.0902156	0.403	0.686588	0.87	0.384203	0.025	0.980108	0.779	0.435723
rs2700152	12	54767443	0.42	0.67452	1.609	0.107513	0.444	0.65698	1.467	0.142361	0.603	0.546764	0.99	0.322173	0.321	0.748069	0.973	0.330583
rs11171511	12	55894216	0.749	0.454144	1.456	0.145398	0.646	0.51805	1.288	0.197801	1.133	0.25702	1.186	0.235678	0.786	0.432129	1.249	0.211633
rs7296597	12	56241955	0.777	0.437314	1.374	0.169572	0.688	0.491162	1.238	0.215597	1.119	0.263184	1.079	0.280392	0.757	0.448797	1.165	0.244038
rs4237805	12	57249600	0.932	0.351293	0.887	0.375229	0.848	0.39666	0.942	0.346174	1.029	0.303503	0.612	0.540833	0.764	0.445022	0.947	0.343741
rs7977734	12	58301062	0.935	0.349765	0.859	0.390239	0.841	0.400288	0.919	0.358061	1.049	0.294062	0.617	0.537216	0.793	0.427712	0.966	0.333947
rs782097	12	58814968	0.951	0.341404	0.698	0.485066	0.803	0.421863	0.76	0.44737	1.105	0.269354	0.468	0.639728	0.907	0.364623	0.945	0.34466
rs17554249	12	59557430	0.99	0.32234	0.603	0.546654	0.82	0.412204	0.675	0.499687	1.14	0.254343	0.361	0.718416	0.968	0.33298	0.886	0.375772
rs2088549	12	61227112	1.05	0.293652	0.176	0.86043	0.846	0.397725	0.275	0.783164	1.182	0.237016	-0.025	0.980139	1.032	0.302137	0.646	0.518494
rs4758826	12	61924685	1.025	0.305361	0.067	0.946443	0.872	0.383149	0.221	0.825042	1.15	0.25003	-0.13	0.896502	1.002	0.316281	0.566	0.571275
rs163683	12	63121060	0.946	0.344066	0.061	0.951685	0.854	0.39294	0.253	0.800418	0.954	0.339953	-0.257	0.797474	0.878	0.379714	0.545	0.585431
rs7298692	12	64850050	0.821	0.411498	0.388	0.698083	1.039	0.29903	0.737	0.461291	0.592	0.554012	-0.248	0.803961	0.482	0.629629	0.513	0.608164
rs11175577	12	65264090	0.774	0.438958	0.481	0.630478	1.066	0.286347	0.907	0.364407	0.55	0.582662	-0.121	0.904001	0.502	0.615693	0.662	0.507657
rs7134682	12	66168151	0.609	0.542576	0.422	0.673098	0.986	0.323998	0.908	0.363875	0.428	0.668565	-0.105	0.916652	0.292	0.770137	0.559	0.575835
rs10450794	12	68853791	-0.33	0.74174	0.786	0.431922	0.265	0.791002	1.136	0.255952	-0.108	0.913646	0.228	0.819509	-0.039	0.968915	0.792	0.428485
rs6581895	12	69842643	-0.381	0.703113	0.89	0.373364	0.26	0.794946	1.252	0.210552	-0.154	0.877423	0.271	0.786132	-0.086	0.931745	0.797	0.425273
rs6581950	12	71043296	-0.612	0.540382	1.061	0.288762	0.123	0.902406	1.446	0.148281	-0.29	0.771648	0.438	0.661162	-0.123	0.902107	0.968	0.332798
rs328744	12	72181905	-0.437	0.662044	1.16	0.246009	0.251	0.801886	1.518	0.128897	-0.224	0.822858	0.486	0.626658	0.078	0.937834	1.086	0.277469
rs305396	12	73022080	-0.259	0.795771	1.383	0.16673	0.352	0.724856	1.68	0.0929438	-0.095	0.924159	0.657	0.511379	0.156	0.875792	1.175	0.239818
rs1371576	12	74134791	-0.25	0.80263	1.348	0.177608	0.281	0.778794	1.615	0.106267	-0.019	0.984924	0.67	0.502698	0.203	0.839215	1.163	0.244953
rs11180311	12	75360228	-0.258	0.79674	1.328	0.184195	0.274	0.784244	1.609	0.10756	-0.018	0.985734	0.648	0.517235	0.201	0.840349	1.152	0.249266
rs11106216	12	76672829	-0.534	0.59318	1.1	0.271289	-0.119	0.90564	1.282	0.199903	0.123	0.902465	0.566	0.571315	-0.206	0.837159	0.712	0.476268
rs1527048	12	77813473	-0.683	0.494842	1.029	0.303551	-0.32	0.749319	1.172	0.241101	0.2	0.84119	0.675	0.499836	-0.47	0.63814	0.571	0.567911
rs11111245	12	79139541	-0.741	0.458392	0.867	0.386208	-0.504	0.613973	0.909	0.363452	0.456	0.648718	0.88	0.378636	-0.521	0.602406	0.494	0.621048
rs1520806	12	81270272	-0.614	0.539268	0.732	0.463918	-0.367	0.713608	0.828	0.407789	0.464	0.642879	0.801	0.423016	-0.53	0.596062	0.402	0.687616
rs10492006	12	81520738	-0.613	0.539979	0.733	0.463563	-0.366	0.714148	0.828	0.407464	0.464	0.642887	0.801	0.422852	-0.53	0.596342	0.403	0.687167
rs9651971	12	83239281	-0.355	0.722623	0.86	0.389899	-0.139	0.889207	0.928	0.353217	0.542	0.587549	0.82	0.412294	-0.355	0.722466	0.493	0.622198
rs12309142	12	84346746	-0.334	0.738367	0.876	0.381272	-0.118	0.905915	0.947	0.343824	0.544	0.586731	0.823	0.410496	-0.348	0.727743	0.499	0.617912
rs1818930	12	85391419	0.231	0.817671	1.328	0.184175	0.39	0.6967	1.393	0.163664	0.684	0.494232	1.017	0.308938	-0.129	0.897449	0.688	0.491671
rs1849384	12	85833160	0.304	0.761397	1.354	0.175663	0.433	0.66535	1.409	0.158957	0.71	0.477411	1.037	0.299596	-0.097	0.92311	0.705	0.480676
rs7980126	12	86716229	0.051	0.959075	1.547	0.121809	0.175	0.860763	1.599	0.109835	0.441	0.659541	1.026	0.304918	-0.581	0.560964	0.478	0.632832
rs902049	12	87287786	0.051	0.95947	1.547	0.121793	0.175	0.861034	1.599	0.109815	0.44	0.659852	1.026	0.304973	-0.582	0.560667	0.478	0.632967
rs4454801	12	88414188	-0.056	0.95546	1.556	0.119674	0.16	0.873036	1.661	0.0966356	0.346	0.72942	0.993	0.32068	-0.754	0.451029	0.371	0.71036
rs1688565	12	89678470	-0.17	0.86487	1.588	0.112358	0.083	0.934224	1.698	0.0895103	0.324	0.745845	1.061	0.288899	-0.859	0.390244	0.353	0.724457
rs704124	12	90826178	-0.19	0.848918	1.575	0.115337	0.073	0.942045	1.689	0.09126	0.313	0.754649	1.051	0.29336	-0.871	0.383799	0.34	0.733919
rs9645774	12	91380633	-0.745	0.4562	1.215	0.224461	-0.257	0.797451	1.433	0.151844	0.056	0.955711	0.774	0.438827	-1.019	0.308435	0.199	0.842314
rs11833905	12	92214658	-0.784	0.432971	1.198	0.23075	-0.29	0.772119	1.416	0.156824	0.025	0.980122	0.753	0.451436	-1.047	0.294889	0.175	0.861024
rs17020854	12	93355884	-1.256	0.209247	0.897	0.369466	-0.883	0.377128	0.953	0.34083	-0.237	0.812901	0.685	0.493447	-1.048	0.294707	0.252	0.801165
rs10859541	12	94010187	-1.491	0.135862	0.77	0.441097	-1.118	0.263708	0.78	0.435572	-0.409	0.682326	0.605	0.545278	-1.082	0.27937	0.239	0.811225
rs2651962	12	95002363	-1.898	0.0576969	0.449	0.653491	-1.586	0.112753	0.314	0.753347	-0.482	0.630038	0.649	0.516068	-0.874	0.382328	0.371	0.710599
rs11108222	12	96124901	-1.932	0.0533007	0.447	0.654843	-1.754	0.0793481	0.151	0.879849	-0.273	0.784489	0.8	0.423981	-0.746	0.455641	0.438	0.661347
rs7137573	12	97234893	-2.134	0.0328756	0.637	0.52401	-1.902	0.0571529	0.244	0.80693	-0.437	0.661819	0.629	0.529043	-0.885	0.376025	0.299	0.765101
rs11109058	12	97873725	-2.28	0.0225894	0.674	0.500361	-2.086	0.0369613	0.194	0.845819	-0.524	0.599988	0.61	0.541911	-0.944	0.344993	0.255	0.798612
rs829881	12	98881228	-2.492	0.0127158	0.638	0.523396	-2.279	0.0226923	0.146	0.883705	-0.671	0.501903	0.515	0.606885	-1.131	0.258103	0.046	0.963037
rs11836131	12	99586180	-2.506	0.0122252	0.68	0.496567	-2.264	0.0235823	0.233	0.815767	-0.714	0.475344	0.529	0.596509	-1.143	0.25309	0.059	0.953029
rs7311096	12	100775956	-2.567	0.0102596	0.613	0.53979	-2.356	0.0184925	0.157	0.875047	-0.709	0.478429	0.548	0.583353	-1.137	0.255709	0.076	0.939059
rs2305858	12	101761561	-2.687	0.00721808	0.557	0.577315	-2.594	0.00949511	-0.006	0.995037	-0.51	0.610077	0.839	0.401464	-0.952	0.34107	0.407	0.683664
rs4337094	12	102342103	-2.642	0.00824593	0.602	0.546978	-2.676	0.00744304	-0.05	0.960031	-0.228	0.819692	1.126	0.260182	-0.732	0.464102	0.71	0.47764
rs12820008	12	103152029	-2.563	0.0103814	0.721	0.471005	-2.661	0.00779245	0.04	0.968208	-0.089	0.928847	1.278	0.201176	-0.669	0.503692	0.838	0.401911
rs6539098	12	104102503	-2.65	0.00805842	0.699	0.484789	-2.802	0.00507723	-0.04	0.968249	-0.007	0.994294	1.351	0.176629	-0.674	0.500494	0.897	0.369786
rs2081807	12	105099408	-2.779	0.00544453	0.505	0.613325	-2.986	0.00282542	-0.267	0.789632	-0.041	0.967073	1.215	0.224471	-0.658	0.510588	0.821	0.411672
rs919837	12	106507724	-2.863	0.00419932	0.3	0.764101	-3.093	0.0019838	-0.385	0.70001	-0.224	0.823061	0.936	0.349196	-0.796	0.426195	0.585	0.558456
rs4964518	12	107466217	-3.198	0.00138479	-0.03	0.976013	-3.378	0.000729539	-0.598	0.549663	-0.453	0.650651	0.697	0.485495	-1.157	0.247092	0.156	0.875992
rs7963027	12	108894909	-3.415	0.000636953	-0.149	0.881639	-3.439	0.000584119	-0.577	0.563881	-0.759	0.448133	0.474	0.635497	-1.437	0.150793	-0.161	0.872377
rs747902	12	109431607	-3.573	0.000353471	-0.288	0.773072	-3.504	0.000458542	-0.677	0.498342	-0.899	0.368463	0.341	0.73332	-1.621	0.105014	-0.399	0.689769
rs10850705	12	110196599	-3.602	0.000316101	-0.043	0.965791	-3.35	0.000809217	-0.353	0.724413	-1.163	0.244945	0.298	0.765651	-1.803	0.0713602	-0.416	0.67763
rs7304705	12	111438001	-3.502	0.000461732	0.161	0.872118	-3.191	0.00141676	-0.112	0.910681	-1.25	0.211371	0.307	0.758596	-1.848	0.0645576	-0.391	0.696049
rs2238151	12	112211833	-3.516	0.000438539	0.151	0.879645	-3.19	0.00142031	-0.102	0.919106	-1.271	0.203625	0.293	0.76976	-1.864	0.0623257	-0.402	0.687475
rs73425730	12	113452942	-3.18	0.00147097	0.531	0.595426	-2.965	0.00302293	0.161	0.872259	-0.998	0.318396	0.634	0.526115	-1.836	0.0663719	-0.356	0.721494
rs11066989	12	114646834	-3.199	0.00138011	0.865	0.386805	-2.983	0.00285172	0.413	0.679813	-1.121	0.262105	0.84	0.401017	-1.88	0.0601003	-0.27	0.787498
rs1549338	12	116162616	-3.506	0.000455055	1.256	0.209021	-3.34	0.000838576	0.733	0.463457	-1.367	0.171636	1.184	0.236235	-1.644	0.100166	0.259	0.796003
rs645510	12	118106433	-3.002	0.00268084	1.28	0.200703	-2.983	0.00285203	0.799	0.424051	-0.972	0.33102	1.446	0.14821	-1.302	0.192917	0.697	0.485656
rs1503767	12	118889488	-2.871	0.00409173	1.242	0.214332	-2.9	0.00373547	0.681	0.496082	-0.84	0.400636	1.511	0.130814	-1.097	0.272763	0.913	0.361366
rs734856	12	119656333	-2.818	0.0048396	1.166	0.243752	-2.935	0.00333251	0.453	0.650542	-0.731	0.464477	1.68	0.0930377	-0.911	0.362545	1.142	0.253542
rs2240311	12	120533965	-2.5	0.01242	1.118	0.263742	-2.751	0.00594166	0.329	0.74234	-0.509	0.611024	1.651	0.098746	-0.697	0.485991	1.253	0.210083
rs2280067	12	121768248	-1.662	0.0964939	0.905	0.365212	-2.048	0.0405826	0.176	0.86013	0.21	0.833766	1.619	0.105462	-0.572	0.567184	0.804	0.421245
rs1169076	12	122429484	-1.543	0.122918	0.761	0.446756	-1.898	0.0576989	0.12	0.904175	0.215	0.829917	1.428	0.153417	-0.658	0.510571	0.615	0.538455
rs4275659	12	123447928	-1.539	0.123831	0.759	0.448135	-1.898	0.0577066	0.116	0.907548	0.218	0.827536	1.428	0.153223	-0.66	0.509043	0.612	0.54071
rs1109559	12	123757861	-1.543	0.122877	0.758	0.448405	-1.9	0.0573838	0.116	0.907517	0.213	0.831613	1.425	0.15429	-0.669	0.50352	0.604	0.545652
rs7975419	12	124844581	-1.86	0.0628817	0.759	0.447741	-2.178	0.0294048	0.091	0.927377	0.043	0.965537	1.467	0.142505	-0.869	0.384591	0.583	0.559859
rs701097	12	125179253	-1.872	0.0612686	0.76	0.447548	-2.191	0.0284499	0.088	0.929846	0.035	0.972326	1.468	0.142236	-0.877	0.380585	0.583	0.560157
rs7956341	12	127013007	-2.75	0.00595045	0.302	0.76286	-3.135	0.00172046	-0.655	0.512742	-0.6	0.548562	0.694	0.487891	-1.264	0.206268	-0.021	0.98329
rs1546115	12	128209061	-3.336	0.000850533	-0.435	0.663521	-3.377	0.000733033	-1.15	0.250279	-1.282	0.199932	-0.332	0.739957	-1.884	0.0595661	-0.75	0.45319
rs1193390	12	128814339	-3.212	0.00131958	-0.489	0.624959	-3.107	0.00188771	-0.948	0.3433	-1.381	0.167428	-0.522	0.601855	-1.848	0.064591	-0.729	0.466237
rs56162455	12	129583883	-3.372	0.000745502	-0.894	0.37136	-3.151	0.00162572	-1.182	0.237312	-1.664	0.096201	-0.944	0.345369	-1.846	0.0648736	-0.922	0.356275
rs1069737	12	130417800	-3.449	0.00056206	-1.105	0.269151	-3.011	0.00260162	-1.053	0.292539	-1.783	0.0745369	-1.025	0.30554	-1.754	0.0794688	-0.871	0.383546
rs11061563	12	131976552	-3.55	0.000385029	-1.074	0.282828	-2.861	0.00422221	-0.726	0.467777	-2.142	0.0322007	-1.03	0.303229	-1.743	0.081329	-0.97	0.33198
rs7299397	12	132505406	-3.501	0.000464017	-1.092	0.274656	-2.819	0.00481397	-0.756	0.449669	-2.077	0.0378343	-1.009	0.313209	-1.642	0.100587	-0.91	0.362994
rs9513003	13	19980323	-3.088	0.00201284	-1.263	0.206589	-2.69	0.00714322	-1.023	0.306487	-2.28	0.022629	-0.702	0.482458	0.244	0.807086	1.579	0.114328
rs9509086	13	20767957	-3.094	0.00197807	-1.255	0.209616	-2.661	0.00778971	-0.988	0.323208	-2.33	0.0198069	-0.716	0.473899	0.214	0.830641	1.591	0.111545
rs3843679	13	21517919	-2.965	0.00302634	-1.234	0.217266	-2.59	0.00959289	-0.983	0.325582	-2.417	0.0156423	-0.809	0.418587	0.245	0.80629	1.687	0.0916689
rs1885894	13	22647183	-2.391	0.0168081	-0.796	0.426014	-2.139	0.0324279	-0.586	0.55785	-2.089	0.0366846	-0.575	0.565628	0.282	0.777788	1.769	0.0768327
rs9510171	13	22960130	-2.273	0.0230426	-0.923	0.356253	-2.014	0.0439851	-0.619	0.536041	-2.126	0.0335224	-0.897	0.369465	0.134	0.893033	1.424	0.154446
rs9510738	13	24014194	-2.273	0.0230191	-0.899	0.368751	-1.993	0.0462201	-0.58	0.561993	-2.127	0.0333841	-0.9	0.368147	0.106	0.915308	1.397	0.162439
rs7326776	13	24284725	-2.351	0.0187396	-0.949	0.342868	-2.041	0.0412475	-0.614	0.539342	-2.186	0.0287979	-1.005	0.315123	-0.075	0.94016	1.206	0.227826
rs7332962	13	25461229	-2.132	0.0330206	-1.078	0.280892	-1.802	0.0715326	-0.61	0.541919	-2.033	0.0420299	-1.024	0.305771	-0.49	0.623873	0.808	0.419265
rs7990216	13	25900838	-2.048	0.0405905	-1.127	0.259735	-1.723	0.0849404	-0.621	0.53468	-2.017	0.0436908	-1.075	0.282506	-0.667	0.504971	0.601	0.547719
rs9553803	13	26983382	-1.681	0.0928301	-1.027	0.304519	-1.5	0.133709	-0.538	0.590853	-1.745	0.0809523	-1.144	0.25248	-0.705	0.480967	0.291	0.770813
rs943724	13	27274270	-1.68	0.0929896	-1.027	0.304613	-1.499	0.133908	-0.537	0.590997	-1.745	0.08101	-1.145	0.252345	-0.705	0.480968	0.291	0.771166
rs9554176	13	28426279	-1.207	0.227298	-0.451	0.651916	-0.839	0.401189	0.214	0.830918	-1.569	0.116582	-1.103	0.26988	-1.112	0.266061	-0.093	0.92598
rs9319424	13	28847135	-1.108	0.268018	-0.442	0.658632	-0.711	0.476997	0.249	0.803499	-1.488	0.136877	-1.034	0.301064	-1.223	0.221201	-0.254	0.799859
rs7985848	13	29925547	-1.141	0.254036	-0.693	0.488058	-0.462	0.644055	0.205	0.837343	-1.589	0.112107	-1.17	0.242122	-1.769	0.0769356	-0.772	0.44012
rs9508801	13	31135492	-0.814	0.41575	-0.438	0.66143	0.189	0.850438	0.753	0.451402	-1.676	0.0937424	-1.23	0.218678	-2.147	0.0317983	-1.138	0.255086
rs9594347	13	32301038	-0.718	0.472958	-0.37	0.711398	0.223	0.823517	0.734	0.462763	-1.274	0.20252	-0.76	0.447224	-1.956	0.0504341	-0.955	0.339466
rs6561600	13	33431045	-0.493	0.622038	-0.005	0.995827	0.285	0.775936	0.877	0.380361	-0.755	0.450318	-0.415	0.67779	-1.51	0.131014	-0.524	0.600017
rs1329667	13	34491838	-0.347	0.728581	-0.105	0.915999	0.263	0.79277	0.644	0.519578	-0.492	0.622705	-0.301	0.763673	-1.298	0.194393	-0.345	0.730077
rs2210007	13	35126337	-0.318	0.750569	-0.112	0.910701	0.326	0.744588	0.587	0.557455	-0.434	0.66407	-0.224	0.822518	-1.289	0.197482	-0.289	0.772348
rs4606576	13	36122567	-0.251	0.802181	-0.097	0.922755	0.393	0.694487	0.617	0.537106	-0.42	0.674228	-0.243	0.807945	-1.259	0.207997	-0.278	0.78101
rs9547621	13	37178919	-0.079	0.936727	-0.351	0.725563	0.382	0.702581	0.248	0.803822	-0.159	0.873966	-0.309	0.757334	-0.713	0.475604	-0.093	0.925934
rs9532117	13	38363047	-0.014	0.988527	-0.379	0.704943	0.544	0.586535	0.345	0.730228	-0.096	0.923625	-0.471	0.63799	-0.286	0.77493	0.085	0.93244
rs9532209	13	38932949	-0.001	0.999299	-0.353	0.724434	0.57	0.568797	0.353	0.723881	-0.005	0.995988	-0.38	0.703992	-0.102	0.918842	0.192	0.847818
rs1078421	13	39679678	0.029	0.977024	-0.161	0.872301	0.661	0.508883	0.568	0.569873	0.032	0.974323	-0.267	0.78948	0.091	0.927336	0.418	0.675787
rs11616874	13	40642658	0.104	0.917064	0.001	0.999038	0.787	0.431375	0.758	0.448231	0.044	0.964575	-0.203	0.838803	0.277	0.781892	0.607	0.543795
rs1332941	13	41695100	0.025	0.980307	-0.152	0.879236	0.894	0.371367	0.867	0.386145	-0.289	0.772342	-0.717	0.473099	0.094	0.925426	0.35	0.726675
rs9525528	13	42123203	-0.085	0.93229	-0.276	0.782781	0.827	0.408004	0.779	0.43593	-0.312	0.754871	-0.776	0.43775	0.056	0.955045	0.311	0.755978
rs4941435	13	43196187	-0.336	0.737159	-0.514	0.607396	0.788	0.430837	0.685	0.493436	-0.422	0.672902	-0.92	0.357362	0.02	0.984035	0.293	0.769623
rs2296042	13	43987329	-0.653	0.513912	-0.82	0.412098	0.714	0.475392	0.529	0.59652	-0.521	0.602152	-0.999	0.318004	-0.039	0.968665	0.26	0.794965
rs9533770	13	44677509	-0.457	0.647401	-0.606	0.544693	0.882	0.377654	0.675	0.499894	-0.381	0.702875	-0.835	0.403937	0.203	0.839024	0.497	0.619318
rs1747109	13	45630008	-0.35	0.725972	-0.47	0.638445	0.987	0.323475	0.775	0.438114	-0.184	0.854304	-0.668	0.503893	0.417	0.676431	0.649	0.516175
rs6561244	13	46270262	-0.297	0.766508	-0.543	0.587236	1.118	0.263701	0.792	0.428629	-0.297	0.766312	-0.927	0.353668	0.431	0.666478	0.534	0.593389
rs1326481	13	48101436	-0.619	0.53577	-0.499	0.617784	1	0.317188	0.803	0.422114	-0.696	0.486708	-1.089	0.276046	0.173	0.862711	0.272	0.785708
rs7998781	13	49138910	-0.625	0.53192	-0.608	0.543233	1.036	0.300062	0.769	0.44167	-0.803	0.421852	-1.296	0.194909	0.088	0.929834	0.11	0.912553
rs7322971	13	50127719	-0.594	0.552516	-0.808	0.418834	1.124	0.261071	0.697	0.485522	-0.928	0.353609	-1.603	0.108963	0.018	0.98525	-0.065	0.948486
rs797498	13	51272084	-0.742	0.457814	-1.123	0.26128	0.908	0.3638	0.435	0.663381	-1.165	0.244018	-1.965	0.0493628	-0.146	0.884171	-0.287	0.77426
rs7321057	13	51682014	-0.764	0.444937	-1.204	0.228598	0.782	0.434092	0.292	0.770437	-1.163	0.244778	-1.979	0.0478539	-0.123	0.901713	-0.261	0.793773
rs7334583	13	52930352	-0.747	0.455299	-1.458	0.144808	0.532	0.594819	-0.134	0.893541	-1.151	0.249737	-2.106	0.0351641	-0.085	0.932219	-0.336	0.736992
rs2807000	13	53711303	-0.743	0.457461	-1.458	0.144783	0.514	0.6073	-0.158	0.874109	-1.104	0.269803	-2.042	0.0411718	-0.067	0.946856	-0.297	0.766816
rs7999500	13	54638436	0.254	0.799312	-0.812	0.416873	1.14	0.254162	0.212	0.832356	-0.374	0.70853	-1.393	0.16349	0.049	0.961286	-0.19	0.849468
rs9316735	13	55147817	0.242	0.809	-0.839	0.401541	1.141	0.253669	0.194	0.845885	-0.376	0.707017	-1.411	0.158223	0.031	0.975404	-0.212	0.832269
[truncated: 627 more rows]
