# Supplementary material for: Admixture Mapping of African–American Women in the AMBER Consortium Identifies New Loci for Breast Cancer and Estrogen-Receptor Subtypes
Source: Front Genet. 2016 Sep 21;7:170. doi: 10.3389/fgene.2016.00170 (PMC5030764; doi:10.3389/fgene.2016.00170)
Supplement: TABLE S4 — Phenotypic traits with genome-wide significant associations at the identified breast cancer loci. [file Data_Sheet_4.XLSX]

## Sheet: Supplemental Table 4
PMID	Table in Paper	rs	chr	bp	Cytogenetic Position	In Gene	Pvalue	Phenotype	Phenotype Description	Initial Sample Descrription	Replication Sample Description	GWAS	Total Discovery	Total Replication	Total Samples
20595579	Table S1	rs2042831	2	234948470	2q37.1		7.1e-07	Exceptional Longevity	Longevity, exceptional	801 EA centenarians, 926 EA controls	254 EA centenarians, 341 EA controls	European	1727	595	2322
22419666	Table S4	rs10174126	2	235052249	2q37.1	(SH3BP4)	6.7e-07	Maternal imprinting effects on cleft palate	Maternally-mediated genetic effects and parent-of-origin effects on risk of orofacial clefting	1,094 European ancestry triads, 1,277 Asian ancestry triads and 87 other ancestry triads		Mixed	2458	0	2458
19488044	Table S7	rs620918	3	22847961	3p24.1-p24.3		7.3e-07	Bipolar disorder	Bipolar disorder	1001 EA cases, 345 African American cases, 1033 EA controls, 670 African American controls	1749 EA samples (from families), 1263 EA cases, 431 EA controls	Mixed	3049	3443	6492
22158537	Table S4	rs9863600	3	23149341	3p24.1-p24.3		6.7e-10	Type 2 diabetes	Type II Diabetes Mellitus	4026 cases of Chinese ancestry, 1042 cases of Korean ancestry, 794 cases of Malaysian ancestry, 931 cases of Japanese ancestry, 159 cases of Filipino ancestry, 4654 controls of Chinese ancestry, 2943 controls of Korean ancestry, 1240 controls of Malaysian ancestry, 1404 controls of Japanese ancestry and 1624 controls of Filipino ancestry	9723 cases of Japanese ancestry, 1815 cases of Korean ancestry, 6589 cases of Chinese ancestry, 8974 controls of Japanese ancestry, 2066 controls of Korean ancestry and 6706 controls of Chinese ancestry	Mixed	18817	35873	54690
22158537	Table S4	rs9830468	3	23149607	3p24.1-p24.3		4.8e-11	Type 2 diabetes	Type II Diabetes Mellitus	4026 cases of Chinese ancestry, 1042 cases of Korean ancestry, 794 cases of Malaysian ancestry, 931 cases of Japanese ancestry, 159 cases of Filipino ancestry, 4654 controls of Chinese ancestry, 2943 controls of Korean ancestry, 1240 controls of Malaysian ancestry, 1404 controls of Japanese ancestry and 1624 controls of Filipino ancestry	9723 cases of Japanese ancestry, 1815 cases of Korean ancestry, 6589 cases of Chinese ancestry, 8974 controls of Japanese ancestry, 2066 controls of Korean ancestry and 6706 controls of Chinese ancestry	Mixed	18817	35873	54690
22158537	Table S4	rs6762856	3	23151516	3p24.1-p24.3		2.8e-11	Type 2 diabetes	Type II Diabetes Mellitus	4026 cases of Chinese ancestry, 1042 cases of Korean ancestry, 794 cases of Malaysian ancestry, 931 cases of Japanese ancestry, 159 cases of Filipino ancestry, 4654 controls of Chinese ancestry, 2943 controls of Korean ancestry, 1240 controls of Malaysian ancestry, 1404 controls of Japanese ancestry and 1624 controls of Filipino ancestry	9723 cases of Japanese ancestry, 1815 cases of Korean ancestry, 6589 cases of Chinese ancestry, 8974 controls of Japanese ancestry, 2066 controls of Korean ancestry and 6706 controls of Chinese ancestry	Mixed	18817	35873	54690
22158537	Table S4	rs6780569	3	23156993	3p24.1-p24.3		1.6e-11	Type 2 diabetes	Type II Diabetes Mellitus	4026 cases of Chinese ancestry, 1042 cases of Korean ancestry, 794 cases of Malaysian ancestry, 931 cases of Japanese ancestry, 159 cases of Filipino ancestry, 4654 controls of Chinese ancestry, 2943 controls of Korean ancestry, 1240 controls of Malaysian ancestry, 1404 controls of Japanese ancestry and 1624 controls of Filipino ancestry	9723 cases of Japanese ancestry, 1815 cases of Korean ancestry, 6589 cases of Chinese ancestry, 8974 controls of Japanese ancestry, 2066 controls of Korean ancestry and 6706 controls of Chinese ancestry	Mixed	18817	35873	54690
20818381	Table 2	rs6780569	3	23156993	3p24.1-p24.3		1e-09	Type 2 diabetes	Type II Diabetes Mellitus	4470 Japanese cases, 3071 Japanese controls	10692 Japanese cases, 9597 Japanese controls, 6980 European cases, 8615 controls	Mixed	7541	35884	43425
23300278	Table14Supp	rs6780569	3	23156993	3p24.1-p24.3		6.8e-09	Type 2 diabetes	Type II Diabetes Mellitus	842 Punjabi Sikh cases, 774 Punjabi Sikh controls	Up to 2,512 Punjabi Sikh cases and 3,201 Punjabi Sikh controls; Up to 16,128 South Asian cases and 23,846 South Asian controls; Up to 16,746 East Asian ancestry cases and 16,961 East Asian ancestry controls; Up to 8,130 European ancestry cases and 38,987 European ancestry controls	Indian/South Asian	1616	126511	128127
22158537	Table S4	rs9855620	3	23159799	3p24.1-p24.3		3.5e-08	Type 2 diabetes	Type II Diabetes Mellitus	4026 cases of Chinese ancestry, 1042 cases of Korean ancestry, 794 cases of Malaysian ancestry, 931 cases of Japanese ancestry, 159 cases of Filipino ancestry, 4654 controls of Chinese ancestry, 2943 controls of Korean ancestry, 1240 controls of Malaysian ancestry, 1404 controls of Japanese ancestry and 1624 controls of Filipino ancestry	9723 cases of Japanese ancestry, 1815 cases of Korean ancestry, 6589 cases of Chinese ancestry, 8974 controls of Japanese ancestry, 2066 controls of Korean ancestry and 6706 controls of Chinese ancestry	Mixed	18817	35873	54690
22158537	Table S4	rs7374732	3	23161963	3p24.1-p24.3		2.3e-08	Type 2 diabetes	Type II Diabetes Mellitus	4026 cases of Chinese ancestry, 1042 cases of Korean ancestry, 794 cases of Malaysian ancestry, 931 cases of Japanese ancestry, 159 cases of Filipino ancestry, 4654 controls of Chinese ancestry, 2943 controls of Korean ancestry, 1240 controls of Malaysian ancestry, 1404 controls of Japanese ancestry and 1624 controls of Filipino ancestry	9723 cases of Japanese ancestry, 1815 cases of Korean ancestry, 6589 cases of Chinese ancestry, 8974 controls of Japanese ancestry, 2066 controls of Korean ancestry and 6706 controls of Chinese ancestry	Mixed	18817	35873	54690
22158537	Table S4	rs9812056	3	23162533	3p24.1-p24.3		1.2e-10	Type 2 diabetes	Type II Diabetes Mellitus	4026 cases of Chinese ancestry, 1042 cases of Korean ancestry, 794 cases of Malaysian ancestry, 931 cases of Japanese ancestry, 159 cases of Filipino ancestry, 4654 controls of Chinese ancestry, 2943 controls of Korean ancestry, 1240 controls of Malaysian ancestry, 1404 controls of Japanese ancestry and 1624 controls of Filipino ancestry	9723 cases of Japanese ancestry, 1815 cases of Korean ancestry, 6589 cases of Chinese ancestry, 8974 controls of Japanese ancestry, 2066 controls of Korean ancestry and 6706 controls of Chinese ancestry	Mixed	18817	35873	54690
20818381	Table 2	rs9812056	3	23162533	3p24.1-p24.3		2e-09	Type 2 diabetes	Type II Diabetes Mellitus	4470 Japanese cases, 3071 Japanese controls	10692 Japanese cases, 9597 Japanese controls, 6980 European cases, 8615 controls	Mixed	7541	35884	43425
23300278	Table14Supp	rs9812056	3	23162533	3p24.1-p24.3		1.8e-08	Type 2 diabetes	Type II Diabetes Mellitus	842 Punjabi Sikh cases, 774 Punjabi Sikh controls	Up to 2,512 Punjabi Sikh cases and 3,201 Punjabi Sikh controls; Up to 16,128 South Asian cases and 23,846 South Asian controls; Up to 16,746 East Asian ancestry cases and 16,961 East Asian ancestry controls; Up to 8,130 European ancestry cases and 38,987 European ancestry controls	Indian/South Asian	1616	126511	128127
22158537	Table S4	rs13314285	3	23171084	3p24.1-p24.3		1.8e-09	Type 2 diabetes	Type II Diabetes Mellitus	4026 cases of Chinese ancestry, 1042 cases of Korean ancestry, 794 cases of Malaysian ancestry, 931 cases of Japanese ancestry, 159 cases of Filipino ancestry, 4654 controls of Chinese ancestry, 2943 controls of Korean ancestry, 1240 controls of Malaysian ancestry, 1404 controls of Japanese ancestry and 1624 controls of Filipino ancestry	9723 cases of Japanese ancestry, 1815 cases of Korean ancestry, 6589 cases of Chinese ancestry, 8974 controls of Japanese ancestry, 2066 controls of Korean ancestry and 6706 controls of Chinese ancestry	Mixed	18817	35873	54690
22158537	Table S4	rs11927173	3	23183703	3p24.1-p24.3		1e-09	Type 2 diabetes	Type II Diabetes Mellitus	4026 cases of Chinese ancestry, 1042 cases of Korean ancestry, 794 cases of Malaysian ancestry, 931 cases of Japanese ancestry, 159 cases of Filipino ancestry, 4654 controls of Chinese ancestry, 2943 controls of Korean ancestry, 1240 controls of Malaysian ancestry, 1404 controls of Japanese ancestry and 1624 controls of Filipino ancestry	9723 cases of Japanese ancestry, 1815 cases of Korean ancestry, 6589 cases of Chinese ancestry, 8974 controls of Japanese ancestry, 2066 controls of Korean ancestry and 6706 controls of Chinese ancestry	Mixed	18817	35873	54690
22158537	Table S4	rs2014132	3	23192848	3p24.1-p24.3		2.6e-09	Type 2 diabetes	Type II Diabetes Mellitus	4026 cases of Chinese ancestry, 1042 cases of Korean ancestry, 794 cases of Malaysian ancestry, 931 cases of Japanese ancestry, 159 cases of Filipino ancestry, 4654 controls of Chinese ancestry, 2943 controls of Korean ancestry, 1240 controls of Malaysian ancestry, 1404 controls of Japanese ancestry and 1624 controls of Filipino ancestry	9723 cases of Japanese ancestry, 1815 cases of Korean ancestry, 6589 cases of Chinese ancestry, 8974 controls of Japanese ancestry, 2066 controls of Korean ancestry and 6706 controls of Chinese ancestry	Mixed	18817	35873	54690
22158537	Table S4	rs2291720	3	23195698	3p24.1-p24.3		2.4e-09	Type 2 diabetes	Type II Diabetes Mellitus	4026 cases of Chinese ancestry, 1042 cases of Korean ancestry, 794 cases of Malaysian ancestry, 931 cases of Japanese ancestry, 159 cases of Filipino ancestry, 4654 controls of Chinese ancestry, 2943 controls of Korean ancestry, 1240 controls of Malaysian ancestry, 1404 controls of Japanese ancestry and 1624 controls of Filipino ancestry	9723 cases of Japanese ancestry, 1815 cases of Korean ancestry, 6589 cases of Chinese ancestry, 8974 controls of Japanese ancestry, 2066 controls of Korean ancestry and 6706 controls of Chinese ancestry	Mixed	18817	35873	54690
22158537	Table S4	rs1495130	3	23199518	3p24.1-p24.3		4e-09	Type 2 diabetes	Type II Diabetes Mellitus	4026 cases of Chinese ancestry, 1042 cases of Korean ancestry, 794 cases of Malaysian ancestry, 931 cases of Japanese ancestry, 159 cases of Filipino ancestry, 4654 controls of Chinese ancestry, 2943 controls of Korean ancestry, 1240 controls of Malaysian ancestry, 1404 controls of Japanese ancestry and 1624 controls of Filipino ancestry	9723 cases of Japanese ancestry, 1815 cases of Korean ancestry, 6589 cases of Chinese ancestry, 8974 controls of Japanese ancestry, 2066 controls of Korean ancestry and 6706 controls of Chinese ancestry	Mixed	18817	35873	54690
22158537	Table S4	rs1552931	3	23206995	3p24.1-p24.3	(UBE2E2)	1.9e-07	Type 2 diabetes	Type II Diabetes Mellitus	4026 cases of Chinese ancestry, 1042 cases of Korean ancestry, 794 cases of Malaysian ancestry, 931 cases of Japanese ancestry, 159 cases of Filipino ancestry, 4654 controls of Chinese ancestry, 2943 controls of Korean ancestry, 1240 controls of Malaysian ancestry, 1404 controls of Japanese ancestry and 1624 controls of Filipino ancestry	9723 cases of Japanese ancestry, 1815 cases of Korean ancestry, 6589 cases of Chinese ancestry, 8974 controls of Japanese ancestry, 2066 controls of Korean ancestry and 6706 controls of Chinese ancestry	Mixed	18817	35873	54690
22158537	Table S4	rs17012823	3	23218233	3p24.1-p24.3	(UBE2E2)	2.1e-09	Type 2 diabetes	Type II Diabetes Mellitus	4026 cases of Chinese ancestry, 1042 cases of Korean ancestry, 794 cases of Malaysian ancestry, 931 cases of Japanese ancestry, 159 cases of Filipino ancestry, 4654 controls of Chinese ancestry, 2943 controls of Korean ancestry, 1240 controls of Malaysian ancestry, 1404 controls of Japanese ancestry and 1624 controls of Filipino ancestry	9723 cases of Japanese ancestry, 1815 cases of Korean ancestry, 6589 cases of Chinese ancestry, 8974 controls of Japanese ancestry, 2066 controls of Korean ancestry and 6706 controls of Chinese ancestry	Mixed	18817	35873	54690
22158537	Table S4	rs17012834	3	23220799	3p24.1-p24.3	(UBE2E2)	1.5e-08	Type 2 diabetes	Type II Diabetes Mellitus	4026 cases of Chinese ancestry, 1042 cases of Korean ancestry, 794 cases of Malaysian ancestry, 931 cases of Japanese ancestry, 159 cases of Filipino ancestry, 4654 controls of Chinese ancestry, 2943 controls of Korean ancestry, 1240 controls of Malaysian ancestry, 1404 controls of Japanese ancestry and 1624 controls of Filipino ancestry	9723 cases of Japanese ancestry, 1815 cases of Korean ancestry, 6589 cases of Chinese ancestry, 8974 controls of Japanese ancestry, 2066 controls of Korean ancestry and 6706 controls of Chinese ancestry	Mixed	18817	35873	54690
22158537	Table S4	rs1908475	3	23226665	3p24.1-p24.3	(UBE2E2)	1.3e-09	Type 2 diabetes	Type II Diabetes Mellitus	4026 cases of Chinese ancestry, 1042 cases of Korean ancestry, 794 cases of Malaysian ancestry, 931 cases of Japanese ancestry, 159 cases of Filipino ancestry, 4654 controls of Chinese ancestry, 2943 controls of Korean ancestry, 1240 controls of Malaysian ancestry, 1404 controls of Japanese ancestry and 1624 controls of Filipino ancestry	9723 cases of Japanese ancestry, 1815 cases of Korean ancestry, 6589 cases of Chinese ancestry, 8974 controls of Japanese ancestry, 2066 controls of Korean ancestry and 6706 controls of Chinese ancestry	Mixed	18817	35873	54690
22158537	Table S4	rs17012844	3	23228100	3p24.1-p24.3	(UBE2E2)	1.3e-08	Type 2 diabetes	Type II Diabetes Mellitus	4026 cases of Chinese ancestry, 1042 cases of Korean ancestry, 794 cases of Malaysian ancestry, 931 cases of Japanese ancestry, 159 cases of Filipino ancestry, 4654 controls of Chinese ancestry, 2943 controls of Korean ancestry, 1240 controls of Malaysian ancestry, 1404 controls of Japanese ancestry and 1624 controls of Filipino ancestry	9723 cases of Japanese ancestry, 1815 cases of Korean ancestry, 6589 cases of Chinese ancestry, 8974 controls of Japanese ancestry, 2066 controls of Korean ancestry and 6706 controls of Chinese ancestry	Mixed	18817	35873	54690
22158537	Table S4	rs10510536	3	23228279	3p24.1-p24.3	(UBE2E2)	1.4e-09	Type 2 diabetes	Type II Diabetes Mellitus	4026 cases of Chinese ancestry, 1042 cases of Korean ancestry, 794 cases of Malaysian ancestry, 931 cases of Japanese ancestry, 159 cases of Filipino ancestry, 4654 controls of Chinese ancestry, 2943 controls of Korean ancestry, 1240 controls of Malaysian ancestry, 1404 controls of Japanese ancestry and 1624 controls of Filipino ancestry	9723 cases of Japanese ancestry, 1815 cases of Korean ancestry, 6589 cases of Chinese ancestry, 8974 controls of Japanese ancestry, 2066 controls of Korean ancestry and 6706 controls of Chinese ancestry	Mixed	18817	35873	54690
22158537	Table S4	rs1495134	3	23228556	3p24.1-p24.3	(UBE2E2)	3.7e-07	Type 2 diabetes	Type II Diabetes Mellitus	4026 cases of Chinese ancestry, 1042 cases of Korean ancestry, 794 cases of Malaysian ancestry, 931 cases of Japanese ancestry, 159 cases of Filipino ancestry, 4654 controls of Chinese ancestry, 2943 controls of Korean ancestry, 1240 controls of Malaysian ancestry, 1404 controls of Japanese ancestry and 1624 controls of Filipino ancestry	9723 cases of Japanese ancestry, 1815 cases of Korean ancestry, 6589 cases of Chinese ancestry, 8974 controls of Japanese ancestry, 2066 controls of Korean ancestry and 6706 controls of Chinese ancestry	Mixed	18817	35873	54690
22158537	Table S4	rs17012852	3	23229070	3p24.1-p24.3	(UBE2E2)	1.2e-08	Type 2 diabetes	Type II Diabetes Mellitus	4026 cases of Chinese ancestry, 1042 cases of Korean ancestry, 794 cases of Malaysian ancestry, 931 cases of Japanese ancestry, 159 cases of Filipino ancestry, 4654 controls of Chinese ancestry, 2943 controls of Korean ancestry, 1240 controls of Malaysian ancestry, 1404 controls of Japanese ancestry and 1624 controls of Filipino ancestry	9723 cases of Japanese ancestry, 1815 cases of Korean ancestry, 6589 cases of Chinese ancestry, 8974 controls of Japanese ancestry, 2066 controls of Korean ancestry and 6706 controls of Chinese ancestry	Mixed	18817	35873	54690
22158537	Table S4	rs17012861	3	23233562	3p24.1-p24.3	(UBE2E2)	1.3e-08	Type 2 diabetes	Type II Diabetes Mellitus	4026 cases of Chinese ancestry, 1042 cases of Korean ancestry, 794 cases of Malaysian ancestry, 931 cases of Japanese ancestry, 159 cases of Filipino ancestry, 4654 controls of Chinese ancestry, 2943 controls of Korean ancestry, 1240 controls of Malaysian ancestry, 1404 controls of Japanese ancestry and 1624 controls of Filipino ancestry	9723 cases of Japanese ancestry, 1815 cases of Korean ancestry, 6589 cases of Chinese ancestry, 8974 controls of Japanese ancestry, 2066 controls of Korean ancestry and 6706 controls of Chinese ancestry	Mixed	18817	35873	54690
22158537	Table S4	rs13087234	3	23241641	3p24.1-p24.3	(UBE2E2)	5.2e-09	Type 2 diabetes	Type II Diabetes Mellitus	4026 cases of Chinese ancestry, 1042 cases of Korean ancestry, 794 cases of Malaysian ancestry, 931 cases of Japanese ancestry, 159 cases of Filipino ancestry, 4654 controls of Chinese ancestry, 2943 controls of Korean ancestry, 1240 controls of Malaysian ancestry, 1404 controls of Japanese ancestry and 1624 controls of Filipino ancestry	9723 cases of Japanese ancestry, 1815 cases of Korean ancestry, 6589 cases of Chinese ancestry, 8974 controls of Japanese ancestry, 2066 controls of Korean ancestry and 6706 controls of Chinese ancestry	Mixed	18817	35873	54690
22158537	Table S4	rs13083654	3	23245193	3p24.1-p24.3	(UBE2E2)	9.7e-09	Type 2 diabetes	Type II Diabetes Mellitus	4026 cases of Chinese ancestry, 1042 cases of Korean ancestry, 794 cases of Malaysian ancestry, 931 cases of Japanese ancestry, 159 cases of Filipino ancestry, 4654 controls of Chinese ancestry, 2943 controls of Korean ancestry, 1240 controls of Malaysian ancestry, 1404 controls of Japanese ancestry and 1624 controls of Filipino ancestry	9723 cases of Japanese ancestry, 1815 cases of Korean ancestry, 6589 cases of Chinese ancestry, 8974 controls of Japanese ancestry, 2066 controls of Korean ancestry and 6706 controls of Chinese ancestry	Mixed	18817	35873	54690
22158537	Table S4	rs6792370	3	23248401	3p24.1-p24.3	(UBE2E2)	1.2e-09	Type 2 diabetes	Type II Diabetes Mellitus	4026 cases of Chinese ancestry, 1042 cases of Korean ancestry, 794 cases of Malaysian ancestry, 931 cases of Japanese ancestry, 159 cases of Filipino ancestry, 4654 controls of Chinese ancestry, 2943 controls of Korean ancestry, 1240 controls of Malaysian ancestry, 1404 controls of Japanese ancestry and 1624 controls of Filipino ancestry	9723 cases of Japanese ancestry, 1815 cases of Korean ancestry, 6589 cases of Chinese ancestry, 8974 controls of Japanese ancestry, 2066 controls of Korean ancestry and 6706 controls of Chinese ancestry	Mixed	18817	35873	54690
20818381	Table S1	rs6792370	3	23248401	3p24.1-p24.3	(UBE2E2)	6.5e-07	Type 2 diabetes	Type II Diabetes Mellitus	4470 Japanese cases, 3071 Japanese controls	10692 Japanese cases, 9597 Japanese controls, 6980 European cases, 8615 controls	Mixed	7541	35884	43425
22158537	Table S4	rs1390083	3	23257675	3p24.1-p24.3	(UBE2E2)	1.6e-07	Type 2 diabetes	Type II Diabetes Mellitus	4026 cases of Chinese ancestry, 1042 cases of Korean ancestry, 794 cases of Malaysian ancestry, 931 cases of Japanese ancestry, 159 cases of Filipino ancestry, 4654 controls of Chinese ancestry, 2943 controls of Korean ancestry, 1240 controls of Malaysian ancestry, 1404 controls of Japanese ancestry and 1624 controls of Filipino ancestry	9723 cases of Japanese ancestry, 1815 cases of Korean ancestry, 6589 cases of Chinese ancestry, 8974 controls of Japanese ancestry, 2066 controls of Korean ancestry and 6706 controls of Chinese ancestry	Mixed	18817	35873	54690
22158537	Table S4	rs2132145	3	23261158	3p24.1-p24.3	(UBE2E2)	8.8e-08	Type 2 diabetes	Type II Diabetes Mellitus	4026 cases of Chinese ancestry, 1042 cases of Korean ancestry, 794 cases of Malaysian ancestry, 931 cases of Japanese ancestry, 159 cases of Filipino ancestry, 4654 controls of Chinese ancestry, 2943 controls of Korean ancestry, 1240 controls of Malaysian ancestry, 1404 controls of Japanese ancestry and 1624 controls of Filipino ancestry	9723 cases of Japanese ancestry, 1815 cases of Korean ancestry, 6589 cases of Chinese ancestry, 8974 controls of Japanese ancestry, 2066 controls of Korean ancestry and 6706 controls of Chinese ancestry	Mixed	18817	35873	54690
23222517	S Table 4	rs7630344	3	23276051	3p24.1-p24.3	(UBE2E2)	1.8e-07	Hemoglobin (Hb)	Blood cell traits, in red blood cells	62,553 European ancestry individuals, 9,308 South Asian ancestry individuals	63,506 European ancestry individuals	Mixed	71861	63506	135367
22158537	Table S4	rs17012943	3	23276433	3p24.1-p24.3	(UBE2E2)	6.4e-09	Type 2 diabetes	Type II Diabetes Mellitus	4026 cases of Chinese ancestry, 1042 cases of Korean ancestry, 794 cases of Malaysian ancestry, 931 cases of Japanese ancestry, 159 cases of Filipino ancestry, 4654 controls of Chinese ancestry, 2943 controls of Korean ancestry, 1240 controls of Malaysian ancestry, 1404 controls of Japanese ancestry and 1624 controls of Filipino ancestry	9723 cases of Japanese ancestry, 1815 cases of Korean ancestry, 6589 cases of Chinese ancestry, 8974 controls of Japanese ancestry, 2066 controls of Korean ancestry and 6706 controls of Chinese ancestry	Mixed	18817	35873	54690
22158537	Table S4	rs10510537	3	23280429	3p24.1-p24.3	(UBE2E2)	6.5e-09	Type 2 diabetes	Type II Diabetes Mellitus	4026 cases of Chinese ancestry, 1042 cases of Korean ancestry, 794 cases of Malaysian ancestry, 931 cases of Japanese ancestry, 159 cases of Filipino ancestry, 4654 controls of Chinese ancestry, 2943 controls of Korean ancestry, 1240 controls of Malaysian ancestry, 1404 controls of Japanese ancestry and 1624 controls of Filipino ancestry	9723 cases of Japanese ancestry, 1815 cases of Korean ancestry, 6589 cases of Chinese ancestry, 8974 controls of Japanese ancestry, 2066 controls of Korean ancestry and 6706 controls of Chinese ancestry	Mixed	18817	35873	54690
22158537	Table S4	rs1495133	3	23281188	3p24.1-p24.3	(UBE2E2)	7.2e-07	Type 2 diabetes	Type II Diabetes Mellitus	4026 cases of Chinese ancestry, 1042 cases of Korean ancestry, 794 cases of Malaysian ancestry, 931 cases of Japanese ancestry, 159 cases of Filipino ancestry, 4654 controls of Chinese ancestry, 2943 controls of Korean ancestry, 1240 controls of Malaysian ancestry, 1404 controls of Japanese ancestry and 1624 controls of Filipino ancestry	9723 cases of Japanese ancestry, 1815 cases of Korean ancestry, 6589 cases of Chinese ancestry, 8974 controls of Japanese ancestry, 2066 controls of Korean ancestry and 6706 controls of Chinese ancestry	Mixed	18817	35873	54690
20818381	Table 2	rs7612463	3	23294959	3p24.1-p24.3	(UBE2E2)	9.2e-10	Type 2 diabetes	Type II Diabetes Mellitus	4470 Japanese cases, 3071 Japanese controls	10692 Japanese cases, 9597 Japanese controls, 6980 European cases, 8615 controls	Mixed	7541	35884	43425
23300278	Table14Supp	rs7612463	3	23294959	3p24.1-p24.3	(UBE2E2)	2.3e-09	Type 2 diabetes	Type II Diabetes Mellitus	842 Punjabi Sikh cases, 774 Punjabi Sikh controls	Up to 2,512 Punjabi Sikh cases and 3,201 Punjabi Sikh controls; Up to 16,128 South Asian cases and 23,846 South Asian controls; Up to 16,746 East Asian ancestry cases and 16,961 East Asian ancestry controls; Up to 8,130 European ancestry cases and 38,987 European ancestry controls	Indian/South Asian	1616	126511	128127
22158537	Table S4	rs7612463	3	23294959	3p24.1-p24.3	(UBE2E2)	4.5e-09	Type 2 diabetes	Type II Diabetes Mellitus	4026 cases of Chinese ancestry, 1042 cases of Korean ancestry, 794 cases of Malaysian ancestry, 931 cases of Japanese ancestry, 159 cases of Filipino ancestry, 4654 controls of Chinese ancestry, 2943 controls of Korean ancestry, 1240 controls of Malaysian ancestry, 1404 controls of Japanese ancestry and 1624 controls of Filipino ancestry	9723 cases of Japanese ancestry, 1815 cases of Korean ancestry, 6589 cases of Chinese ancestry, 8974 controls of Japanese ancestry, 2066 controls of Korean ancestry and 6706 controls of Chinese ancestry	Mixed	18817	35873	54690
22158537	Table S4	rs17012969	3	23302892	3p24.1-p24.3	(UBE2E2)	2.6e-09	Type 2 diabetes	Type II Diabetes Mellitus	4026 cases of Chinese ancestry, 1042 cases of Korean ancestry, 794 cases of Malaysian ancestry, 931 cases of Japanese ancestry, 159 cases of Filipino ancestry, 4654 controls of Chinese ancestry, 2943 controls of Korean ancestry, 1240 controls of Malaysian ancestry, 1404 controls of Japanese ancestry and 1624 controls of Filipino ancestry	9723 cases of Japanese ancestry, 1815 cases of Korean ancestry, 6589 cases of Chinese ancestry, 8974 controls of Japanese ancestry, 2066 controls of Korean ancestry and 6706 controls of Chinese ancestry	Mixed	18817	35873	54690
22158537	Table S4	rs7648425	3	23304916	3p24.1-p24.3	(UBE2E2)	6.4e-07	Type 2 diabetes	Type II Diabetes Mellitus	4026 cases of Chinese ancestry, 1042 cases of Korean ancestry, 794 cases of Malaysian ancestry, 931 cases of Japanese ancestry, 159 cases of Filipino ancestry, 4654 controls of Chinese ancestry, 2943 controls of Korean ancestry, 1240 controls of Malaysian ancestry, 1404 controls of Japanese ancestry and 1624 controls of Filipino ancestry	9723 cases of Japanese ancestry, 1815 cases of Korean ancestry, 6589 cases of Chinese ancestry, 8974 controls of Japanese ancestry, 2066 controls of Korean ancestry and 6706 controls of Chinese ancestry	Mixed	18817	35873	54690
22158537	Table S4	rs7627380	3	23305304	3p24.1-p24.3	(UBE2E2)	4.3e-09	Type 2 diabetes	Type II Diabetes Mellitus	4026 cases of Chinese ancestry, 1042 cases of Korean ancestry, 794 cases of Malaysian ancestry, 931 cases of Japanese ancestry, 159 cases of Filipino ancestry, 4654 controls of Chinese ancestry, 2943 controls of Korean ancestry, 1240 controls of Malaysian ancestry, 1404 controls of Japanese ancestry and 1624 controls of Filipino ancestry	9723 cases of Japanese ancestry, 1815 cases of Korean ancestry, 6589 cases of Chinese ancestry, 8974 controls of Japanese ancestry, 2066 controls of Korean ancestry and 6706 controls of Chinese ancestry	Mixed	18817	35873	54690
22158537	Table S4	rs17012988	3	23308284	3p24.1-p24.3	(UBE2E2)	6.3e-09	Type 2 diabetes	Type II Diabetes Mellitus	4026 cases of Chinese ancestry, 1042 cases of Korean ancestry, 794 cases of Malaysian ancestry, 931 cases of Japanese ancestry, 159 cases of Filipino ancestry, 4654 controls of Chinese ancestry, 2943 controls of Korean ancestry, 1240 controls of Malaysian ancestry, 1404 controls of Japanese ancestry and 1624 controls of Filipino ancestry	9723 cases of Japanese ancestry, 1815 cases of Korean ancestry, 6589 cases of Chinese ancestry, 8974 controls of Japanese ancestry, 2066 controls of Korean ancestry and 6706 controls of Chinese ancestry	Mixed	18817	35873	54690
22158537	Table S4	rs17012998	3	23319136	3p24.1-p24.3	(UBE2E2)	1.7e-08	Type 2 diabetes	Type II Diabetes Mellitus	4026 cases of Chinese ancestry, 1042 cases of Korean ancestry, 794 cases of Malaysian ancestry, 931 cases of Japanese ancestry, 159 cases of Filipino ancestry, 4654 controls of Chinese ancestry, 2943 controls of Korean ancestry, 1240 controls of Malaysian ancestry, 1404 controls of Japanese ancestry and 1624 controls of Filipino ancestry	9723 cases of Japanese ancestry, 1815 cases of Korean ancestry, 6589 cases of Chinese ancestry, 8974 controls of Japanese ancestry, 2066 controls of Korean ancestry and 6706 controls of Chinese ancestry	Mixed	18817	35873	54690
22158537	Table S4	rs17013003	3	23319972	3p24.1-p24.3	(UBE2E2)	3.3e-07	Type 2 diabetes	Type II Diabetes Mellitus	4026 cases of Chinese ancestry, 1042 cases of Korean ancestry, 794 cases of Malaysian ancestry, 931 cases of Japanese ancestry, 159 cases of Filipino ancestry, 4654 controls of Chinese ancestry, 2943 controls of Korean ancestry, 1240 controls of Malaysian ancestry, 1404 controls of Japanese ancestry and 1624 controls of Filipino ancestry	9723 cases of Japanese ancestry, 1815 cases of Korean ancestry, 6589 cases of Chinese ancestry, 8974 controls of Japanese ancestry, 2066 controls of Korean ancestry and 6706 controls of Chinese ancestry	Mixed	18817	35873	54690
23222517	S Table 4	rs952134	3	23333068	3p24.1-p24.3	(UBE2E2)	1.6e-07	Hemoglobin (Hb)	Blood cell traits, in red blood cells	62,553 European ancestry individuals, 9,308 South Asian ancestry individuals	63,506 European ancestry individuals	Mixed	71861	63506	135367
23222517	S Table 4	rs4858505	3	23335875	3p24.1-p24.3	(MIR548AC)(UBE2E2)	7e-07	Hemoglobin (Hb)	Blood cell traits, in red blood cells	62,553 European ancestry individuals, 9,308 South Asian ancestry individuals	63,506 European ancestry individuals	Mixed	71861	63506	135367
23222517	S Table 4	rs716456	3	23338799	3p24.1-p24.3	(MIR548AC)(UBE2E2)	3.6e-07	Hemoglobin (Hb)	Blood cell traits, in red blood cells	62,553 European ancestry individuals, 9,308 South Asian ancestry individuals	63,506 European ancestry individuals	Mixed	71861	63506	135367
22158537	Table S4	rs13098494	3	23374206	3p24.1-p24.3	(MIR548AC)(UBE2E2)	7.6e-07	Type 2 diabetes	Type II Diabetes Mellitus	4026 cases of Chinese ancestry, 1042 cases of Korean ancestry, 794 cases of Malaysian ancestry, 931 cases of Japanese ancestry, 159 cases of Filipino ancestry, 4654 controls of Chinese ancestry, 2943 controls of Korean ancestry, 1240 controls of Malaysian ancestry, 1404 controls of Japanese ancestry and 1624 controls of Filipino ancestry	9723 cases of Japanese ancestry, 1815 cases of Korean ancestry, 6589 cases of Chinese ancestry, 8974 controls of Japanese ancestry, 2066 controls of Korean ancestry and 6706 controls of Chinese ancestry	Mixed	18817	35873	54690
23222517	S Table 4	rs6795968	3	23375536	3p24.1-p24.3	(MIR548AC)(UBE2E2)	3.4e-07	Hemoglobin (Hb)	Blood cell traits, in red blood cells	62,553 European ancestry individuals, 9,308 South Asian ancestry individuals	63,506 European ancestry individuals	Mixed	71861	63506	135367
22158537	Table S4	rs17345745	3	23377036	3p24.1-p24.3	(MIR548AC)(UBE2E2)	9e-07	Type 2 diabetes	Type II Diabetes Mellitus	4026 cases of Chinese ancestry, 1042 cases of Korean ancestry, 794 cases of Malaysian ancestry, 931 cases of Japanese ancestry, 159 cases of Filipino ancestry, 4654 controls of Chinese ancestry, 2943 controls of Korean ancestry, 1240 controls of Malaysian ancestry, 1404 controls of Japanese ancestry and 1624 controls of Filipino ancestry	9723 cases of Japanese ancestry, 1815 cases of Korean ancestry, 6589 cases of Chinese ancestry, 8974 controls of Japanese ancestry, 2066 controls of Korean ancestry and 6706 controls of Chinese ancestry	Mixed	18817	35873	54690
23222517	S Table 4	rs12715048	3	23384468	3p24.1-p24.3	(MIR548AC)(UBE2E2)	1.1e-07	Hemoglobin (Hb)	Blood cell traits, in red blood cells	62,553 European ancestry individuals, 9,308 South Asian ancestry individuals	63,506 European ancestry individuals	Mixed	71861	63506	135367
22885922	Table S2	rs1496653	3	23413299	3p24.1-p24.3	(MIR548AC)(UBE2E2)	3.6e-09	Type 2 diabetes	Type II Diabetes Mellitus	12171 cases and 56862 controls	21491 cases and 55647 controls	Mixed	69033	77138	146171
22158537	Table S4	rs1496653	3	23413299	3p24.1-p24.3	(MIR548AC)(UBE2E2)	2.3e-08	Type 2 diabetes	Type II Diabetes Mellitus	4026 cases of Chinese ancestry, 1042 cases of Korean ancestry, 794 cases of Malaysian ancestry, 931 cases of Japanese ancestry, 159 cases of Filipino ancestry, 4654 controls of Chinese ancestry, 2943 controls of Korean ancestry, 1240 controls of Malaysian ancestry, 1404 controls of Japanese ancestry and 1624 controls of Filipino ancestry	9723 cases of Japanese ancestry, 1815 cases of Korean ancestry, 6589 cases of Chinese ancestry, 8974 controls of Japanese ancestry, 2066 controls of Korean ancestry and 6706 controls of Chinese ancestry	Mixed	18817	35873	54690
22885922	Table S8	rs1496653	3	23413299	3p24.1-p24.3	(MIR548AC)(UBE2E2)	4.4e-07	Type 2 diabetes (males)	Type II Diabetes Mellitus	12171 cases and 56862 controls	21491 cases and 55647 controls	Mixed	69033	77138	146171
22158537	Table S4	rs7613185	3	23413973	3p24.1-p24.3	(MIR548AC)(UBE2E2)	3.9e-07	Type 2 diabetes	Type II Diabetes Mellitus	4026 cases of Chinese ancestry, 1042 cases of Korean ancestry, 794 cases of Malaysian ancestry, 931 cases of Japanese ancestry, 159 cases of Filipino ancestry, 4654 controls of Chinese ancestry, 2943 controls of Korean ancestry, 1240 controls of Malaysian ancestry, 1404 controls of Japanese ancestry and 1624 controls of Filipino ancestry	9723 cases of Japanese ancestry, 1815 cases of Korean ancestry, 6589 cases of Chinese ancestry, 8974 controls of Japanese ancestry, 2066 controls of Korean ancestry and 6706 controls of Chinese ancestry	Mixed	18817	35873	54690
22158537	Table S4	rs13094957	3	23415589	3p24.1-p24.3	(MIR548AC)(UBE2E2)	6.2e-07	Type 2 diabetes	Type II Diabetes Mellitus	4026 cases of Chinese ancestry, 1042 cases of Korean ancestry, 794 cases of Malaysian ancestry, 931 cases of Japanese ancestry, 159 cases of Filipino ancestry, 4654 controls of Chinese ancestry, 2943 controls of Korean ancestry, 1240 controls of Malaysian ancestry, 1404 controls of Japanese ancestry and 1624 controls of Filipino ancestry	9723 cases of Japanese ancestry, 1815 cases of Korean ancestry, 6589 cases of Chinese ancestry, 8974 controls of Japanese ancestry, 2066 controls of Korean ancestry and 6706 controls of Chinese ancestry	Mixed	18817	35873	54690
22158537	Table S4	rs7628372	3	23424764	3p24.1-p24.3	(MIR548AC)(UBE2E2)	4.7e-07	Type 2 diabetes	Type II Diabetes Mellitus	4026 cases of Chinese ancestry, 1042 cases of Korean ancestry, 794 cases of Malaysian ancestry, 931 cases of Japanese ancestry, 159 cases of Filipino ancestry, 4654 controls of Chinese ancestry, 2943 controls of Korean ancestry, 1240 controls of Malaysian ancestry, 1404 controls of Japanese ancestry and 1624 controls of Filipino ancestry	9723 cases of Japanese ancestry, 1815 cases of Korean ancestry, 6589 cases of Chinese ancestry, 8974 controls of Japanese ancestry, 2066 controls of Korean ancestry and 6706 controls of Chinese ancestry	Mixed	18817	35873	54690
22158537	Table S4	rs9873329	3	23425535	3p24.1-p24.3	(MIR548AC)(UBE2E2)	5.6e-09	Type 2 diabetes	Type II Diabetes Mellitus	4026 cases of Chinese ancestry, 1042 cases of Korean ancestry, 794 cases of Malaysian ancestry, 931 cases of Japanese ancestry, 159 cases of Filipino ancestry, 4654 controls of Chinese ancestry, 2943 controls of Korean ancestry, 1240 controls of Malaysian ancestry, 1404 controls of Japanese ancestry and 1624 controls of Filipino ancestry	9723 cases of Japanese ancestry, 1815 cases of Korean ancestry, 6589 cases of Chinese ancestry, 8974 controls of Japanese ancestry, 2066 controls of Korean ancestry and 6706 controls of Chinese ancestry	Mixed	18817	35873	54690
22158537	Table S4	rs2359765	3	23426282	3p24.1-p24.3	(MIR548AC)(UBE2E2)	3.7e-07	Type 2 diabetes	Type II Diabetes Mellitus	4026 cases of Chinese ancestry, 1042 cases of Korean ancestry, 794 cases of Malaysian ancestry, 931 cases of Japanese ancestry, 159 cases of Filipino ancestry, 4654 controls of Chinese ancestry, 2943 controls of Korean ancestry, 1240 controls of Malaysian ancestry, 1404 controls of Japanese ancestry and 1624 controls of Filipino ancestry	9723 cases of Japanese ancestry, 1815 cases of Korean ancestry, 6589 cases of Chinese ancestry, 8974 controls of Japanese ancestry, 2066 controls of Korean ancestry and 6706 controls of Chinese ancestry	Mixed	18817	35873	54690
22158537	Table S4	rs17013223	3	23434916	3p24.1-p24.3	(MIR548AC)(UBE2E2)	7.5e-07	Type 2 diabetes	Type II Diabetes Mellitus	4026 cases of Chinese ancestry, 1042 cases of Korean ancestry, 794 cases of Malaysian ancestry, 931 cases of Japanese ancestry, 159 cases of Filipino ancestry, 4654 controls of Chinese ancestry, 2943 controls of Korean ancestry, 1240 controls of Malaysian ancestry, 1404 controls of Japanese ancestry and 1624 controls of Filipino ancestry	9723 cases of Japanese ancestry, 1815 cases of Korean ancestry, 6589 cases of Chinese ancestry, 8974 controls of Japanese ancestry, 2066 controls of Korean ancestry and 6706 controls of Chinese ancestry	Mixed	18817	35873	54690
22158537	Table S4	rs17013241	3	23440619	3p24.1-p24.3	(MIR548AC)(UBE2E2)	9.2e-07	Type 2 diabetes	Type II Diabetes Mellitus	4026 cases of Chinese ancestry, 1042 cases of Korean ancestry, 794 cases of Malaysian ancestry, 931 cases of Japanese ancestry, 159 cases of Filipino ancestry, 4654 controls of Chinese ancestry, 2943 controls of Korean ancestry, 1240 controls of Malaysian ancestry, 1404 controls of Japanese ancestry and 1624 controls of Filipino ancestry	9723 cases of Japanese ancestry, 1815 cases of Korean ancestry, 6589 cases of Chinese ancestry, 8974 controls of Japanese ancestry, 2066 controls of Korean ancestry and 6706 controls of Chinese ancestry	Mixed	18817	35873	54690
22158537	Table S4	rs17013245	3	23440884	3p24.1-p24.3	(MIR548AC)(UBE2E2)	7.5e-07	Type 2 diabetes	Type II Diabetes Mellitus	4026 cases of Chinese ancestry, 1042 cases of Korean ancestry, 794 cases of Malaysian ancestry, 931 cases of Japanese ancestry, 159 cases of Filipino ancestry, 4654 controls of Chinese ancestry, 2943 controls of Korean ancestry, 1240 controls of Malaysian ancestry, 1404 controls of Japanese ancestry and 1624 controls of Filipino ancestry	9723 cases of Japanese ancestry, 1815 cases of Korean ancestry, 6589 cases of Chinese ancestry, 8974 controls of Japanese ancestry, 2066 controls of Korean ancestry and 6706 controls of Chinese ancestry	Mixed	18817	35873	54690
23222517	S Table 4	rs9836574	3	23452030	3p24.1-p24.3	(MIR548AC)(UBE2E2)	2.5e-07	Hemoglobin (Hb)	Blood cell traits, in red blood cells	62,553 European ancestry individuals, 9,308 South Asian ancestry individuals	63,506 European ancestry individuals	Mixed	71861	63506	135367
22158537	Table S4	rs17013286	3	23454643	3p24.1-p24.3	(MIR548AC)(UBE2E2)	2.9e-09	Type 2 diabetes	Type II Diabetes Mellitus	4026 cases of Chinese ancestry, 1042 cases of Korean ancestry, 794 cases of Malaysian ancestry, 931 cases of Japanese ancestry, 159 cases of Filipino ancestry, 4654 controls of Chinese ancestry, 2943 controls of Korean ancestry, 1240 controls of Malaysian ancestry, 1404 controls of Japanese ancestry and 1624 controls of Filipino ancestry	9723 cases of Japanese ancestry, 1815 cases of Korean ancestry, 6589 cases of Chinese ancestry, 8974 controls of Japanese ancestry, 2066 controls of Korean ancestry and 6706 controls of Chinese ancestry	Mixed	18817	35873	54690
22158537	Table S4	rs17013320	3	23471565	3p24.1-p24.3	(MIR548AC)(UBE2E2)	3e-09	Type 2 diabetes	Type II Diabetes Mellitus	4026 cases of Chinese ancestry, 1042 cases of Korean ancestry, 794 cases of Malaysian ancestry, 931 cases of Japanese ancestry, 159 cases of Filipino ancestry, 4654 controls of Chinese ancestry, 2943 controls of Korean ancestry, 1240 controls of Malaysian ancestry, 1404 controls of Japanese ancestry and 1624 controls of Filipino ancestry	9723 cases of Japanese ancestry, 1815 cases of Korean ancestry, 6589 cases of Chinese ancestry, 8974 controls of Japanese ancestry, 2066 controls of Korean ancestry and 6706 controls of Chinese ancestry	Mixed	18817	35873	54690
22158537	Table S4	rs17013322	3	23476356	3p24.1-p24.3	(MIR548AC)(UBE2E2)	2.3e-09	Type 2 diabetes	Type II Diabetes Mellitus	4026 cases of Chinese ancestry, 1042 cases of Korean ancestry, 794 cases of Malaysian ancestry, 931 cases of Japanese ancestry, 159 cases of Filipino ancestry, 4654 controls of Chinese ancestry, 2943 controls of Korean ancestry, 1240 controls of Malaysian ancestry, 1404 controls of Japanese ancestry and 1624 controls of Filipino ancestry	9723 cases of Japanese ancestry, 1815 cases of Korean ancestry, 6589 cases of Chinese ancestry, 8974 controls of Japanese ancestry, 2066 controls of Korean ancestry and 6706 controls of Chinese ancestry	Mixed	18817	35873	54690
22158537	Table S4	rs17013333	3	23481615	3p24.1-p24.3	(MIR548AC)(UBE2E2)	1.1e-09	Type 2 diabetes	Type II Diabetes Mellitus	4026 cases of Chinese ancestry, 1042 cases of Korean ancestry, 794 cases of Malaysian ancestry, 931 cases of Japanese ancestry, 159 cases of Filipino ancestry, 4654 controls of Chinese ancestry, 2943 controls of Korean ancestry, 1240 controls of Malaysian ancestry, 1404 controls of Japanese ancestry and 1624 controls of Filipino ancestry	9723 cases of Japanese ancestry, 1815 cases of Korean ancestry, 6589 cases of Chinese ancestry, 8974 controls of Japanese ancestry, 2066 controls of Korean ancestry and 6706 controls of Chinese ancestry	Mixed	18817	35873	54690
22158537	Table S4	rs17013344	3	23483970	3p24.1-p24.3	(MIR548AC)(UBE2E2)	1.2e-09	Type 2 diabetes	Type II Diabetes Mellitus	4026 cases of Chinese ancestry, 1042 cases of Korean ancestry, 794 cases of Malaysian ancestry, 931 cases of Japanese ancestry, 159 cases of Filipino ancestry, 4654 controls of Chinese ancestry, 2943 controls of Korean ancestry, 1240 controls of Malaysian ancestry, 1404 controls of Japanese ancestry and 1624 controls of Filipino ancestry	9723 cases of Japanese ancestry, 1815 cases of Korean ancestry, 6589 cases of Chinese ancestry, 8974 controls of Japanese ancestry, 2066 controls of Korean ancestry and 6706 controls of Chinese ancestry	Mixed	18817	35873	54690
22158537	Table S4	rs17013348	3	23484506	3p24.1-p24.3	(MIR548AC)(UBE2E2)	1.4e-09	Type 2 diabetes	Type II Diabetes Mellitus	4026 cases of Chinese ancestry, 1042 cases of Korean ancestry, 794 cases of Malaysian ancestry, 931 cases of Japanese ancestry, 159 cases of Filipino ancestry, 4654 controls of Chinese ancestry, 2943 controls of Korean ancestry, 1240 controls of Malaysian ancestry, 1404 controls of Japanese ancestry and 1624 controls of Filipino ancestry	9723 cases of Japanese ancestry, 1815 cases of Korean ancestry, 6589 cases of Chinese ancestry, 8974 controls of Japanese ancestry, 2066 controls of Korean ancestry and 6706 controls of Chinese ancestry	Mixed	18817	35873	54690
22158537	Table S4	rs801277	3	23487530	3p24.1-p24.3	(MIR548AC)(UBE2E2)	8.7e-08	Type 2 diabetes	Type II Diabetes Mellitus	4026 cases of Chinese ancestry, 1042 cases of Korean ancestry, 794 cases of Malaysian ancestry, 931 cases of Japanese ancestry, 159 cases of Filipino ancestry, 4654 controls of Chinese ancestry, 2943 controls of Korean ancestry, 1240 controls of Malaysian ancestry, 1404 controls of Japanese ancestry and 1624 controls of Filipino ancestry	9723 cases of Japanese ancestry, 1815 cases of Korean ancestry, 6589 cases of Chinese ancestry, 8974 controls of Japanese ancestry, 2066 controls of Korean ancestry and 6706 controls of Chinese ancestry	Mixed	18817	35873	54690
22158537	Table S4	rs9631541	3	23498288	3p24.1-p24.3	(MIR548AC)(UBE2E2)	7.1e-08	Type 2 diabetes	Type II Diabetes Mellitus	4026 cases of Chinese ancestry, 1042 cases of Korean ancestry, 794 cases of Malaysian ancestry, 931 cases of Japanese ancestry, 159 cases of Filipino ancestry, 4654 controls of Chinese ancestry, 2943 controls of Korean ancestry, 1240 controls of Malaysian ancestry, 1404 controls of Japanese ancestry and 1624 controls of Filipino ancestry	9723 cases of Japanese ancestry, 1815 cases of Korean ancestry, 6589 cases of Chinese ancestry, 8974 controls of Japanese ancestry, 2066 controls of Korean ancestry and 6706 controls of Chinese ancestry	Mixed	18817	35873	54690
22158537	Table S4	rs1011754	3	23499566	3p24.1-p24.3	(MIR548AC)(UBE2E2)	2.2e-09	Type 2 diabetes	Type II Diabetes Mellitus	4026 cases of Chinese ancestry, 1042 cases of Korean ancestry, 794 cases of Malaysian ancestry, 931 cases of Japanese ancestry, 159 cases of Filipino ancestry, 4654 controls of Chinese ancestry, 2943 controls of Korean ancestry, 1240 controls of Malaysian ancestry, 1404 controls of Japanese ancestry and 1624 controls of Filipino ancestry	9723 cases of Japanese ancestry, 1815 cases of Korean ancestry, 6589 cases of Chinese ancestry, 8974 controls of Japanese ancestry, 2066 controls of Korean ancestry and 6706 controls of Chinese ancestry	Mixed	18817	35873	54690
22158537	Table S4	rs17013383	3	23505880	3p24.1-p24.3	(MIR548AC)(UBE2E2)	9.6e-10	Type 2 diabetes	Type II Diabetes Mellitus	4026 cases of Chinese ancestry, 1042 cases of Korean ancestry, 794 cases of Malaysian ancestry, 931 cases of Japanese ancestry, 159 cases of Filipino ancestry, 4654 controls of Chinese ancestry, 2943 controls of Korean ancestry, 1240 controls of Malaysian ancestry, 1404 controls of Japanese ancestry and 1624 controls of Filipino ancestry	9723 cases of Japanese ancestry, 1815 cases of Korean ancestry, 6589 cases of Chinese ancestry, 8974 controls of Japanese ancestry, 2066 controls of Korean ancestry and 6706 controls of Chinese ancestry	Mixed	18817	35873	54690
23222517	S Table 4	rs2133331	3	23507584	3p24.1-p24.3	(MIR548AC)(UBE2E2)	6.5e-07	Hemoglobin (Hb)	Blood cell traits, in red blood cells	62,553 European ancestry individuals, 9,308 South Asian ancestry individuals	63,506 European ancestry individuals	Mixed	71861	63506	135367
23222517	S Table 4	rs6770091	3	23513316	3p24.1-p24.3	(MIR548AC)(UBE2E2)	4.7e-08	Hemoglobin (Hb)	Blood cell traits, in red blood cells	62,553 European ancestry individuals, 9,308 South Asian ancestry individuals	63,506 European ancestry individuals	Mixed	71861	63506	135367
22158537	Table S4	rs17013390	3	23515433	3p24.1-p24.3	(MIR548AC)(UBE2E2)	1.2e-09	Type 2 diabetes	Type II Diabetes Mellitus	4026 cases of Chinese ancestry, 1042 cases of Korean ancestry, 794 cases of Malaysian ancestry, 931 cases of Japanese ancestry, 159 cases of Filipino ancestry, 4654 controls of Chinese ancestry, 2943 controls of Korean ancestry, 1240 controls of Malaysian ancestry, 1404 controls of Japanese ancestry and 1624 controls of Filipino ancestry	9723 cases of Japanese ancestry, 1815 cases of Korean ancestry, 6589 cases of Chinese ancestry, 8974 controls of Japanese ancestry, 2066 controls of Korean ancestry and 6706 controls of Chinese ancestry	Mixed	18817	35873	54690
23222517	S Table 4	rs7632814	3	23525798	3p24.1-p24.3	(MIR548AC)(UBE2E2)	9.1e-07	Hemoglobin (Hb)	Blood cell traits, in red blood cells	62,553 European ancestry individuals, 9,308 South Asian ancestry individuals	63,506 European ancestry individuals	Mixed	71861	63506	135367
22158537	Table S4	rs17013429	3	23536063	3p24.1-p24.3	(MIR548AC)(UBE2E2)	1.2e-08	Type 2 diabetes	Type II Diabetes Mellitus	4026 cases of Chinese ancestry, 1042 cases of Korean ancestry, 794 cases of Malaysian ancestry, 931 cases of Japanese ancestry, 159 cases of Filipino ancestry, 4654 controls of Chinese ancestry, 2943 controls of Korean ancestry, 1240 controls of Malaysian ancestry, 1404 controls of Japanese ancestry and 1624 controls of Filipino ancestry	9723 cases of Japanese ancestry, 1815 cases of Korean ancestry, 6589 cases of Chinese ancestry, 8974 controls of Japanese ancestry, 2066 controls of Korean ancestry and 6706 controls of Chinese ancestry	Mixed	18817	35873	54690
22158537	Table S4	rs17013433	3	23537103	3p24.1-p24.3	(MIR548AC)(UBE2E2)	6.2e-10	Type 2 diabetes	Type II Diabetes Mellitus	4026 cases of Chinese ancestry, 1042 cases of Korean ancestry, 794 cases of Malaysian ancestry, 931 cases of Japanese ancestry, 159 cases of Filipino ancestry, 4654 controls of Chinese ancestry, 2943 controls of Korean ancestry, 1240 controls of Malaysian ancestry, 1404 controls of Japanese ancestry and 1624 controls of Filipino ancestry	9723 cases of Japanese ancestry, 1815 cases of Korean ancestry, 6589 cases of Chinese ancestry, 8974 controls of Japanese ancestry, 2066 controls of Korean ancestry and 6706 controls of Chinese ancestry	Mixed	18817	35873	54690
23222517	S Table 4	rs6550767	3	23597909	3p24.1-p24.3	(MIR548AC)	4.6e-07	Hemoglobin (Hb)	Blood cell traits, in red blood cells	62,553 European ancestry individuals, 9,308 South Asian ancestry individuals	63,506 European ancestry individuals	Mixed	71861	63506	135367
22377632	TableS1	rs13327373	3	23792943	3p24.1-p24.3		1.3e-10	Maternal transmission distortion	Transmission distortion	4728 offspring with both parents genotyped		European	4728	0	4728
22377632	TableS1	rs13327373	3	23792943	3p24.1-p24.3		2.5e-10	Transmission distortion	Transmission distortion	4728 offspring with both parents genotyped		European	4728	0	4728
23222517	S Table 4	rs1868575	3	24288792	3p24.1-p24.3	(THRB)	3.1e-10	Mean corpuscular hemoglobin concentration (MCHC)	Blood cell traits, in red blood cells	62,553 European ancestry individuals, 9,308 South Asian ancestry individuals	63,506 European ancestry individuals	Mixed	71861	63506	135367
23222517	S Table 4	rs1868575	3	24288792	3p24.1-p24.3	(THRB)	9.7e-13	Mean corpuscular volume (MCV)	Blood cell traits, in red blood cells	62,553 European ancestry individuals, 9,308 South Asian ancestry individuals	63,506 European ancestry individuals	Mixed	71861	63506	135367
23222517	S Table 4	rs1868575	3	24288792	3p24.1-p24.3	(THRB)	1.7e-09	Red blood cell count (RBC)	Blood cell traits, in red blood cells	62,553 European ancestry individuals, 9,308 South Asian ancestry individuals	63,506 European ancestry individuals	Mixed	71861	63506	135367
23222517	S Table 4	rs1158265	3	24294671	3p24.1-p24.3	(THRB)	1.5e-08	Mean corpuscular volume (MCV)	Blood cell traits, in red blood cells	62,553 European ancestry individuals, 9,308 South Asian ancestry individuals	63,506 European ancestry individuals	Mixed	71861	63506	135367
23222517	S Table 4	rs1158265	3	24294671	3p24.1-p24.3	(THRB)	1e-07	Red blood cell count (RBC)	Blood cell traits, in red blood cells	62,553 European ancestry individuals, 9,308 South Asian ancestry individuals	63,506 European ancestry individuals	Mixed	71861	63506	135367
23222517	S Table 4	rs9830674	3	24296423	3p24.1-p24.3	(THRB)	1.9e-11	Mean corpuscular hemoglobin concentration (MCHC)	Blood cell traits, in red blood cells	62,553 European ancestry individuals, 9,308 South Asian ancestry individuals	63,506 European ancestry individuals	Mixed	71861	63506	135367
23222517	S Table 4	rs9830674	3	24296423	3p24.1-p24.3	(THRB)	3e-11	Mean corpuscular volume (MCV)	Blood cell traits, in red blood cells	62,553 European ancestry individuals, 9,308 South Asian ancestry individuals	63,506 European ancestry individuals	Mixed	71861	63506	135367
23222517	S Table 4	rs9830674	3	24296423	3p24.1-p24.3	(THRB)	4.3e-09	Red blood cell count (RBC)	Blood cell traits, in red blood cells	62,553 European ancestry individuals, 9,308 South Asian ancestry individuals	63,506 European ancestry individuals	Mixed	71861	63506	135367
23222517	S Table 4	rs2167115	3	24298243	3p24.1-p24.3	(THRB)	5.1e-09	Mean corpuscular hemoglobin concentration (MCHC)	Blood cell traits, in red blood cells	62,553 European ancestry individuals, 9,308 South Asian ancestry individuals	63,506 European ancestry individuals	Mixed	71861	63506	135367
23222517	S Table 4	rs2167115	3	24298243	3p24.1-p24.3	(THRB)	1.5e-11	Mean corpuscular volume (MCV)	Blood cell traits, in red blood cells	62,553 European ancestry individuals, 9,308 South Asian ancestry individuals	63,506 European ancestry individuals	Mixed	71861	63506	135367
23222517	S Table 4	rs2167115	3	24298243	3p24.1-p24.3	(THRB)	1.6e-10	Red blood cell count (RBC)	Blood cell traits, in red blood cells	62,553 European ancestry individuals, 9,308 South Asian ancestry individuals	63,506 European ancestry individuals	Mixed	71861	63506	135367
23222517	S Table 4	rs1505307	3	24301839	3p24.1-p24.3	(THRB)	1.8e-12	Mean corpuscular hemoglobin concentration (MCHC)	Blood cell traits, in red blood cells	62,553 European ancestry individuals, 9,308 South Asian ancestry individuals	63,506 European ancestry individuals	Mixed	71861	63506	135367
23222517	S Table 4	rs1505307	3	24301839	3p24.1-p24.3	(THRB)	3e-13	Mean corpuscular volume (MCV)	Blood cell traits, in red blood cells	62,553 European ancestry individuals, 9,308 South Asian ancestry individuals	63,506 European ancestry individuals	Mixed	71861	63506	135367
23222517	S Table 4	rs1505307	3	24301839	3p24.1-p24.3	(THRB)	1.1e-12	Red blood cell count (RBC)	Blood cell traits, in red blood cells	62,553 European ancestry individuals, 9,308 South Asian ancestry individuals	63,506 European ancestry individuals	Mixed	71861	63506	135367
23222517	S Table 4	rs1505283	3	24304285	3p24.1-p24.3	(THRB)	2.7e-11	Mean corpuscular hemoglobin concentration (MCHC)	Blood cell traits, in red blood cells	62,553 European ancestry individuals, 9,308 South Asian ancestry individuals	63,506 European ancestry individuals	Mixed	71861	63506	135367
23222517	S Table 4	rs1505283	3	24304285	3p24.1-p24.3	(THRB)	2.5e-12	Mean corpuscular volume (MCV)	Blood cell traits, in red blood cells	62,553 European ancestry individuals, 9,308 South Asian ancestry individuals	63,506 European ancestry individuals	Mixed	71861	63506	135367
23222517	S Table 4	rs1505283	3	24304285	3p24.1-p24.3	(THRB)	3.5e-09	Red blood cell count (RBC)	Blood cell traits, in red blood cells	62,553 European ancestry individuals, 9,308 South Asian ancestry individuals	63,506 European ancestry individuals	Mixed	71861	63506	135367
23222517	S Table 4	rs12485694	3	24304618	3p24.1-p24.3	(THRB)	2e-11	Mean corpuscular hemoglobin concentration (MCHC)	Blood cell traits, in red blood cells	62,553 European ancestry individuals, 9,308 South Asian ancestry individuals	63,506 European ancestry individuals	Mixed	71861	63506	135367
23222517	S Table 4	rs12485694	3	24304618	3p24.1-p24.3	(THRB)	2.4e-12	Mean corpuscular volume (MCV)	Blood cell traits, in red blood cells	62,553 European ancestry individuals, 9,308 South Asian ancestry individuals	63,506 European ancestry individuals	Mixed	71861	63506	135367
23222517	S Table 4	rs12485694	3	24304618	3p24.1-p24.3	(THRB)	2.5e-09	Red blood cell count (RBC)	Blood cell traits, in red blood cells	62,553 European ancestry individuals, 9,308 South Asian ancestry individuals	63,506 European ancestry individuals	Mixed	71861	63506	135367
23222517	S Table 7	rs9310736	3	24309320	3p24.1-p24.3	(THRB)	3.4e-15	Mean corpuscular hemoglobin (MCH)	Blood cell traits, in red blood cells	62,553 European ancestry individuals, 9,308 South Asian ancestry individuals	63,506 European ancestry individuals	Mixed	71861	63506	135367
20139978	Table 1	rs9310736	3	24309320	3p24.1-p24.3	(THRB)	3.5e-10	Mean corpuscular hemoglobin (MCH)	Blood cell counts and other traits (platelet count (PLT), red cell count, white cell count, hemoglobin, urate, GGT, alkaline phosphatase, AST, ALT, creatinine kinase, total protein, albumin, blood urea nitrogen, serum creatinine, HDL cholesterol, triglycerides)	Up to ~14700 Japanese individuals		Asian	14700	0	14700
23222517	S Table 6	rs9310736	3	24309320	3p24.1-p24.3	(THRB)	3.4e-15	Mean corpuscular hemoglobin concentration (MCHC)	Blood cell traits, in red blood cells	62,553 European ancestry individuals, 9,308 South Asian ancestry individuals	63,506 European ancestry individuals	Mixed	71861	63506	135367
23222517	S Table 6	rs9310736	3	24309320	3p24.1-p24.3	(THRB)	6e-16	Mean corpuscular volume (MCV)	Blood cell traits, in red blood cells	62,553 European ancestry individuals, 9,308 South Asian ancestry individuals	63,506 European ancestry individuals	Mixed	71861	63506	135367
22560525	Table S3	rs9310736	3	24309320	3p24.1-p24.3	(THRB)	6e-09	Mean corpuscular volume (MCV)	Blood cell traits, in red blood cells	7873 EA individuals	4613 EA individuals	European	7873	4613	12486
20139978	Table 1	rs9310736	3	24309320	3p24.1-p24.3	(THRB)	3.3e-08	Mean corpuscular volume (MCV)	Blood cell counts and other traits (platelet count (PLT), red cell count, white cell count, hemoglobin, urate, GGT, alkaline phosphatase, AST, ALT, creatinine kinase, total protein, albumin, blood urea nitrogen, serum creatinine, HDL cholesterol, triglycerides)	Up to ~14700 Japanese individuals		Asian	14700	0	14700
23222517	S Table 4	rs9310736	3	24309320	3p24.1-p24.3	(THRB)	5.4e-14	Red blood cell count (RBC)	Blood cell traits, in red blood cells	62,553 European ancestry individuals, 9,308 South Asian ancestry individuals	63,506 European ancestry individuals	Mixed	71861	63506	135367
23222517	S Table 4	rs7622481	3	24310380	3p24.1-p24.3	(THRB)	2.3e-07	Mean corpuscular hemoglobin concentration (MCHC)	Blood cell traits, in red blood cells	62,553 European ancestry individuals, 9,308 South Asian ancestry individuals	63,506 European ancestry individuals	Mixed	71861	63506	135367
23222517	S Table 4	rs7622481	3	24310380	3p24.1-p24.3	(THRB)	2.5e-08	Mean corpuscular volume (MCV)	Blood cell traits, in red blood cells	62,553 European ancestry individuals, 9,308 South Asian ancestry individuals	63,506 European ancestry individuals	Mixed	71861	63506	135367
23222517	S Table 4	rs7622481	3	24310380	3p24.1-p24.3	(THRB)	6.8e-07	Red blood cell count (RBC)	Blood cell traits, in red blood cells	62,553 European ancestry individuals, 9,308 South Asian ancestry individuals	63,506 European ancestry individuals	Mixed	71861	63506	135367
23222517	S Table 4	rs1505297	3	24314143	3p24.1-p24.3	(THRB)	8.4e-13	Mean corpuscular hemoglobin concentration (MCHC)	Blood cell traits, in red blood cells	62,553 European ancestry individuals, 9,308 South Asian ancestry individuals	63,506 European ancestry individuals	Mixed	71861	63506	135367
23222517	S Table 4	rs1505297	3	24314143	3p24.1-p24.3	(THRB)	4e-11	Mean corpuscular volume (MCV)	Blood cell traits, in red blood cells	62,553 European ancestry individuals, 9,308 South Asian ancestry individuals	63,506 European ancestry individuals	Mixed	71861	63506	135367
23222517	S Table 4	rs1505297	3	24314143	3p24.1-p24.3	(THRB)	9.1e-09	Red blood cell count (RBC)	Blood cell traits, in red blood cells	62,553 European ancestry individuals, 9,308 South Asian ancestry individuals	63,506 European ancestry individuals	Mixed	71861	63506	135367
23222517	S Table 4	rs7610039	3	24315591	3p24.1-p24.3	(THRB)	5.2e-09	Mean corpuscular hemoglobin concentration (MCHC)	Blood cell traits, in red blood cells	62,553 European ancestry individuals, 9,308 South Asian ancestry individuals	63,506 European ancestry individuals	Mixed	71861	63506	135367
23222517	S Table 4	rs7610039	3	24315591	3p24.1-p24.3	(THRB)	8.1e-08	Mean corpuscular volume (MCV)	Blood cell traits, in red blood cells	62,553 European ancestry individuals, 9,308 South Asian ancestry individuals	63,506 European ancestry individuals	Mixed	71861	63506	135367
23222517	S Table 4	rs7640580	3	24315752	3p24.1-p24.3	(THRB)	3.5e-09	Mean corpuscular hemoglobin concentration (MCHC)	Blood cell traits, in red blood cells	62,553 European ancestry individuals, 9,308 South Asian ancestry individuals	63,506 European ancestry individuals	Mixed	71861	63506	135367
23222517	S Table 4	rs7640580	3	24315752	3p24.1-p24.3	(THRB)	1.9e-09	Mean corpuscular volume (MCV)	Blood cell traits, in red blood cells	62,553 European ancestry individuals, 9,308 South Asian ancestry individuals	63,506 European ancestry individuals	Mixed	71861	63506	135367
23222517	S Table 4	rs7640580	3	24315752	3p24.1-p24.3	(THRB)	1.8e-09	Red blood cell count (RBC)	Blood cell traits, in red blood cells	62,553 European ancestry individuals, 9,308 South Asian ancestry individuals	63,506 European ancestry individuals	Mixed	71861	63506	135367
23222517	S Table 4	rs7610222	3	24315795	3p24.1-p24.3	(THRB)	3.1e-11	Mean corpuscular hemoglobin concentration (MCHC)	Blood cell traits, in red blood cells	62,553 European ancestry individuals, 9,308 South Asian ancestry individuals	63,506 European ancestry individuals	Mixed	71861	63506	135367
23222517	S Table 4	rs7610222	3	24315795	3p24.1-p24.3	(THRB)	3.5e-12	Mean corpuscular volume (MCV)	Blood cell traits, in red blood cells	62,553 European ancestry individuals, 9,308 South Asian ancestry individuals	63,506 European ancestry individuals	Mixed	71861	63506	135367
23222517	S Table 4	rs7610222	3	24315795	3p24.1-p24.3	(THRB)	1.5e-09	Red blood cell count (RBC)	Blood cell traits, in red blood cells	62,553 European ancestry individuals, 9,308 South Asian ancestry individuals	63,506 European ancestry individuals	Mixed	71861	63506	135367
19081515	Table 1	rs6794719	3	24761048	3p24.1-p24.3		1.9e-07	Variant Creutzfeldt-Jakob disease	Creutzfeldt-Jakob disease variant	117 CJD EA British cases + 3083 controls	506 sCJD EA British cases, 28 iCJD cases, 151 Kuru cases, 125 Kuru-resistant cases, up to 1137 controls	European	3200	1947	5147
23696630	Table 2	rs6550923	3	24883004	3p24.1-p24.3		9.2e-07	Joint damage severity in rheumatoid arthritis	Joint damage in rheumatoid arthritis	600 Dutch Individuals with RA	926 Individuals with RA	European	600	926	1526
22197933	Table S2	rs2363527	3	24931301	3p24.1-p24.3		4.8e-11	Non-obstructive azoospermia	Non-obstructive azoospermia	981 cases of Han Chinese ancestry, 1657 controls of Han Chinese ancestry	1946 cases of Han Chinese ancestry, 4077 controls of Han Chinese ancestry	Asian	2638	6023	8661
22377632	TableS1	rs41396146	3	24951006	3p24.1-p24.3		3.2e-14	Maternal transmission distortion	Transmission distortion	4728 offspring with both parents genotyped		European	4728	0	4728
22377632	TableS1	rs41396146	3	24951006	3p24.1-p24.3		1.7e-15	Transmission distortion	Transmission distortion	4728 offspring with both parents genotyped		European	4728	0	4728
20664687	Table 5	rs11129182	3	25129806	3p24.1-p24.3		3.5e-07	Type 2 diabetes with cataracts	Cataracts in T2D	1715 Chinese cases + 2000 controls		Asian	3715	0	3715
18622395	TableS5	rs11718836	3	25351281	3p24.1-p24.3		5.2e-08	Knee osteoarthritis	Osteoarthritis (knee)	94 cases, 658 controls in Japanese	242 Japanese cases + 485 controls, 417 Han Chinese cases + 413 controls	Asian	752	1557	2309
21946350	Table S3c	rs1529672	3	25479091	3p24.1-p24.3	(RARB)	4e-14	Lung function, ratio of forced expiratory volume in 1 second (FEV1) to forced vital capacity (FVC) (FEV1/FVC)	Lung function	48201 EA individuals	46411 EA individuals	European	48201	46411	94612
21946350	Table S4	rs1529672	3	25479091	3p24.1-p24.3	(RARB)	1.6e-08	Lung function, ratio of forced expiratory volume in 1 second (FEV1) to forced vital capacity (FVC) (FEV1/FVC), in ever smokers	Lung function	48201 EA individuals	46411 EA individuals	European	48201	46411	94612
23284291	Table S3	rs1529672	3	25479091	3p24.1-p24.3	(RARB)	6.9e-11	Lung function, ratio of forced expiratory volume in 1 second (FEV1) to forced vital capacity (FVC) (FEV1/FVC), smoking pack years	Lung function	50,047 European ancestry individuals		European	50047	0	50047
22837378	Table 5	rs1997352	3	25496826	3p24.1-p24.3	(RARB)	8.6e-07	Airflow obstruction	Airflow obstruction	Up to 3,368 European ancestry cases, Up to 29,507 European ancestry controls	331 European ancestry cases, 2,550 European ancestry controls	European	29507	2881	32388
21946350	Table S3d	rs2056777	3	25498900	3p24.1-p24.3	(RARB)	5.3e-08	Lung function, ratio of forced expiratory volume in 1 second (FEV1) to forced vital capacity (FVC) (FEV1/FVC)	Lung function	48201 EA individuals	46411 EA individuals	European	48201	46411	94612
18776929	Table S1	rs1286841	3	25688970	3p24.1-p24.3		9.4e-07	Hip bone size (females)	Bone size	501 EA women,499 men	1216 EA women	European	1000	1216	2216
17554300	Webdata	rs41453046	3	25704749	3p24.1-p24.3		1.6e-08	Coronary artery disease (CAD), combined control dataset	Multiple traits (bipolar disorder, coronary artery disease, Crohn's disease, rheumatoid arthritis, T1D, T2D, hypertension)	1868 EA cases,2938 controls		European	4806	0	4806
22456796	Table S3	rs7656416	4	1260747	4q16.3		1.3e-09	Type 2 diabetes	Type II Diabetes Mellitus	4,470 Japanese ancestry cases, 3,071 Japanese ancestry controls	7,605 Japanese ancestry cases, 3,534 Japanese ancestry controls	Asian	7541	11139	18680
22158537	Table S4	rs6599299	4	1311230	4q16.3	(MAEA)	3.1e-07	Type 2 diabetes	Type II Diabetes Mellitus	4026 cases of Chinese ancestry, 1042 cases of Korean ancestry, 794 cases of Malaysian ancestry, 931 cases of Japanese ancestry, 159 cases of Filipino ancestry, 4654 controls of Chinese ancestry, 2943 controls of Korean ancestry, 1240 controls of Malaysian ancestry, 1404 controls of Japanese ancestry and 1624 controls of Filipino ancestry	9723 cases of Japanese ancestry, 1815 cases of Korean ancestry, 6589 cases of Chinese ancestry, 8974 controls of Japanese ancestry, 2066 controls of Korean ancestry and 6706 controls of Chinese ancestry	Mixed	18817	35873	54690
22158537	Table S4	rs6599300	4	1311481	4q16.3	(MAEA)	3.5e-07	Type 2 diabetes	Type II Diabetes Mellitus	4026 cases of Chinese ancestry, 1042 cases of Korean ancestry, 794 cases of Malaysian ancestry, 931 cases of Japanese ancestry, 159 cases of Filipino ancestry, 4654 controls of Chinese ancestry, 2943 controls of Korean ancestry, 1240 controls of Malaysian ancestry, 1404 controls of Japanese ancestry and 1624 controls of Filipino ancestry	9723 cases of Japanese ancestry, 1815 cases of Korean ancestry, 6589 cases of Chinese ancestry, 8974 controls of Japanese ancestry, 2066 controls of Korean ancestry and 6706 controls of Chinese ancestry	Mixed	18817	35873	54690
22158537	Table S4	rs17164638	4	1312807	4q16.3	(MAEA)	3.2e-07	Type 2 diabetes	Type II Diabetes Mellitus	4026 cases of Chinese ancestry, 1042 cases of Korean ancestry, 794 cases of Malaysian ancestry, 931 cases of Japanese ancestry, 159 cases of Filipino ancestry, 4654 controls of Chinese ancestry, 2943 controls of Korean ancestry, 1240 controls of Malaysian ancestry, 1404 controls of Japanese ancestry and 1624 controls of Filipino ancestry	9723 cases of Japanese ancestry, 1815 cases of Korean ancestry, 6589 cases of Chinese ancestry, 8974 controls of Japanese ancestry, 2066 controls of Korean ancestry and 6706 controls of Chinese ancestry	Mixed	18817	35873	54690
22158537	Table S4	rs11247990	4	1314748	4q16.3	(MAEA)	2.8e-07	Type 2 diabetes	Type II Diabetes Mellitus	4026 cases of Chinese ancestry, 1042 cases of Korean ancestry, 794 cases of Malaysian ancestry, 931 cases of Japanese ancestry, 159 cases of Filipino ancestry, 4654 controls of Chinese ancestry, 2943 controls of Korean ancestry, 1240 controls of Malaysian ancestry, 1404 controls of Japanese ancestry and 1624 controls of Filipino ancestry	9723 cases of Japanese ancestry, 1815 cases of Korean ancestry, 6589 cases of Chinese ancestry, 8974 controls of Japanese ancestry, 2066 controls of Korean ancestry and 6706 controls of Chinese ancestry	Mixed	18817	35873	54690
22377632	TableS1	rs11247991	4	1314776	4q16.3	(MAEA)	1.9e-09	Maternal transmission distortion	Transmission distortion	4728 offspring with both parents genotyped		European	4728	0	4728
22158537	Table S6	rs6815464	4	1316113	4q16.3	(MAEA)	8.7e-22	Type 2 diabetes	Type II Diabetes Mellitus	4026 cases of Chinese ancestry, 1042 cases of Korean ancestry, 794 cases of Malaysian ancestry, 931 cases of Japanese ancestry, 159 cases of Filipino ancestry, 4654 controls of Chinese ancestry, 2943 controls of Korean ancestry, 1240 controls of Malaysian ancestry, 1404 controls of Japanese ancestry and 1624 controls of Filipino ancestry	9723 cases of Japanese ancestry, 1815 cases of Korean ancestry, 6589 cases of Chinese ancestry, 8974 controls of Japanese ancestry, 2066 controls of Korean ancestry and 6706 controls of Chinese ancestry	Mixed	18817	35873	54690
22158537	Table S4	rs4333131	4	1330001	4q16.3	(MAEA)	6.7e-07	Type 2 diabetes	Type II Diabetes Mellitus	4026 cases of Chinese ancestry, 1042 cases of Korean ancestry, 794 cases of Malaysian ancestry, 931 cases of Japanese ancestry, 159 cases of Filipino ancestry, 4654 controls of Chinese ancestry, 2943 controls of Korean ancestry, 1240 controls of Malaysian ancestry, 1404 controls of Japanese ancestry and 1624 controls of Filipino ancestry	9723 cases of Japanese ancestry, 1815 cases of Korean ancestry, 6589 cases of Chinese ancestry, 8974 controls of Japanese ancestry, 2066 controls of Korean ancestry and 6706 controls of Chinese ancestry	Mixed	18817	35873	54690
22158537	Table S4	rs3856982	4	1335075	4q16.3	(MAEA)	6.8e-07	Type 2 diabetes	Type II Diabetes Mellitus	4026 cases of Chinese ancestry, 1042 cases of Korean ancestry, 794 cases of Malaysian ancestry, 931 cases of Japanese ancestry, 159 cases of Filipino ancestry, 4654 controls of Chinese ancestry, 2943 controls of Korean ancestry, 1240 controls of Malaysian ancestry, 1404 controls of Japanese ancestry and 1624 controls of Filipino ancestry	9723 cases of Japanese ancestry, 1815 cases of Korean ancestry, 6589 cases of Chinese ancestry, 8974 controls of Japanese ancestry, 2066 controls of Korean ancestry and 6706 controls of Chinese ancestry	Mixed	18817	35873	54690
22158537	Table S4	rs3749456	4	1350440	4q16.3	(KIAA1530)	3.4e-07	Type 2 diabetes	Type II Diabetes Mellitus	4026 cases of Chinese ancestry, 1042 cases of Korean ancestry, 794 cases of Malaysian ancestry, 931 cases of Japanese ancestry, 159 cases of Filipino ancestry, 4654 controls of Chinese ancestry, 2943 controls of Korean ancestry, 1240 controls of Malaysian ancestry, 1404 controls of Japanese ancestry and 1624 controls of Filipino ancestry	9723 cases of Japanese ancestry, 1815 cases of Korean ancestry, 6589 cases of Chinese ancestry, 8974 controls of Japanese ancestry, 2066 controls of Korean ancestry and 6706 controls of Chinese ancestry	Mixed	18817	35873	54690
20881960	Full Data	rs3958122	4	1692204	4q16.3		6e-08	Height	Height	133653 EA individuals	50074 EA individuals	European	133653	50074	183727
23704328	Table S5	rs2247341	4	1699590	4q16.3	(SLBP)	1.5e-11	Height	Primary tooth eruption	11,513 European ancestry individuals		European	11513	0	11513
21946350	Table S3e	rs2247341	4	1699590	4q16.3	(SLBP)	1.5e-11	Height	Lung function	48201 EA individuals	46411 EA individuals	European	48201	46411	94612
20881960	Table S1	rs2247341	4	1699590	4q16.3	(SLBP)	1.5e-11	Height	Height	133653 EA individuals	50074 EA individuals	European	133653	50074	183727
20881960	Full Data	rs743569	4	1717893	4q16.3	(TMEM129)	2e-07	Height	Height	133653 EA individuals	50074 EA individuals	European	133653	50074	183727
20881960	Full Data	rs2854917	4	1718823	4q16.3	(TMEM129)	3.1e-07	Height	Height	133653 EA individuals	50074 EA individuals	European	133653	50074	183727
20881960	Full Data	rs2854916	4	1719621	4q16.3	(TMEM129)	2.5e-07	Height	Height	133653 EA individuals	50074 EA individuals	European	133653	50074	183727
20881960	Full Data	rs798761	4	1729399	4q16.3	(TACC3)	2.5e-07	Height	Height	133653 EA individuals	50074 EA individuals	European	133653	50074	183727
20972438	Table 1	rs798766	4	1732512	4q16.3	(TACC3)	3.9e-13	Urinary bladder cancer	Bladder cancer	3532 EA cases, 5120 EA controls	8382 mostly EA cases, 48275 controls	European	8652	56657	65309
20348956	Table 1	rs798766	4	1732512	4q16.3	(TACC3)	9.9e-12	Urinary bladder cancer	Bladder cancer	611 Icelandic cases, 37478 Icelandic controls, 1278 Dutch cases, 1832 Dutch controls	771 English cases, 574 English controls, 515 Italian cases, 584 English controls, 201 Belgian cases, 385 Belgian controls, 214 Eastern European cases, 533 Eastern European controls, 352 Swedish cases, 1350 Swedish controls, 246 Spanish cases, 890 Spanish controls, 217 German cases, 202 German controls, 334 Dutch cases, 1721 Dutch controls	European	41199	9089	50288
20881960	Full Data	rs11248073	4	1735775	4q16.3	(TACC3)	3.5e-07	Height	Height	133653 EA individuals	50074 EA individuals	European	133653	50074	183727
20881960	Full Data	rs1530588	4	1741052	4q16.3	(TACC3)	2.8e-07	Height	Height	133653 EA individuals	50074 EA individuals	European	133653	50074	183727
20881960	Full Data	rs7680647	4	1748760	4q16.3		6e-07	Height	Height	133653 EA individuals	50074 EA individuals	European	133653	50074	183727
21131588	Table S2	rs743682	4	1796125	4q16.3	(FGFR3)	1.2e-23	Chronic lymphocytic leukemia (familial)	Leukemia (chronic lymphocytic leukemia)	407 EA cases, 296 EA controls	252 EA cases, 965 EA controls	European	703	1217	1920
22377632	TableS1	rs1075781	4	1969958	4q16.3	(WHSC1)	4.8e-13	Maternal transmission distortion	Transmission distortion	4728 offspring with both parents genotyped		European	4728	0	4728
22377632	TableS1	rs1075781	4	1969958	4q16.3	(WHSC1)	2e-14	Transmission distortion	Transmission distortion	4728 offspring with both parents genotyped		European	4728	0	4728
20045101	Text	rs12644662	4	2403611	4q16.3	(ZFYVE28)	1.5e-08	Lymphocyte levels (CD4:CD8)	CD4:CD8 T cell ratios	2538 Australian adolescent twins (from families)	978 Australian samples (from families), 396 British siblings (from families)	European	2538	1374	3912
22387017	Text	rs11248108	4	2479763	4q16.3	(RNF4)	1.7e-22	Huntington's disease	Huntington's disease	699 cases and 1676 controls		European	2375	0	2375
22387017	Table S1	rs704352	4	2484759	4q16.3	(RNF4)	5.2e-17	Huntington's disease	Huntington's disease	699 cases and 1676 controls		European	2375	0	2375
21057379	Table 1	rs1203847	4	2515720	4q16.3	(RNF4)	1.3e-07	Schizophrenia	Bipolar disorder and schizophrenia	506 European bipolar 1 disorder cases, 523 European schizophrenia cases, 505 European controls		European	1534	0	1534
22377632	TableS1	rs17824109	4	2629702	4q16.3	(FAM193A)	4.5e-19	Maternal transmission distortion	Transmission distortion	4728 offspring with both parents genotyped		European	4728	0	4728
22377632	TableS1	rs17824109	4	2629702	4q16.3	(FAM193A)	2.6e-23	Transmission distortion	Transmission distortion	4728 offspring with both parents genotyped		European	4728	0	4728
22387017	Table S1	rs189139	4	2831000	4q16.3	(SH3BP2)	2e-09	Huntington's disease	Huntington's disease	699 cases and 1676 controls		European	2375	0	2375
22387017	Table S1	rs762847	4	2910336	4q16.3	(ADD1)	7.1e-09	Huntington's disease	Huntington's disease	699 cases and 1676 controls		European	2375	0	2375
22387017	Table S1	rs1419046	4	2984322	4q16.3	(GRK4)	5.5e-07	Huntington's disease	Huntington's disease	699 cases and 1676 controls		European	2375	0	2375
22387017	Table S1	rs2960308	4	2989313	4q16.3	(GRK4)	3.2e-07	Huntington's disease	Huntington's disease	699 cases and 1676 controls		European	2375	0	2375
22387017	Table S1	rs2471336	4	2995884	4q16.3	(GRK4)	9.4e-07	Huntington's disease	Huntington's disease	699 cases and 1676 controls		European	2375	0	2375
22387017	Table S1	rs2857845	4	3026386	4q16.3	(GRK4)	2e-20	Huntington's disease	Huntington's disease	699 cases and 1676 controls		European	2375	0	2375
22387017	Table S1	rs2471347	4	3042708	4q16.3		7e-10	Huntington's disease	Huntington's disease	699 cases and 1676 controls		European	2375	0	2375
22387017	Table S1	rs2798296	4	3060438	4q16.3		7.6e-12	Huntington's disease	Huntington's disease	699 cases and 1676 controls		European	2375	0	2375
22387017	Table S1	rs3856973	4	3078446	4q16.3	(HTT)	1.9e-14	Huntington's disease	Huntington's disease	699 cases and 1676 controls		European	2375	0	2375
22387017	Table S1	rs2285086	4	3087532	4q16.3	(HTT)	4e-16	Huntington's disease	Huntington's disease	699 cases and 1676 controls		European	2375	0	2375
22387017	Table S1	rs10015979	4	3107715	4q16.3	(HTT)	6.7e-13	Huntington's disease	Huntington's disease	699 cases and 1676 controls		European	2375	0	2375
22387017	Table S1	rs2071655	4	3116389	4q16.3	(HTT)	7.4e-15	Huntington's disease	Huntington's disease	699 cases and 1676 controls		European	2375	0	2375
22387017	Table S1	rs363066	4	3134226	4q16.3	(HTT)	2.1e-14	Huntington's disease	Huntington's disease	699 cases and 1676 controls		European	2375	0	2375
22387017	Table S1	rs6855981	4	3146549	4q16.3	(HTT)	4.8e-16	Huntington's disease	Huntington's disease	699 cases and 1676 controls		European	2375	0	2375
22387017	Table S1	rs11731237	4	3150086	4q16.3	(HTT)	1.1e-18	Huntington's disease	Huntington's disease	699 cases and 1676 controls		European	2375	0	2375
22387017	Table S1	rs363096	4	3178294	4q16.3	(HTT)	6.7e-09	Huntington's disease	Huntington's disease	699 cases and 1676 controls		European	2375	0	2375
22387017	Table S1	rs2298969	4	3184517	4q16.3	(HTT)	4.6e-18	Huntington's disease	Huntington's disease	699 cases and 1676 controls		European	2375	0	2375
22387017	Table S1	rs363092	4	3194302	4q16.3	(HTT)	2.8e-15	Huntington's disease	Huntington's disease	699 cases and 1676 controls		European	2375	0	2375
17554300	Webdata	rs3025830	4	3195921	4q16.3	(HTT)	3e-08	Type 2 diabetes, Hypertension, Coronary artery disease (CAD), combined case analysis, gender differentiated	Multiple traits (bipolar disorder, coronary artery disease, Crohn's disease, rheumatoid arthritis, T1D, T2D, hypertension)	1868 EA cases,2938 controls		European	4806	0	4806
22387017	Table S1	rs916171	4	3215088	4q16.3	(HTT)	4.4e-14	Huntington's disease	Huntington's disease	699 cases and 1676 controls		European	2375	0	2375
22387017	Table S1	rs82333	4	3223662	4q16.3	(HTT)	7.3e-17	Huntington's disease	Huntington's disease	699 cases and 1676 controls		European	2375	0	2375
22387017	Table S1	rs110501	4	3223751	4q16.3	(HTT)	5.1e-16	Huntington's disease	Huntington's disease	699 cases and 1676 controls		European	2375	0	2375
22387017	Table S1	rs362272	4	3233253	4q16.3	(HTT)	9.4e-12	Huntington's disease	Huntington's disease	699 cases and 1676 controls		European	2375	0	2375
22387017	Table S1	rs2269499	4	3237975	4q16.3	(HTT)	4.4e-12	Huntington's disease	Huntington's disease	699 cases and 1676 controls		European	2375	0	2375
22387017	Table S1	rs3095073	4	3261411	4q16.3		1.1e-10	Huntington's disease	Huntington's disease	699 cases and 1676 controls		European	2375	0	2375
22387017	Table S1	rs3129319	4	3263654	4q16.3		1.8e-10	Huntington's disease	Huntington's disease	699 cases and 1676 controls		European	2375	0	2375
22387017	Table S1	rs3095079	4	3263687	4q16.3		2.6e-10	Huntington's disease	Huntington's disease	699 cases and 1676 controls		European	2375	0	2375
22387017	Table S1	rs2798224	4	3265941	4q16.3		6e-14	Huntington's disease	Huntington's disease	699 cases and 1676 controls		European	2375	0	2375
22387017	Table S1	rs10937921	4	3274764	4q16.3		6.7e-14	Huntington's disease	Huntington's disease	699 cases and 1676 controls		European	2375	0	2375
22387017	Table S1	rs7658462	4	3281695	4q16.3		7.4e-41	Huntington's disease	Huntington's disease	699 cases and 1676 controls		European	2375	0	2375
22387017	Table S1	rs1138690	4	3289674	4q16.3		8.2e-52	Huntington's disease	Huntington's disease	699 cases and 1676 controls		European	2375	0	2375
22387017	Table S1	rs3135146	4	3305911	4q16.3		2e-09	Huntington's disease	Huntington's disease	699 cases and 1676 controls		European	2375	0	2375
22387017	Table S1	rs3129308	4	3307545	4q16.3		1.4e-09	Huntington's disease	Huntington's disease	699 cases and 1676 controls		European	2375	0	2375
21211798	Table S1	rs2236052	4	3316686	4q16.3	(RGS12)	9.9e-09	Myocardial infarction (MI)	Myocardial infarction	134 Japanese cases, 137 Japanese controls	2074 Japanese cases, 4508 Japanese controls, 1880 Korean cases, 8714 Korean controls	Asian	271	17176	17447
22387017	Table S1	rs2857861	4	3322040	4q16.3	(RGS12)	3.6e-12	Huntington's disease	Huntington's disease	699 cases and 1676 controls		European	2375	0	2375
22387017	Table S1	rs2749782	4	3338034	4q16.3	(RGS12)	5.7e-09	Huntington's disease	Huntington's disease	699 cases and 1676 controls		European	2375	0	2375
22387017	Table S1	rs7435601	4	3367918	4q16.3	(RGS12)	1.2e-08	Huntington's disease	Huntington's disease	699 cases and 1676 controls		European	2375	0	2375
22387017	Table S1	rs1730768	4	3407632	4q16.3	(RGS12)	7.8e-17	Huntington's disease	Huntington's disease	699 cases and 1676 controls		European	2375	0	2375
22387017	Table S1	rs6446740	4	3407656	4q16.3	(RGS12)	1.1e-09	Huntington's disease	Huntington's disease	699 cases and 1676 controls		European	2375	0	2375
22387017	Table S1	rs16844309	4	3416539	4q16.3	(RGS12)	6.4e-07	Huntington's disease	Huntington's disease	699 cases and 1676 controls		European	2375	0	2375
22387017	Table S1	rs12641989	4	3418113	4q16.3	(RGS12)	1.7e-64	Huntington's disease	Huntington's disease	699 cases and 1676 controls		European	2375	0	2375
20686565	FullScan	rs762861	4	3440284	4q16.3		9.2e-07	Total cholesterol	Lipid level measurements	Up to 100184 EA individuals	9705 South Asians, 15046 East Asians, 8061 African Americans, 7063 Europeans	Mixed	100184	39875	140059
20686565	Table S7	rs762861	4	3440284	4q16.3		4e-08	Triglycerides (females)	Lipid level measurements	Up to 100184 EA individuals	9705 South Asians, 15046 East Asians, 8061 African Americans, 7063 Europeans	Mixed	100184	39875	140059
22377632	TableS1	rs16844401	4	3447925	4q16.3	(HGFAC)	3e-07	Transmission distortion	Transmission distortion	4728 offspring with both parents genotyped		European	4728	0	4728
21211798	Table S1	rs1794429	4	3531339	4q16.3	(LRPAP1)	6.1e-29	Myocardial infarction (MI)	Myocardial infarction	134 Japanese cases, 137 Japanese controls	2074 Japanese cases, 4508 Japanese controls, 1880 Korean cases, 8714 Korean controls	Asian	271	17176	17447
21459883	Table 2	rs1991914	4	4207386	4q16.3	(OTOP1)	1.3e-08	Sporadic dilated cardiomyopathy	Heart failure with dilated cardiomyopathy	1179 EA cases, 1108 EA controls	1165 EA cases, 1302 EA controls	European	2287	2467	4754
18391950	Table 1	rs2916448	4	4275191	4q16.3	(LYAR)	3.9e-07	Height	Height	15821 EA individuals	13671 EA individuals	European	15821	13671	29492
22096494	Table S1	rs3792686	4	4391341	4q16.3	(D4S234E)	5.8e-07	Alcohol dependence	Alcohol dependence	681 AA cases, 508 AA controls	3054 Australian EA cases and 6311 controls	Mixed	1189	9365	10554
23708191	Table 1	rs6824295	4	4612553	4q16.3	(LOC100507266)	9.7e-10	Atrial septal defect	Congenital heart malformations (with septal, obstructive and cyanotic defects)	1,479 European ancestry congenital heart disease cases, 340 European ancestry ostium secundum atrial septal defect cases, 5,159 European ancestry controls	417 European ancestry ostium secundum atrial septal defect cases, 209 European ancestry ventricular septal defect cases, 2,520 European ancestry controls	European	6978	3146	10124
23708191	Text	rs4689904	4	4626327	4q16.3	(LOC100507266)	5e-07	Atrial septal defect	Congenital heart malformations (with septal, obstructive and cyanotic defects)	1,479 European ancestry congenital heart disease cases, 340 European ancestry ostium secundum atrial septal defect cases, 5,159 European ancestry controls	417 European ancestry ostium secundum atrial septal defect cases, 209 European ancestry ventricular septal defect cases, 2,520 European ancestry controls	European	6978	3146	10124
23708191	Table 1	rs16835979	4	4633549	4q16.3	(LOC100507266)	2.9e-10	Atrial septal defect	Congenital heart malformations (with septal, obstructive and cyanotic defects)	1,479 European ancestry congenital heart disease cases, 340 European ancestry ostium secundum atrial septal defect cases, 5,159 European ancestry controls	417 European ancestry ostium secundum atrial septal defect cases, 209 European ancestry ventricular septal defect cases, 2,520 European ancestry controls	European	6978	3146	10124
23708191	Table S2	rs870142	4	4646320	4q16.3	(LOC100507266)	2.6e-10	Atrial septal defect	Congenital heart malformations (with septal, obstructive and cyanotic defects)	1,479 European ancestry congenital heart disease cases, 340 European ancestry ostium secundum atrial septal defect cases, 5,159 European ancestry controls	417 European ancestry ostium secundum atrial septal defect cases, 209 European ancestry ventricular septal defect cases, 2,520 European ancestry controls	European	6978	3146	10124
22004471	Table 1	rs1000579	4	4717767	4q16.3		4e-07	Alcohol dependence	Alcohol dependence	1333 German male cases and 2168 (gender not specified) controls	Sample size not reported	European	3501	0	3501
21124317	FullScan	rs4689963	4	4933478	4q16.3		8.8e-07	Neuroblastoma (brain cancer)	Neuroblastoma	1627 EA child cases, 3254 EA child controls	624 EA child cases, 2843 EA child controls	European	4881	3467	8348
21980299	Table S2	rs12507259	4	5111251	4q16.3	(STK32B)	4.2e-07	Type 1 diabetes	Type I Diabetes	9934 EA cases and 16956 controls	3360 EA samples (from trios)	European	26890	3360	30250
23535033	Table 2	rs78647349	4	5235426	4q16.3	(STK32B)	5.2e-07	Alzheimer's disease (assessment scale, cognitive subscale)	Cognitive decline (rate in Alzheimer's disease)	303 European ancestry cases		European	303	0	303
20972438	Table 1	rs9642880	8	127705823	8q24.21		2e-18	Urinary bladder cancer	Bladder cancer	3532 EA cases, 5120 EA controls	8382 mostly EA cases, 48275 controls	European	8652	56657	65309
19648920	Text	rs9642880	8	127705823	8q24.21		1.3e-14	Urinary bladder cancer	Bladder cancer	969 EA cases, 957 EA controls	5698 US and European cases, 38633 US and European controls	European	1926	44331	46257
20348956	Table S3	rs9642880	8	127705823	8q24.21		6.7e-12	Urinary bladder cancer	Bladder cancer	611 Icelandic cases, 37478 Icelandic controls, 1278 Dutch cases, 1832 Dutch controls	771 English cases, 574 English controls, 515 Italian cases, 584 English controls, 201 Belgian cases, 385 Belgian controls, 214 Eastern European cases, 533 Eastern European controls, 352 Swedish cases, 1350 Swedish controls, 246 Spanish cases, 890 Spanish controls, 217 German cases, 202 German controls, 334 Dutch cases, 1721 Dutch controls	European	41199	9089	50288
18794855	Table 2	rs9642880	8	127705823	8q24.21		9.3e-12	Urinary bladder cancer	Urinary bladder cancer	1803 Icelandic and Dutch cases,34336 controls	2165 EA cases,3800 controls	European	36139	5965	42104
17554300	Webdata	rs10090430	8	127712181	8q24.21		2.6e-07	Type 2 diabetes, Hypertension, Coronary artery disease (CAD), combined case analysis, gender differentiated	Multiple traits (bipolar disorder, coronary artery disease, Crohn's disease, rheumatoid arthritis, T1D, T2D, hypertension)	1868 EA cases,2938 controls		European	4806	0	4806
21833088	TableSA	rs4410871	8	127802783	8q24.21	(PVT1)	7.7e-09	Multiple sclerosis	Multiple sclerosis	9772 EA cases, 17376 controls	4218 unspecified cases, 7296 controls	European/Unspecified	27148	11514	38662
20529293	Table5	rs6583759	10	91216813	10		9.1e-08	Platelet aggregation to epinephrine post-aspirin, in European ancestry	Platelet aggregation, pre-aspirin and post-aspirin	1231 EA samples, 846 AA samples: healthy individuals w/ family history of premature CAD		Mixed	2077	0	2077
22377632	TableS1	rs12263099	10	91267696		(PCGF5)	3.5e-18	Maternal transmission distortion	Transmission distortion	4728 offspring with both parents genotyped		European	4728	0	4728
22377632	TableS1	rs12263099	10	91267696		(PCGF5)	3.5e-18	Maternal transmission distortion	Transmission distortion	4728 offspring with both parents genotyped		European	4728	0	4728
22377632	TableS1	rs12263099	10	91267696		(PCGF5)	1.4e-14	Transmission distortion	Transmission distortion	4728 offspring with both parents genotyped		European	4728	0	4728
22832964	Table S4	rs1329650	10	91588363		(LOC100188947)	5.7e-10	Nicotine dependence (smoking), cigarettes per day	Nicotine, smoking behavior	Up to 32,389 African American individuals		African	32389	0	32389
20418890	Table2	rs1329650	10	91588363		(LOC100188947)	5.7e-10	Nicotine dependence (smoking), cigarettes per day	Nicotine, smoking behavior	Up to 74035 EA individuals	Up to 68988 mostly EA participants	European	74035	68988	143023
22832964	Table S4	rs1028936	10	91590040		(LOC100188947)	1.3e-09	Nicotine dependence (smoking), cigarettes per day	Nicotine, smoking behavior	Up to 32,389 African American individuals		African	32389	0	32389
20418890	Table2	rs1028936	10	91590040		(LOC100188947)	1.3e-09	Nicotine dependence (smoking), cigarettes per day	Nicotine, smoking behavior	Up to 74035 EA individuals	Up to 68988 mostly EA participants	European	74035	68988	143023
22745674	Table 2	rs11186734	10	91897499			3.9e-08	Coronary artery stenosis	Coronary artery stenosis	1,949 Lebanese	2,547 Lebanese	Arab/ME	1949	2547	4496
23202124	Table S2	rs7087501	10	92170522		(CPEB3)	7.6e-07	Birth weight	Birth weight	Up to 26,836 European ancestry individuals	Up to 42,519 European ancestry individuals	European	26836	42519	69355
17554300	Webdata	rs17107487	10	92213522		(CPEB3)	3.1e-12	Coronary artery disease (CAD), combined control dataset, gender differentiated	Multiple traits (bipolar disorder, coronary artery disease, Crohn's disease, rheumatoid arthritis, T1D, T2D, hypertension)	1868 EA cases,2938 controls		European	4806	0	4806
22158537	Table S4	rs11187007	10	92454823		(IDE)	9.6e-07	Type 2 diabetes	Type II Diabetes Mellitus	4026 cases of Chinese ancestry, 1042 cases of Korean ancestry, 794 cases of Malaysian ancestry, 931 cases of Japanese ancestry, 159 cases of Filipino ancestry, 4654 controls of Chinese ancestry, 2943 controls of Korean ancestry, 1240 controls of Malaysian ancestry, 1404 controls of Japanese ancestry and 1624 controls of Filipino ancestry	9723 cases of Japanese ancestry, 1815 cases of Korean ancestry, 6589 cases of Chinese ancestry, 8974 controls of Japanese ancestry, 2066 controls of Korean ancestry and 6706 controls of Chinese ancestry	Mixed	18817	35873	54690
22158537	Table S4	rs2149632	10	92472490		(IDE)	4.2e-07	Type 2 diabetes	Type II Diabetes Mellitus	4026 cases of Chinese ancestry, 1042 cases of Korean ancestry, 794 cases of Malaysian ancestry, 931 cases of Japanese ancestry, 159 cases of Filipino ancestry, 4654 controls of Chinese ancestry, 2943 controls of Korean ancestry, 1240 controls of Malaysian ancestry, 1404 controls of Japanese ancestry and 1624 controls of Filipino ancestry	9723 cases of Japanese ancestry, 1815 cases of Korean ancestry, 6589 cases of Chinese ancestry, 8974 controls of Japanese ancestry, 2066 controls of Korean ancestry and 6706 controls of Chinese ancestry	Mixed	18817	35873	54690
22158537	Table S4	rs11187033	10	92502602		(IDE)	6e-07	Type 2 diabetes	Type II Diabetes Mellitus	4026 cases of Chinese ancestry, 1042 cases of Korean ancestry, 794 cases of Malaysian ancestry, 931 cases of Japanese ancestry, 159 cases of Filipino ancestry, 4654 controls of Chinese ancestry, 2943 controls of Korean ancestry, 1240 controls of Malaysian ancestry, 1404 controls of Japanese ancestry and 1624 controls of Filipino ancestry	9723 cases of Japanese ancestry, 1815 cases of Korean ancestry, 6589 cases of Chinese ancestry, 8974 controls of Japanese ancestry, 2066 controls of Korean ancestry and 6706 controls of Chinese ancestry	Mixed	18817	35873	54690
22158537	Table S4	rs10509645	10	92518109		(IDE)	6.8e-07	Type 2 diabetes	Type II Diabetes Mellitus	4026 cases of Chinese ancestry, 1042 cases of Korean ancestry, 794 cases of Malaysian ancestry, 931 cases of Japanese ancestry, 159 cases of Filipino ancestry, 4654 controls of Chinese ancestry, 2943 controls of Korean ancestry, 1240 controls of Malaysian ancestry, 1404 controls of Japanese ancestry and 1624 controls of Filipino ancestry	9723 cases of Japanese ancestry, 1815 cases of Korean ancestry, 6589 cases of Chinese ancestry, 8974 controls of Japanese ancestry, 2066 controls of Korean ancestry and 6706 controls of Chinese ancestry	Mixed	18817	35873	54690
22158537	Table S4	rs2421943	10	92552058		(IDE)	3.2e-07	Type 2 diabetes	Type II Diabetes Mellitus	4026 cases of Chinese ancestry, 1042 cases of Korean ancestry, 794 cases of Malaysian ancestry, 931 cases of Japanese ancestry, 159 cases of Filipino ancestry, 4654 controls of Chinese ancestry, 2943 controls of Korean ancestry, 1240 controls of Malaysian ancestry, 1404 controls of Japanese ancestry and 1624 controls of Filipino ancestry	9723 cases of Japanese ancestry, 1815 cases of Korean ancestry, 6589 cases of Chinese ancestry, 8974 controls of Japanese ancestry, 2066 controls of Korean ancestry and 6706 controls of Chinese ancestry	Mixed	18817	35873	54690
17460697	TableS1	rs2421943	10	92552058		(IDE)	9.1e-07	Type 2 diabetes with obesity	Type II Diabetes Mellitus	1399 EA cases,5275 EA controls	2437 EA cases,7287 EA controls	European	6674	9724	16398
22158537	Table S4	rs6583826	10	92588073			1.4e-07	Type 2 diabetes	Type II Diabetes Mellitus	4026 cases of Chinese ancestry, 1042 cases of Korean ancestry, 794 cases of Malaysian ancestry, 931 cases of Japanese ancestry, 159 cases of Filipino ancestry, 4654 controls of Chinese ancestry, 2943 controls of Korean ancestry, 1240 controls of Malaysian ancestry, 1404 controls of Japanese ancestry and 1624 controls of Filipino ancestry	9723 cases of Japanese ancestry, 1815 cases of Korean ancestry, 6589 cases of Chinese ancestry, 8974 controls of Japanese ancestry, 2066 controls of Korean ancestry and 6706 controls of Chinese ancestry	Mixed	18817	35873	54690
22158537	Table S4	rs3824735	10	92594447		(KIF11)	2.1e-07	Type 2 diabetes	Type II Diabetes Mellitus	4026 cases of Chinese ancestry, 1042 cases of Korean ancestry, 794 cases of Malaysian ancestry, 931 cases of Japanese ancestry, 159 cases of Filipino ancestry, 4654 controls of Chinese ancestry, 2943 controls of Korean ancestry, 1240 controls of Malaysian ancestry, 1404 controls of Japanese ancestry and 1624 controls of Filipino ancestry	9723 cases of Japanese ancestry, 1815 cases of Korean ancestry, 6589 cases of Chinese ancestry, 8974 controls of Japanese ancestry, 2066 controls of Korean ancestry and 6706 controls of Chinese ancestry	Mixed	18817	35873	54690
22158537	Table S4	rs12261518	10	92608160		(KIF11)	9.7e-07	Type 2 diabetes	Type II Diabetes Mellitus	4026 cases of Chinese ancestry, 1042 cases of Korean ancestry, 794 cases of Malaysian ancestry, 931 cases of Japanese ancestry, 159 cases of Filipino ancestry, 4654 controls of Chinese ancestry, 2943 controls of Korean ancestry, 1240 controls of Malaysian ancestry, 1404 controls of Japanese ancestry and 1624 controls of Filipino ancestry	9723 cases of Japanese ancestry, 1815 cases of Korean ancestry, 6589 cases of Chinese ancestry, 8974 controls of Japanese ancestry, 2066 controls of Korean ancestry and 6706 controls of Chinese ancestry	Mixed	18817	35873	54690
22158537	Table S4	rs11187096	10	92609831		(KIF11)	1.2e-08	Type 2 diabetes	Type II Diabetes Mellitus	4026 cases of Chinese ancestry, 1042 cases of Korean ancestry, 794 cases of Malaysian ancestry, 931 cases of Japanese ancestry, 159 cases of Filipino ancestry, 4654 controls of Chinese ancestry, 2943 controls of Korean ancestry, 1240 controls of Malaysian ancestry, 1404 controls of Japanese ancestry and 1624 controls of Filipino ancestry	9723 cases of Japanese ancestry, 1815 cases of Korean ancestry, 6589 cases of Chinese ancestry, 8974 controls of Japanese ancestry, 2066 controls of Korean ancestry and 6706 controls of Chinese ancestry	Mixed	18817	35873	54690
22158537	Table S4	rs10882095	10	92634645		(KIF11)	1.1e-08	Type 2 diabetes	Type II Diabetes Mellitus	4026 cases of Chinese ancestry, 1042 cases of Korean ancestry, 794 cases of Malaysian ancestry, 931 cases of Japanese ancestry, 159 cases of Filipino ancestry, 4654 controls of Chinese ancestry, 2943 controls of Korean ancestry, 1240 controls of Malaysian ancestry, 1404 controls of Japanese ancestry and 1624 controls of Filipino ancestry	9723 cases of Japanese ancestry, 1815 cases of Korean ancestry, 6589 cases of Chinese ancestry, 8974 controls of Japanese ancestry, 2066 controls of Korean ancestry and 6706 controls of Chinese ancestry	Mixed	18817	35873	54690
22158537	Table S4	rs11187114	10	92646480		(KIF11)	6.8e-09	Type 2 diabetes	Type II Diabetes Mellitus	4026 cases of Chinese ancestry, 1042 cases of Korean ancestry, 794 cases of Malaysian ancestry, 931 cases of Japanese ancestry, 159 cases of Filipino ancestry, 4654 controls of Chinese ancestry, 2943 controls of Korean ancestry, 1240 controls of Malaysian ancestry, 1404 controls of Japanese ancestry and 1624 controls of Filipino ancestry	9723 cases of Japanese ancestry, 1815 cases of Korean ancestry, 6589 cases of Chinese ancestry, 8974 controls of Japanese ancestry, 2066 controls of Korean ancestry and 6706 controls of Chinese ancestry	Mixed	18817	35873	54690
23063622	TableS2	rs7067733	10	92649992		(KIF11)	5.9e-09	Total cholesterol	Lipid level measurements	66,240 individuals	25,282 individuals	European	66240	25282	91522
23063622	TableS2	rs7067733	10	92649992		(KIF11)	1.3e-11	Triglycerides	Lipid level measurements	66,240 individuals	25,282 individuals	European	66240	25282	91522
23128233	Table2Supp3	rs7911264	10	92677094			3e-08	Inflammatory bowel disease	Crohn's disease and ulcerative colitis	Up to 12,924 European ancestry cases, Up to 21,442 European ancestry controls	Up to 25,683 European ancestry cases, Up to 17,015 European ancestry controls	European	34366	42698	77064
19401414	Table S6	rs1111875	10	92703125			2.7e-22	Type 2 diabetes	Type II Diabetes Mellitus	519 Japanese cases, 503 Japanese controls	5629 Japanese cases, 7370 Japanese controls	Asian	1022	12999	14021
19401414	Table S6	rs1111875	10	92703125			2.7e-22	Type 2 diabetes	Type II Diabetes Mellitus	519 Japanese cases, 503 Japanese controls	5629 Japanese cases, 7370 Japanese controls	Asian	1022	12999	14021
22885922	Table S2	rs1111875	10	92703125			2e-19	Type 2 diabetes	Type II Diabetes Mellitus	12171 cases and 56862 controls	21491 cases and 55647 controls	Mixed	69033	77138	146171
22885922	Table S2	rs1111875	10	92703125			2e-19	Type 2 diabetes	Type II Diabetes Mellitus	12171 cases and 56862 controls	21491 cases and 55647 controls	Mixed	69033	77138	146171
20581827	Table S3	rs1111875	10	92703125			9.1e-15	Type 2 diabetes	Type II Diabetes Mellitus	8130 EA cases, 38987 EA controls	Up to 34412 EA cases, 59925 EA controls	European	47117	94337	141454
21347282	Table S10	rs1111875	10	92703125			7e-12	Type 2 diabetes	Coronary heart disease and related risk factors (LDL cholesterol, HDL cholesterol, hypertension, smoking, T2D)	8090 African American individuals	8849 African American or African-Caribbean individuals	African	8090	8849	16939
17463249	Table1	rs1111875	10	92703125			5.7e-10	Type 2 diabetes	Type II Diabetes Mellitus	1924 EA cases,2938 controls	3757 EA cases,5346 controls (also includes meta-analysis from DGI+FUSION+WTCCC)	European	4862	9103	13965
17463248	Table1	rs1111875	10	92703125			5.7e-10	Type 2 diabetes	Type II Diabetes Mellitus	1161 Finnish cases, 1174 controls	1215 Finnish cases,1258 controls (also includes meta-analysis from DGI+FUSION+WTCCC)	European	2335	2473	4808
17463246	Table1	rs1111875	10	92703125			5.7e-10	Type 2 diabetes	Multiple traits (lipids, glucose, obesity, blood pressure)	up to 5217 EA individuals		European	5217	0	5217
20081858	Table S3	rs1111875	10	92703125			4e-07	Type 2 diabetes	Glucose homeostasis traits (fasting glucose, fasting insulin, HOMA-B, HOMA-IR)	Up to 46186 EA individuals	up to 76558 EA individuals	European	46186	76558	122744
22885922	Table S8	rs1111875	10	92703125			6.7e-13	Type 2 diabetes (females)	Type II Diabetes Mellitus	12171 cases and 56862 controls	21491 cases and 55647 controls	Mixed	69033	77138	146171
22885922	Table S8	rs1111875	10	92703125			4.9e-12	Type 2 diabetes (males)	Type II Diabetes Mellitus	12171 cases and 56862 controls	21491 cases and 55647 controls	Mixed	69033	77138	146171
22693455	Table 3	rs1111875	10	92703125			5.3e-07	Type 2 diabetes in lean individuals (BMI<25 Kg/m2)	Type II Diabetes Mellitus	2,112 lean type 2 diabetes cases, 4,123 obese type 2 diabetes cases, 54,412 controls	2,881 lean type 2 diabetes cases, 8,702 obese type 2 diabetes cases, 18,957 controls	European	60647	30540	91187
22693455	Table 3	rs1111875	10	92703125			6.4e-08	Type 2 diabetes in obese individuals (BMI>30 Kg/m2)	Type II Diabetes Mellitus	2,112 lean type 2 diabetes cases, 4,123 obese type 2 diabetes cases, 54,412 controls	2,881 lean type 2 diabetes cases, 8,702 obese type 2 diabetes cases, 18,957 controls	European	60647	30540	91187
22885922	Table S2	rs5015480	10	92705802			2.2e-16	Type 2 diabetes	Type II Diabetes Mellitus	12171 cases and 56862 controls	21491 cases and 55647 controls	Mixed	69033	77138	146171
22885922	Table S2	rs5015480	10	92705802			2.2e-16	Type 2 diabetes	Type II Diabetes Mellitus	12171 cases and 56862 controls	21491 cases and 55647 controls	Mixed	69033	77138	146171
23300278	Table14Supp	rs5015480	10	92705802			1.3e-15	Type 2 diabetes	Type II Diabetes Mellitus	842 Punjabi Sikh cases, 774 Punjabi Sikh controls	Up to 2,512 Punjabi Sikh cases and 3,201 Punjabi Sikh controls; Up to 16,128 South Asian cases and 23,846 South Asian controls; Up to 16,746 East Asian ancestry cases and 16,961 East Asian ancestry controls; Up to 8,130 European ancestry cases and 38,987 European ancestry controls	Indian/South Asian	1616	126511	128127
20581827	Table S3	rs5015480	10	92705802			1.3e-15	Type 2 diabetes	Type II Diabetes Mellitus	8130 EA cases, 38987 EA controls	Up to 34412 EA cases, 59925 EA controls	European	47117	94337	141454
23300278	Table14Supp	rs5015480	10	92705802			1.3e-15	Type 2 diabetes	Type II Diabetes Mellitus	842 Punjabi Sikh cases, 774 Punjabi Sikh controls	Up to 2,512 Punjabi Sikh cases and 3,201 Punjabi Sikh controls; Up to 16,128 South Asian cases and 23,846 South Asian controls; Up to 16,746 East Asian ancestry cases and 16,961 East Asian ancestry controls; Up to 8,130 European ancestry cases and 38,987 European ancestry controls	Indian/South Asian	1616	126511	128127
20581827	Table S3	rs5015480	10	92705802			1.3e-15	Type 2 diabetes	Type II Diabetes Mellitus	8130 EA cases, 38987 EA controls	Up to 34412 EA cases, 59925 EA controls	European	47117	94337	141454
22325160	Table 2	rs5015480	10	92705802			2.7e-14	Type 2 diabetes	Type II Diabetes Mellitus	14073 cases and 57489 controls	8130 EA cases, 38987 EA controls;1986 African-Amer cases, 7695 African-Amer controls; 592 Hispanic cases, 1410 Hispanic controls; 767 Asian cases, 3704 Asian controls	Mixed	71562	63271	134833
22158537	Table S4	rs5015480	10	92705802			1.4e-10	Type 2 diabetes	Type II Diabetes Mellitus	4026 cases of Chinese ancestry, 1042 cases of Korean ancestry, 794 cases of Malaysian ancestry, 931 cases of Japanese ancestry, 159 cases of Filipino ancestry, 4654 controls of Chinese ancestry, 2943 controls of Korean ancestry, 1240 controls of Malaysian ancestry, 1404 controls of Japanese ancestry and 1624 controls of Filipino ancestry	9723 cases of Japanese ancestry, 1815 cases of Korean ancestry, 6589 cases of Chinese ancestry, 8974 controls of Japanese ancestry, 2066 controls of Korean ancestry and 6706 controls of Chinese ancestry	Mixed	18817	35873	54690
17463249	Table1	rs5015480	10	92705802			5.7e-10	Type 2 diabetes	Type II Diabetes Mellitus	1924 EA cases,2938 controls	3757 EA cases,5346 controls (also includes meta-analysis from DGI+FUSION+WTCCC)	European	4862	9103	13965
21347282	Table S10	rs5015480	10	92705802			7e-08	Type 2 diabetes	Coronary heart disease and related risk factors (LDL cholesterol, HDL cholesterol, hypertension, smoking, T2D)	8090 African American individuals	8849 African American or African-Caribbean individuals	African	8090	8849	16939
18372903	Table S3	rs5015480	10	92705802			7.2e-08	Type 2 diabetes	Type II Diabetes Mellitus	4549 EA cases + 5579 controls	24194 EA cases + 55598 controls	European	10128	79792	89920
22693455	Table 2	rs5015480	10	92705802			1.9e-09	Type 2 diabetes in obese individuals (BMI>30 Kg/m2)	Type II Diabetes Mellitus	2,112 lean type 2 diabetes cases, 4,123 obese type 2 diabetes cases, 54,412 controls	2,881 lean type 2 diabetes cases, 8,702 obese type 2 diabetes cases, 18,957 controls	European	60647	30540	91187
20581827	Table SN9	rs5015480	10	92705802			3.5e-10	Type 2 diabetes without obesity	Type II Diabetes Mellitus	8130 EA cases, 38987 EA controls	Up to 34412 EA cases, 59925 EA controls	European	47117	94337	141454
22158537	Table S4	rs10882102	10	92706738			1.7e-10	Type 2 diabetes	Type II Diabetes Mellitus	4026 cases of Chinese ancestry, 1042 cases of Korean ancestry, 794 cases of Malaysian ancestry, 931 cases of Japanese ancestry, 159 cases of Filipino ancestry, 4654 controls of Chinese ancestry, 2943 controls of Korean ancestry, 1240 controls of Malaysian ancestry, 1404 controls of Japanese ancestry and 1624 controls of Filipino ancestry	9723 cases of Japanese ancestry, 1815 cases of Korean ancestry, 6589 cases of Chinese ancestry, 8974 controls of Japanese ancestry, 2066 controls of Korean ancestry and 6706 controls of Chinese ancestry	Mixed	18817	35873	54690
21833088	TableSA	rs7923837	10	92722160			4.9e-09	Multiple sclerosis	Multiple sclerosis	9772 EA cases, 17376 controls	4218 unspecified cases, 7296 controls	European/Unspecified	27148	11514	38662
22885922	Table S6	rs7923837	10	92722160			6.4e-10	Type 2 diabetes	Type II Diabetes Mellitus	12171 cases and 56862 controls	21491 cases and 55647 controls	Mixed	69033	77138	146171
22158537	Table S4	rs7923837	10	92722160			8e-07	Type 2 diabetes	Type II Diabetes Mellitus	4026 cases of Chinese ancestry, 1042 cases of Korean ancestry, 794 cases of Malaysian ancestry, 931 cases of Japanese ancestry, 159 cases of Filipino ancestry, 4654 controls of Chinese ancestry, 2943 controls of Korean ancestry, 1240 controls of Malaysian ancestry, 1404 controls of Japanese ancestry and 1624 controls of Filipino ancestry	9723 cases of Japanese ancestry, 1815 cases of Korean ancestry, 6589 cases of Chinese ancestry, 8974 controls of Japanese ancestry, 2066 controls of Korean ancestry and 6706 controls of Chinese ancestry	Mixed	18817	35873	54690
22158537	Table S4	rs7923866	10	92722319			6.5e-07	Type 2 diabetes	Type II Diabetes Mellitus	4026 cases of Chinese ancestry, 1042 cases of Korean ancestry, 794 cases of Malaysian ancestry, 931 cases of Japanese ancestry, 159 cases of Filipino ancestry, 4654 controls of Chinese ancestry, 2943 controls of Korean ancestry, 1240 controls of Malaysian ancestry, 1404 controls of Japanese ancestry and 1624 controls of Filipino ancestry	9723 cases of Japanese ancestry, 1815 cases of Korean ancestry, 6589 cases of Chinese ancestry, 8974 controls of Japanese ancestry, 2066 controls of Korean ancestry and 6706 controls of Chinese ancestry	Mixed	18817	35873	54690
21533175	Table 2	rs2497306	10	92725454			4.6e-09	Serum dehydroepiandrosterone sulphate (DHEAS)	Dehydroepiandrosterone sulphate (DHEAS) levels, in serum	14846 EA individuals		European	14846	0	14846
21533175	Table S1	rs2488075	10	92730417			5.8e-09	Serum dehydroepiandrosterone sulphate (DHEAS)	Dehydroepiandrosterone sulphate (DHEAS) levels, in serum	14846 EA individuals		European	14846	0	14846
21533175	Table S1	rs2497304	10	92732959			1.6e-08	Serum dehydroepiandrosterone sulphate (DHEAS)	Dehydroepiandrosterone sulphate (DHEAS) levels, in serum	14846 EA individuals		European	14846	0	14846
21874001	TableS3	rs2497304	10	92732959			2.7e-12	Type 2 diabetes	Type II Diabetes Mellitus	5561 South Asian cases, 14458 controls	13170 South Asians cases, 25398 controls	Indian/South Asian	20019	38568	58587
21533175	Table S1	rs947591	10	92735996			4e-08	Serum dehydroepiandrosterone sulphate (DHEAS)	Dehydroepiandrosterone sulphate (DHEAS) levels, in serum	14846 EA individuals		European	14846	0	14846
21533175	Table S1	rs4933236	10	92738679			4.7e-09	Serum dehydroepiandrosterone sulphate (DHEAS)	Dehydroepiandrosterone sulphate (DHEAS) levels, in serum	14846 EA individuals		European	14846	0	14846
21533175	Table S1	rs2488073	10	92739218			3.7e-08	Serum dehydroepiandrosterone sulphate (DHEAS)	Dehydroepiandrosterone sulphate (DHEAS) levels, in serum	14846 EA individuals		European	14846	0	14846
20686565	FullScan	rs2185757	10	92774519			8.1e-07	Triglycerides	Lipid level measurements	Up to 100184 EA individuals	9705 South Asians, 15046 East Asians, 8061 African Americans, 7063 Europeans	Mixed	100184	39875	140059
20686565	FullScan	rs2497337	10	92780529			9.6e-07	Triglycerides	Lipid level measurements	Up to 100184 EA individuals	9705 South Asians, 15046 East Asians, 8061 African Americans, 7063 Europeans	Mixed	100184	39875	140059
20686565	FullScan	rs4128214	10	92788272			8.5e-07	Triglycerides	Lipid level measurements	Up to 100184 EA individuals	9705 South Asians, 15046 East Asians, 8061 African Americans, 7063 Europeans	Mixed	100184	39875	140059
20877124	Table D1	rs11187182	10	92802920			1.4e-07	Nicotine dependence (smoking)	Blood pressure, CVD RF and other traits (body mass index (BMI), waist:hip ratio, renin activity in plasma, aldosterone concentration in plasma, BNP levels in plasma, alcohol consumption)	936 Japanese individuals	6123 Japanese individuals	Asian	936	6123	7059
20686565	Table S19	rs2068888	10	93079885			1e-08	Triglycerides	Lipid level measurements	Up to 100184 EA individuals	9705 South Asians, 15046 East Asians, 8061 African Americans, 7063 Europeans	Mixed	100184	39875	140059
23063622	TableS2	rs4418728	10	93079967			3.5e-09	Triglycerides	Lipid level measurements	66,240 individuals	25,282 individuals	European	66240	25282	91522
20686565	FullScan	rs4418728	10	93079967			3.9e-08	Triglycerides	Lipid level measurements	Up to 100184 EA individuals	9705 South Asians, 15046 East Asians, 8061 African Americans, 7063 Europeans	Mixed	100184	39875	140059
23396134	Table 1	rs10882165	10	93164567			1e-11	Refractive error	Myopia and refractive errors	37,382 European ancestry individuals, 578 Han Chinese ancestry individuals, 3,417 Singaporean Chinese ancestry individuals, 2,273 Singaporean Malay ancestry individuals, 2,108 Singaporean Indian ancestry individuals		Mixed	45758	0	45758
21993531	Table S2	rs10882209	10	93286235			6.1e-07	Susceptibility to cytomegalovirus infection	Anti-cytomegalovirus antibody response	1486 anti-CMV IgG seropositive and 648 seronegative Finnish individuals		European	2134	0	2134
22763110	Table ST5	rs787640	10	93364916		(MYOF)	9.2e-07	Hip osteoarthritis (females)	Osteoarthritis	18,419 European ancestry samples	50,411 European ancestry samples	European	18419	50411	68830
21878437	Table1	rs10882272	10	93588425		(O3FAR1)	6.5e-15	Serum retinol (vitamin A)	Vitamin A (retinol), circulating levels	5006 EA samples	4296 EA individuals	European	5006	4296	9302
21878437	Text	rs10882272	10	93588425		(O3FAR1)	1.4e-10	Serum retinol (vitamin A) in vitamin A supplement non-users	Vitamin A (retinol), circulating levels	5006 EA samples	4296 EA individuals	European	5006	4296	9302
19706858	Table S1	rs17109204	10	93725302			4.5e-09	ADP-stimulated platelet aggregation after clopidogrel	Response to clopidogrel (anti-platelet), variation in	429 Amish individuals	140 EA, 83 African American, and 4 unspecified individuals	Mixed	429	227	656
21909115	Full Data	rs2901761	10	94135370		(PLCE1)	2.9e-07	Systolic blood pressure (SBP)	Blood pressure	69395 EA individuals	133661 EA individuals	European	69395	133661	203056
21909110	TableS2f	rs9663362	10	94135420		(PLCE1)	5.2e-09	Pulse pressure	Pulse pressure and mean arterial pressure	74064 EA individuals	48607 EA individuals	European	74064	48607	122671
21909115	Full Data	rs9663362	10	94135420		(PLCE1)	9.8e-07	Systolic blood pressure (SBP)	Blood pressure	69395 EA individuals	133661 EA individuals	European	69395	133661	203056
21909115	Table1	rs932764	10	94136183		(PLCE1)	8.1e-07	Diastolic blood pressure (DBP)	Blood pressure	69395 EA individuals	133661 EA individuals	European	69395	133661	203056
21909115	Table1	rs932764	10	94136183		(PLCE1)	9.4e-09	Hypertension	Blood pressure	69395 EA individuals	133661 EA individuals	European	69395	133661	203056
21909110	TableS2a	rs932764	10	94136183		(PLCE1)	6.1e-08	Pulse pressure	Pulse pressure and mean arterial pressure	74064 EA individuals	48607 EA individuals	European	74064	48607	122671
21909115	Table1	rs932764	10	94136183		(PLCE1)	7.1e-16	Systolic blood pressure (SBP)	Blood pressure	69395 EA individuals	133661 EA individuals	European	69395	133661	203056
21909115	Table1	rs932764	10	94136183		(PLCE1)	7.1e-16	Systolic blood pressure (SBP)	Blood pressure	69395 EA individuals	133661 EA individuals	European	69395	133661	203056
21909110	TableS2d	rs932764	10	94136183		(PLCE1)	1.3e-09	Systolic blood pressure (SBP)	Pulse pressure and mean arterial pressure	74064 EA individuals	48607 EA individuals	European	74064	48607	122671
19430483	Table S3	rs932764	10	94136183		(PLCE1)	6e-07	Systolic blood pressure (SBP)	Blood pressure and/or hypertension	34433 EA individuals	Up to 100347 EA individuals, up to 12889 Indian Asian individuals	Mixed	34433	113236	147669
21909115	Full Data	rs731141	10	94138924		(PLCE1)	9.4e-07	Systolic blood pressure (SBP)	Blood pressure	69395 EA individuals	133661 EA individuals	European	69395	133661	203056
22001756	Table S2	rs4917450	10	94249822		(PLCE1)	9.8e-07	Dengue shock syndrome in adolescents	Dengue shock syndrome	2008 Vietnamese pediatric cases, 2018 Vietnamese controls	1737 Vietnamese cases, 2934 Vietnamese controls	Asian	4026	4671	8697
22001756	Table S2	rs7919066	10	94251032		(PLCE1)	9.1e-07	Dengue shock syndrome in adolescents	Dengue shock syndrome	2008 Vietnamese pediatric cases, 2018 Vietnamese controls	1737 Vietnamese cases, 2934 Vietnamese controls	Asian	4026	4671	8697
22001756	Table 1	rs3740360	10	94265734		(PLCE1)	1.1e-09	Dengue shock syndrome in adolescents	Dengue shock syndrome	2008 Vietnamese pediatric cases, 2018 Vietnamese controls	1737 Vietnamese cases, 2934 Vietnamese controls	Asian	4026	4671	8697
22323360	Table S1	rs3740360	10	94265734		(PLCE1)	6.7e-10	Esophageal squamous cell carcinoma (Esophageal cancer)	Esophageal cancer (esophageal squamous cell carcinoma)	2961 ESCC Han Chinese cases and 3400 controls		Asian	6361	0	6361
21658281	Table S1	rs11187837	10	94276223		(PLCE1)	8.4e-08	Myocardial infarction (MI), sudden cardiac arrest in patients with coronary artery disease (CAD)	Sudden cardiac arrest	89 EA cases + 520 EA controls		European	609	0	609
22001756	Table S2	rs12263737	10	94285156		(LOC100128054)(PLCE1)	1.2e-09	Dengue shock syndrome in adolescents	Dengue shock syndrome	2008 Vietnamese pediatric cases, 2018 Vietnamese controls	1737 Vietnamese cases, 2934 Vietnamese controls	Asian	4026	4671	8697
20729853	Table S1A	rs12263737	10	94285156		(LOC100128054)(PLCE1)	3.9e-54	Esophageal squamous cell carcinoma (Esophageal cancer)	Esophageal cancer (esophageal squamous cell carcinoma)	1077 Chinese Han descent cases, 1733 Chinese Han descent controls	7673 Chinese Han descent cases, 11013 Chinese Han descent controls, 303 Chinese Uygur-Kazakh cases, 537 Chinese Uygur-Kazakh controls	Asian	2810	19526	22336
20729853	Table S1A	rs12263737	10	94285156		(LOC100128054)(PLCE1)	3.9e-54	Esophageal squamous cell carcinoma (Esophageal cancer)	Esophageal cancer (esophageal squamous cell carcinoma)	1077 Chinese Han descent cases, 1733 Chinese Han descent controls	7673 Chinese Han descent cases, 11013 Chinese Han descent controls, 303 Chinese Uygur-Kazakh cases, 537 Chinese Uygur-Kazakh controls	Asian	2810	19526	22336
22323360	Table S1	rs12263737	10	94285156		(LOC100128054)(PLCE1)	4.4e-13	Esophageal squamous cell carcinoma (Esophageal cancer)	Esophageal cancer (esophageal squamous cell carcinoma)	2961 ESCC Han Chinese cases and 3400 controls		Asian	6361	0	6361
20729853	Table S1B	rs12263737	10	94285156		(LOC100128054)(PLCE1)	5.8e-40	Gastric cancer (cardia, adenocarcinoma)	Esophageal cancer (esophageal squamous cell carcinoma)	1077 Chinese Han descent cases, 1733 Chinese Han descent controls	7673 Chinese Han descent cases, 11013 Chinese Han descent controls, 303 Chinese Uygur-Kazakh cases, 537 Chinese Uygur-Kazakh controls	Asian	2810	19526	22336
20729853	Table S1B	rs12263737	10	94285156		(LOC100128054)(PLCE1)	5.8e-40	Gastric cancer (cardia, adenocarcinoma)	Esophageal cancer (esophageal squamous cell carcinoma)	1077 Chinese Han descent cases, 1733 Chinese Han descent controls	7673 Chinese Han descent cases, 11013 Chinese Han descent controls, 303 Chinese Uygur-Kazakh cases, 537 Chinese Uygur-Kazakh controls	Asian	2810	19526	22336
22001756	Table S2	rs753724	10	94291660		(PLCE1)	2.3e-09	Dengue shock syndrome in adolescents	Dengue shock syndrome	2008 Vietnamese pediatric cases, 2018 Vietnamese controls	1737 Vietnamese cases, 2934 Vietnamese controls	Asian	4026	4671	8697
22323360	Table S1	rs753724	10	94291660		(PLCE1)	1.1e-10	Esophageal squamous cell carcinoma (Esophageal cancer)	Esophageal cancer (esophageal squamous cell carcinoma)	2961 ESCC Han Chinese cases and 3400 controls		Asian	6361	0	6361
20729852	Table 2	rs753724	10	94291660		(PLCE1)	1.2e-08	Esophageal squamous cell carcinoma (Esophageal cancer)	Gastric adenocarcinoma and esophageal squamous cell carcinoma	1625 Chinese gastric cancer cases, 1898 Chinese ESCC cases, 2100 Chinese controls		Asian	5623	0	5623
20729852	Table 1	rs753724	10	94291660		(PLCE1)	2.7e-10	Gastric cancer	Gastric adenocarcinoma and esophageal squamous cell carcinoma	1625 Chinese gastric cancer cases, 1898 Chinese ESCC cases, 2100 Chinese controls		Asian	5623	0	5623
22960999	Table S3	rs753724	10	94291660		(PLCE1)	1.8e-09	Gastric cancer (all types)	Esophageal cancer (esophageal squamous cell carcinoma)	2,031 Han Chinese ancestry cases, 2,044 Han Chinese ancestry controls	8,092 Chinese ancestry cases, 8,620 Chinese ancestry controls	Asian	4075	16712	20787
20729852	Table 1	rs753724	10	94291660		(PLCE1)	1.6e-12	Gastric cancer (cardia)	Gastric adenocarcinoma and esophageal squamous cell carcinoma	1625 Chinese gastric cancer cases, 1898 Chinese ESCC cases, 2100 Chinese controls		Asian	5623	0	5623
22960999	Table S3	rs753724	10	94291660		(PLCE1)	8e-12	Gastric cardia cancer	Esophageal cancer (esophageal squamous cell carcinoma)	2,031 Han Chinese ancestry cases, 2,044 Han Chinese ancestry controls	8,092 Chinese ancestry cases, 8,620 Chinese ancestry controls	Asian	4075	16712	20787
22001756	Table S2	rs11187842	10	94292754		(PLCE1)	1.8e-09	Dengue shock syndrome in adolescents	Dengue shock syndrome	2008 Vietnamese pediatric cases, 2018 Vietnamese controls	1737 Vietnamese cases, 2934 Vietnamese controls	Asian	4026	4671	8697
20729852	Table 2	rs11187842	10	94292754		(PLCE1)	1.2e-08	Esophageal squamous cell carcinoma (Esophageal cancer)	Gastric adenocarcinoma and esophageal squamous cell carcinoma	1625 Chinese gastric cancer cases, 1898 Chinese ESCC cases, 2100 Chinese controls		Asian	5623	0	5623
22323360	Table S1	rs11187842	10	94292754		(PLCE1)	4.1e-08	Esophageal squamous cell carcinoma (Esophageal cancer)	Esophageal cancer (esophageal squamous cell carcinoma)	2961 ESCC Han Chinese cases and 3400 controls		Asian	6361	0	6361
20729852	Table 1	rs11187842	10	94292754		(PLCE1)	3.6e-10	Gastric cancer	Gastric adenocarcinoma and esophageal squamous cell carcinoma	1625 Chinese gastric cancer cases, 1898 Chinese ESCC cases, 2100 Chinese controls		Asian	5623	0	5623
22960999	Table S3	rs11187842	10	94292754		(PLCE1)	2.2e-09	Gastric cancer (all types)	Esophageal cancer (esophageal squamous cell carcinoma)	2,031 Han Chinese ancestry cases, 2,044 Han Chinese ancestry controls	8,092 Chinese ancestry cases, 8,620 Chinese ancestry controls	Asian	4075	16712	20787
20729852	Table 1	rs11187842	10	94292754		(PLCE1)	1.4e-12	Gastric cancer (cardia)	Gastric adenocarcinoma and esophageal squamous cell carcinoma	1625 Chinese gastric cancer cases, 1898 Chinese ESCC cases, 2100 Chinese controls		Asian	5623	0	5623
22960999	Table S3	rs11187842	10	94292754		(PLCE1)	7.1e-12	Gastric cardia cancer	Esophageal cancer (esophageal squamous cell carcinoma)	2,031 Han Chinese ancestry cases, 2,044 Han Chinese ancestry controls	8,092 Chinese ancestry cases, 8,620 Chinese ancestry controls	Asian	4075	16712	20787
21642993	TableS4	rs11187844	10	94296872		(PLCE1)	3.5e-08	Esophageal squamous cell carcinoma (Esophageal cancer)	Esophageal cancer (esophageal squamous cell carcinoma)	2031 Han Chinese cases, 2044 Han Chinese controls	3986 Han Chinese cases, 4157 Han Chinese controls	Asian	4075	8143	12218
22001756	Table 1	rs3765524	10	94298541		(PLCE1)	3.1e-10	Dengue shock syndrome in adolescents	Dengue shock syndrome	2008 Vietnamese pediatric cases, 2018 Vietnamese controls	1737 Vietnamese cases, 2934 Vietnamese controls	Asian	4026	4671	8697
22323360	Table S1	rs3765524	10	94298541		(PLCE1)	3.1e-14	Esophageal squamous cell carcinoma (Esophageal cancer)	Esophageal cancer (esophageal squamous cell carcinoma)	2961 ESCC Han Chinese cases and 3400 controls		Asian	6361	0	6361
20729852	Table 2	rs3765524	10	94298541		(PLCE1)	1.7e-09	Esophageal squamous cell carcinoma (Esophageal cancer)	Gastric adenocarcinoma and esophageal squamous cell carcinoma	1625 Chinese gastric cancer cases, 1898 Chinese ESCC cases, 2100 Chinese controls		Asian	5623	0	5623
22960999	Table S3	rs3765524	10	94298541		(PLCE1)	6.3e-07	Esophageal squamous cell carcinoma (Esophageal cancer)	Esophageal cancer (esophageal squamous cell carcinoma)	2,031 Han Chinese ancestry cases, 2,044 Han Chinese ancestry controls	8,092 Chinese ancestry cases, 8,620 Chinese ancestry controls	Asian	4075	16712	20787
20729852	Table 1	rs3765524	10	94298541		(PLCE1)	2.8e-09	Gastric cancer	Gastric adenocarcinoma and esophageal squamous cell carcinoma	1625 Chinese gastric cancer cases, 1898 Chinese ESCC cases, 2100 Chinese controls		Asian	5623	0	5623
22960999	Table S3	rs3765524	10	94298541		(PLCE1)	1.8e-08	Gastric cancer (all types)	Esophageal cancer (esophageal squamous cell carcinoma)	2,031 Han Chinese ancestry cases, 2,044 Han Chinese ancestry controls	8,092 Chinese ancestry cases, 8,620 Chinese ancestry controls	Asian	4075	16712	20787
20729852	Table 1	rs3765524	10	94298541		(PLCE1)	7.4e-15	Gastric cancer (cardia)	Gastric adenocarcinoma and esophageal squamous cell carcinoma	1625 Chinese gastric cancer cases, 1898 Chinese ESCC cases, 2100 Chinese controls		Asian	5623	0	5623
22960999	Table S3	rs3765524	10	94298541		(PLCE1)	8.7e-13	Gastric cardia cancer	Esophageal cancer (esophageal squamous cell carcinoma)	2,031 Han Chinese ancestry cases, 2,044 Han Chinese ancestry controls	8,092 Chinese ancestry cases, 8,620 Chinese ancestry controls	Asian	4075	16712	20787
22001756	Table 1	rs2274223	10	94306584		(PLCE1)	6.9e-10	Dengue shock syndrome in adolescents	Dengue shock syndrome	2008 Vietnamese pediatric cases, 2018 Vietnamese controls	1737 Vietnamese cases, 2934 Vietnamese controls	Asian	4026	4671	8697
20729853	Table S1A	rs2274223	10	94306584		(PLCE1)	7.5e-56	Esophageal squamous cell carcinoma (Esophageal cancer)	Esophageal cancer (esophageal squamous cell carcinoma)	1077 Chinese Han descent cases, 1733 Chinese Han descent controls	7673 Chinese Han descent cases, 11013 Chinese Han descent controls, 303 Chinese Uygur-Kazakh cases, 537 Chinese Uygur-Kazakh controls	Asian	2810	19526	22336
20729853	Table S1A	rs2274223	10	94306584		(PLCE1)	7.5e-56	Esophageal squamous cell carcinoma (Esophageal cancer)	Esophageal cancer (esophageal squamous cell carcinoma)	1077 Chinese Han descent cases, 1733 Chinese Han descent controls	7673 Chinese Han descent cases, 11013 Chinese Han descent controls, 303 Chinese Uygur-Kazakh cases, 537 Chinese Uygur-Kazakh controls	Asian	2810	19526	22336
21642993	TableS2	rs2274223	10	94306584		(PLCE1)	3.7e-20	Esophageal squamous cell carcinoma (Esophageal cancer)	Esophageal cancer (esophageal squamous cell carcinoma)	2031 Han Chinese cases, 2044 Han Chinese controls	3986 Han Chinese cases, 4157 Han Chinese controls	Asian	4075	8143	12218
21642993	TableS2	rs2274223	10	94306584		(PLCE1)	3.7e-20	Esophageal squamous cell carcinoma (Esophageal cancer)	Esophageal cancer (esophageal squamous cell carcinoma)	2031 Han Chinese cases, 2044 Han Chinese controls	3986 Han Chinese cases, 4157 Han Chinese controls	Asian	4075	8143	12218
22323360	Table S1	rs2274223	10	94306584		(PLCE1)	1.4e-13	Esophageal squamous cell carcinoma (Esophageal cancer)	Esophageal cancer (esophageal squamous cell carcinoma)	2961 ESCC Han Chinese cases and 3400 controls		Asian	6361	0	6361
20729852	Table 2	rs2274223	10	94306584		(PLCE1)	3.8e-09	Esophageal squamous cell carcinoma (Esophageal cancer)	Gastric adenocarcinoma and esophageal squamous cell carcinoma	1625 Chinese gastric cancer cases, 1898 Chinese ESCC cases, 2100 Chinese controls		Asian	5623	0	5623
22960999	Table S3	rs2274223	10	94306584		(PLCE1)	7.7e-07	Esophageal squamous cell carcinoma (Esophageal cancer)	Esophageal cancer (esophageal squamous cell carcinoma)	2,031 Han Chinese ancestry cases, 2,044 Han Chinese ancestry controls	8,092 Chinese ancestry cases, 8,620 Chinese ancestry controls	Asian	4075	16712	20787
20729852	Table 1	rs2274223	10	94306584		(PLCE1)	2.3e-09	Gastric cancer	Gastric adenocarcinoma and esophageal squamous cell carcinoma	1625 Chinese gastric cancer cases, 1898 Chinese ESCC cases, 2100 Chinese controls		Asian	5623	0	5623
22960999	Table S3	rs2274223	10	94306584		(PLCE1)	1.5e-08	Gastric cancer (all types)	Esophageal cancer (esophageal squamous cell carcinoma)	2,031 Han Chinese ancestry cases, 2,044 Han Chinese ancestry controls	8,092 Chinese ancestry cases, 8,620 Chinese ancestry controls	Asian	4075	16712	20787
20729853	Table S1B	rs2274223	10	94306584		(PLCE1)	1.7e-39	Gastric cancer (cardia, adenocarcinoma)	Esophageal cancer (esophageal squamous cell carcinoma)	1077 Chinese Han descent cases, 1733 Chinese Han descent controls	7673 Chinese Han descent cases, 11013 Chinese Han descent controls, 303 Chinese Uygur-Kazakh cases, 537 Chinese Uygur-Kazakh controls	Asian	2810	19526	22336
20729853	Table S1B	rs2274223	10	94306584		(PLCE1)	1.7e-39	Gastric cancer (cardia, adenocarcinoma)	Esophageal cancer (esophageal squamous cell carcinoma)	1077 Chinese Han descent cases, 1733 Chinese Han descent controls	7673 Chinese Han descent cases, 11013 Chinese Han descent controls, 303 Chinese Uygur-Kazakh cases, 537 Chinese Uygur-Kazakh controls	Asian	2810	19526	22336
20729852	Table 1	rs2274223	10	94306584		(PLCE1)	4.2e-15	Gastric cancer (cardia)	Gastric adenocarcinoma and esophageal squamous cell carcinoma	1625 Chinese gastric cancer cases, 1898 Chinese ESCC cases, 2100 Chinese controls		Asian	5623	0	5623
20729852	Table 1	rs2274223	10	94306584		(PLCE1)	4.2e-15	Gastric cancer (cardia)	Gastric adenocarcinoma and esophageal squamous cell carcinoma	1625 Chinese gastric cancer cases, 1898 Chinese ESCC cases, 2100 Chinese controls		Asian	5623	0	5623
22960999	Table S3	rs2274223	10	94306584		(PLCE1)	5.2e-13	Gastric cardia cancer	Esophageal cancer (esophageal squamous cell carcinoma)	2,031 Han Chinese ancestry cases, 2,044 Han Chinese ancestry controls	8,092 Chinese ancestry cases, 8,620 Chinese ancestry controls	Asian	4075	16712	20787
22001756	Table S2	rs3781264	10	94310618		(PLCE1)	4.2e-09	Dengue shock syndrome in adolescents	Dengue shock syndrome	2008 Vietnamese pediatric cases, 2018 Vietnamese controls	1737 Vietnamese cases, 2934 Vietnamese controls	Asian	4026	4671	8697
22323360	Table S1	rs3781264	10	94310618		(PLCE1)	5.8e-11	Esophageal squamous cell carcinoma (Esophageal cancer)	Esophageal cancer (esophageal squamous cell carcinoma)	2961 ESCC Han Chinese cases and 3400 controls		Asian	6361	0	6361
22960999	Table S2	rs3781264	10	94310618		(PLCE1)	7.3e-09	Esophageal squamous cell carcinoma (Esophageal cancer)	Esophageal cancer (esophageal squamous cell carcinoma)	2,031 Han Chinese ancestry cases, 2,044 Han Chinese ancestry controls	8,092 Chinese ancestry cases, 8,620 Chinese ancestry controls	Asian	4075	16712	20787
20729852	Table 2	rs3781264	10	94310618		(PLCE1)	7.3e-09	Esophageal squamous cell carcinoma (Esophageal cancer)	Gastric adenocarcinoma and esophageal squamous cell carcinoma	1625 Chinese gastric cancer cases, 1898 Chinese ESCC cases, 2100 Chinese controls		Asian	5623	0	5623
20729852	Table 1	rs3781264	10	94310618		(PLCE1)	3.9e-11	Gastric cancer	Gastric adenocarcinoma and esophageal squamous cell carcinoma	1625 Chinese gastric cancer cases, 1898 Chinese ESCC cases, 2100 Chinese controls		Asian	5623	0	5623
22960999	Table S3	rs3781264	10	94310618		(PLCE1)	2.8e-10	Gastric cancer (all types)	Esophageal cancer (esophageal squamous cell carcinoma)	2,031 Han Chinese ancestry cases, 2,044 Han Chinese ancestry controls	8,092 Chinese ancestry cases, 8,620 Chinese ancestry controls	Asian	4075	16712	20787
20729852	Table 1	rs3781264	10	94310618		(PLCE1)	7.9e-14	Gastric cancer (cardia)	Gastric adenocarcinoma and esophageal squamous cell carcinoma	1625 Chinese gastric cancer cases, 1898 Chinese ESCC cases, 2100 Chinese controls		Asian	5623	0	5623
22960999	Table S2	rs3781264	10	94310618		(PLCE1)	1.1e-13	Gastric cardia cancer	Esophageal cancer (esophageal squamous cell carcinoma)	2,031 Han Chinese ancestry cases, 2,044 Han Chinese ancestry controls	8,092 Chinese ancestry cases, 8,620 Chinese ancestry controls	Asian	4075	16712	20787
21642993	TableS4	rs11187853	10	94312471		(PLCE1)	2.1e-08	Esophageal squamous cell carcinoma (Esophageal cancer)	Esophageal cancer (esophageal squamous cell carcinoma)	2031 Han Chinese cases, 2044 Han Chinese controls	3986 Han Chinese cases, 4157 Han Chinese controls	Asian	4075	8143	12218
21642993	TableS4	rs6583937	10	94323695		(PLCE1)	1.9e-08	Esophageal squamous cell carcinoma (Esophageal cancer)	Esophageal cancer (esophageal squamous cell carcinoma)	2031 Han Chinese cases, 2044 Han Chinese controls	3986 Han Chinese cases, 4157 Han Chinese controls	Asian	4075	8143	12218
21642993	TableS4	rs10882424	10	94326321		(PLCE1)	1.7e-08	Esophageal squamous cell carcinoma (Esophageal cancer)	Esophageal cancer (esophageal squamous cell carcinoma)	2031 Han Chinese cases, 2044 Han Chinese controls	3986 Han Chinese cases, 4157 Han Chinese controls	Asian	4075	8143	12218
21642993	TableS4	rs11187876	10	94330382			1.7e-08	Esophageal squamous cell carcinoma (Esophageal cancer)	Esophageal cancer (esophageal squamous cell carcinoma)	2031 Han Chinese cases, 2044 Han Chinese controls	3986 Han Chinese cases, 4157 Han Chinese controls	Asian	4075	8143	12218
21642993	TableS4	rs10882430	10	94330915			1.7e-08	Esophageal squamous cell carcinoma (Esophageal cancer)	Esophageal cancer (esophageal squamous cell carcinoma)	2031 Han Chinese cases, 2044 Han Chinese controls	3986 Han Chinese cases, 4157 Han Chinese controls	Asian	4075	8143	12218
21642993	TableS4	rs10786161	10	94347914		(NOC3L)	1.1e-08	Esophageal squamous cell carcinoma (Esophageal cancer)	Esophageal cancer (esophageal squamous cell carcinoma)	2031 Han Chinese cases, 2044 Han Chinese controls	3986 Han Chinese cases, 4157 Han Chinese controls	Asian	4075	8143	12218
19706858	Table S1	rs2025445	10	94610506			5.2e-09	ADP-stimulated platelet aggregation after clopidogrel	Response to clopidogrel (anti-platelet), variation in	429 Amish individuals	140 EA, 83 African American, and 4 unspecified individuals	Mixed	429	227	656
19706858	Table S1	rs1326837	10	94626449			1.2e-09	ADP-stimulated platelet aggregation after clopidogrel	Response to clopidogrel (anti-platelet), variation in	429 Amish individuals	140 EA, 83 African American, and 4 unspecified individuals	Mixed	429	227	656
19578179	Table 3	rs12772169	10	94645572			7.7e-12	Acenocoumarol (warfarin) maintenance dose	Warfarin dose (acenocoumarol)	1451 EA individuals	287 EA individuals	European	1451	287	1738
19706858	Table S1	rs12777823	10	94645745			1.5e-13	ADP-stimulated platelet aggregation after clopidogrel	Response to clopidogrel (anti-platelet), variation in	429 Amish individuals	140 EA, 83 African American, and 4 unspecified individuals	Mixed	429	227	656
19578179	Table 3	rs1998591	10	94648221			4.9e-12	Acenocoumarol (warfarin) maintenance dose	Warfarin dose (acenocoumarol)	1451 EA individuals	287 EA individuals	European	1451	287	1738
19578179	Table 3	rs2104543	10	94670214			6.5e-12	Acenocoumarol (warfarin) maintenance dose	Warfarin dose (acenocoumarol)	1451 EA individuals	287 EA individuals	European	1451	287	1738
19706858	Table S1	rs717238	10	94681543			3.4e-13	ADP-stimulated platelet aggregation after clopidogrel	Response to clopidogrel (anti-platelet), variation in	429 Amish individuals	140 EA, 83 African American, and 4 unspecified individuals	Mixed	429	227	656
19706858	Table S1	rs2860838	10	94693282		(CYP2C18)	1.8e-11	ADP-stimulated platelet aggregation after clopidogrel	Response to clopidogrel (anti-platelet), variation in	429 Amish individuals	140 EA, 83 African American, and 4 unspecified individuals	Mixed	429	227	656
19578179	Table S1	rs7896133	10	94704973		(CYP2C18)	8.2e-12	Acenocoumarol (warfarin) maintenance dose	Warfarin dose (acenocoumarol)	1451 EA individuals	287 EA individuals	European	1451	287	1738
19578179	Table 3	rs1926712	10	94718097		(CYP2C18)	2e-07	Acenocoumarol (warfarin) maintenance dose	Warfarin dose (acenocoumarol)	1451 EA individuals	287 EA individuals	European	1451	287	1738
19578179	Table 3	rs1042194	10	94735727		(CYP2C18)	2.7e-07	Acenocoumarol (warfarin) maintenance dose	Warfarin dose (acenocoumarol)	1451 EA individuals	287 EA individuals	European	1451	287	1738
19578179	Table 3	rs12767583	10	94787706		(CYP2C19)	2.8e-07	Acenocoumarol (warfarin) maintenance dose	Warfarin dose (acenocoumarol)	1451 EA individuals	287 EA individuals	European	1451	287	1738
19578179	Table 3	rs1322179	10	94815485		(CYP2C19)	2.6e-07	Acenocoumarol (warfarin) maintenance dose	Warfarin dose (acenocoumarol)	1451 EA individuals	287 EA individuals	European	1451	287	1738
19578179	Table S1	rs10509678	10	94816433		(CYP2C19)	5e-11	Acenocoumarol (warfarin) maintenance dose	Warfarin dose (acenocoumarol)	1451 EA individuals	287 EA individuals	European	1451	287	1738
19578179	Table S1	rs3862009	10	94859268			1.3e-11	Acenocoumarol (warfarin) maintenance dose	Warfarin dose (acenocoumarol)	1451 EA individuals	287 EA individuals	European	1451	287	1738
19578179	Table S1	rs733115	10	94859329			1.3e-11	Acenocoumarol (warfarin) maintenance dose	Warfarin dose (acenocoumarol)	1451 EA individuals	287 EA individuals	European	1451	287	1738
21533175	Table S2	rs4918710	10	94883302			1.7e-07	Serum dehydroepiandrosterone sulphate (DHEAS)	Dehydroepiandrosterone sulphate (DHEAS) levels, in serum	14846 EA individuals		European	14846	0	14846
19706858	Table S1	rs2860903	10	94906328			1.8e-13	ADP-stimulated platelet aggregation after clopidogrel	Response to clopidogrel (anti-platelet), variation in	429 Amish individuals	140 EA, 83 African American, and 4 unspecified individuals	Mixed	429	227	656
19706858	Table S1	rs9332105	10	94939168		(CYP2C9)	5.1e-12	ADP-stimulated platelet aggregation after clopidogrel	Response to clopidogrel (anti-platelet), variation in	429 Amish individuals	140 EA, 83 African American, and 4 unspecified individuals	Mixed	429	227	656
19706858	Table S1	rs9332113	10	94940645		(CYP2C9)	1.5e-11	ADP-stimulated platelet aggregation after clopidogrel	Response to clopidogrel (anti-platelet), variation in	429 Amish individuals	140 EA, 83 African American, and 4 unspecified individuals	Mixed	429	227	656
19578179	Table S1	rs2253635	10	94940780		(CYP2C9)	3.2e-09	Acenocoumarol (warfarin) maintenance dose	Warfarin dose (acenocoumarol)	1451 EA individuals	287 EA individuals	European	1451	287	1738
19300499	Table S4	rs1799853	10	94942290		(CYP2C9)	3.3e-32	Warfarin dose	Warfarin dose	1053 Swedish individuals	588 Swedish individuals	European	1053	588	1641
19300499	Table S4	rs1799853	10	94942290		(CYP2C9)	3.3e-32	Warfarin dose	Warfarin dose	1053 Swedish individuals	588 Swedish individuals	European	1053	588	1641
19706858	Table S1	rs12572351	10	94943463		(CYP2C9)	2.6e-09	ADP-stimulated platelet aggregation after clopidogrel	Response to clopidogrel (anti-platelet), variation in	429 Amish individuals	140 EA, 83 African American, and 4 unspecified individuals	Mixed	429	227	656
19578179	Table S1	rs4086116	10	94947445		(CYP2C9)	3.3e-24	Acenocoumarol (warfarin) maintenance dose	Warfarin dose (acenocoumarol)	1451 EA individuals	287 EA individuals	European	1451	287	1738
19578179	Table S1	rs4086116	10	94947445		(CYP2C9)	3.3e-24	Acenocoumarol (warfarin) maintenance dose	Warfarin dose (acenocoumarol)	1451 EA individuals	287 EA individuals	European	1451	287	1738
18535201	Table 1	rs4086116	10	94947445		(CYP2C9)	6.2e-12	Stabilized warfarin dose	Warfarin dose	181 EA individuals	374 EA individuals	European	181	374	555
19706858	Table S1	rs10509679	10	94948469		(CYP2C9)	3.8e-12	ADP-stimulated platelet aggregation after clopidogrel	Response to clopidogrel (anti-platelet), variation in	429 Amish individuals	140 EA, 83 African American, and 4 unspecified individuals	Mixed	429	227	656
19578179	Table S1	rs4918766	10	94952127		(CYP2C9)	1.8e-21	Acenocoumarol (warfarin) maintenance dose	Warfarin dose (acenocoumarol)	1451 EA individuals	287 EA individuals	European	1451	287	1738
19578179	Table S1	rs4918766	10	94952127		(CYP2C9)	1.8e-21	Acenocoumarol (warfarin) maintenance dose	Warfarin dose (acenocoumarol)	1451 EA individuals	287 EA individuals	European	1451	287	1738
19578179	Table S1	rs4917639	10	94965778		(CYP2C9)	8e-24	Acenocoumarol (warfarin) maintenance dose	Warfarin dose (acenocoumarol)	1451 EA individuals	287 EA individuals	European	1451	287	1738
19578179	Table S1	rs4917639	10	94965778		(CYP2C9)	8e-24	Acenocoumarol (warfarin) maintenance dose	Warfarin dose (acenocoumarol)	1451 EA individuals	287 EA individuals	European	1451	287	1738
19578179	Table S1	rs9332169	10	94971553		(CYP2C9)	8.3e-12	Acenocoumarol (warfarin) maintenance dose	Warfarin dose (acenocoumarol)	1451 EA individuals	287 EA individuals	European	1451	287	1738
19578179	Table S1	rs10509680	10	94974582		(CYP2C9)	8.3e-12	Acenocoumarol (warfarin) maintenance dose	Warfarin dose (acenocoumarol)	1451 EA individuals	287 EA individuals	European	1451	287	1738
20833655	Text	rs10509680	10	94974582		(CYP2C9)	3.8e-07	Warfarin responsiveness	Warfarin responsiveness	807 low dose Japanese, 707 high dose Japanese	444 Japanese individuals	Asian	1514	444	1958
19578179	Table S1	rs1057910	10	94981296		(CYP2C9)	6.4e-12	Acenocoumarol (warfarin) maintenance dose	Warfarin dose (acenocoumarol)	1451 EA individuals	287 EA individuals	European	1451	287	1738
19300499	Table 2	rs1057910	10	94981296		(CYP2C9)	2.6e-79	Warfarin dose	Warfarin dose	1053 Swedish individuals	588 Swedish individuals	European	1053	588	1641
19300499	Table 2	rs1057910	10	94981296		(CYP2C9)	2.6e-79	Warfarin dose	Warfarin dose	1053 Swedish individuals	588 Swedish individuals	European	1053	588	1641
19578179	Table S1	rs9332214	10	94983351		(CYP2C9)	8.3e-12	Acenocoumarol (warfarin) maintenance dose	Warfarin dose (acenocoumarol)	1451 EA individuals	287 EA individuals	European	1451	287	1738
19578179	Table S1	rs2185570	10	94991513			4.7e-12	Acenocoumarol (warfarin) maintenance dose	Warfarin dose (acenocoumarol)	1451 EA individuals	287 EA individuals	European	1451	287	1738
21533175	Table S2	rs2185570	10	94991513			1.3e-08	Serum dehydroepiandrosterone sulphate (DHEAS)	Dehydroepiandrosterone sulphate (DHEAS) levels, in serum	14846 EA individuals		European	14846	0	14846
22542470	Table 4	rs2860975	10	95007177			1.8e-07	Antibody response to smallpox vaccine	Antibody response to smallpox vaccine	217 African American individuals, 580 European ancestry individuals, 217 Hispanic individuals		Mixed	1014	0	1014
22542470	Table S3	rs1934953	10	95037713		(CYP2C8)	5.5e-07	Antibody response to smallpox vaccine	Antibody response to smallpox vaccine	217 African American individuals, 580 European ancestry individuals, 217 Hispanic individuals		Mixed	1014	0	1014
19578179	Table S1	rs11572174	10	95037814		(CYP2C8)	7.9e-09	Acenocoumarol (warfarin) maintenance dose	Warfarin dose (acenocoumarol)	1451 EA individuals	287 EA individuals	European	1451	287	1738
19706858	Table S1	rs1934951	10	95038791		(CYP2C8)	1.2e-12	ADP-stimulated platelet aggregation after clopidogrel	Response to clopidogrel (anti-platelet), variation in	429 Amish individuals	140 EA, 83 African American, and 4 unspecified individuals	Mixed	429	227	656
19578179	Table S1	rs10509681	10	95038992		(CYP2C8)	8.6e-09	Acenocoumarol (warfarin) maintenance dose	Warfarin dose (acenocoumarol)	1451 EA individuals	287 EA individuals	European	1451	287	1738
21533175	Table S2	rs11572169	10	95040017		(CYP2C8)	1.2e-08	Serum dehydroepiandrosterone sulphate (DHEAS)	Dehydroepiandrosterone sulphate (DHEAS) levels, in serum	14846 EA individuals		European	14846	0	14846
19706858	Table S1	rs1934980	10	95049216		(CYP2C8)	1.2e-12	ADP-stimulated platelet aggregation after clopidogrel	Response to clopidogrel (anti-platelet), variation in	429 Amish individuals	140 EA, 83 African American, and 4 unspecified individuals	Mixed	429	227	656
19706858	Table S1	rs1341162	10	95050855		(CYP2C8)	2.4e-07	ADP-stimulated platelet aggregation after clopidogrel	Response to clopidogrel (anti-platelet), variation in	429 Amish individuals	140 EA, 83 African American, and 4 unspecified individuals	Mixed	429	227	656
22377632	TableS1	rs1032098	10	95210026		(C10orf129)	2.4e-11	Maternal transmission distortion	Transmission distortion	4728 offspring with both parents genotyped		European	4728	0	4728
22377632	TableS1	rs1032098	10	95210026		(C10orf129)	2.1e-13	Transmission distortion	Transmission distortion	4728 offspring with both parents genotyped		European	4728	0	4728
20202923	Table 2	rs2039617	10	95999446		(LOC728558)	6e-07	Alcohol dependence	Alcohol dependence	1235 European American cases, 662 African American cases, 1433 European American controls, 499 African American controls	612 EA cases + 412 controls, 287 AA cases + 249 controls, 487 German cases, 1358 German controls	Mixed	3829	3405	7234
23502783	Supplementary Table 2	rs12262784	10	96844709		(LCOR)	9.3e-07	Multiple myeloma	t(11;14)(q13;q32) translocation in multiple myeloma	Up to 1,660 European ancestry cases, 7,306 European ancestry controls		European	8966	0	8966
23502783	Supplementary Table 2	rs17112190	10	96880089		(LCOR)	8.5e-07	Multiple myeloma	t(11;14)(q13;q32) translocation in multiple myeloma	Up to 1,660 European ancestry cases, 7,306 European ancestry controls		European	8966	0	8966
20595579	Table S1	rs508001	10	97995216		(CRTAC1)	7.2e-09	Exceptional Longevity	Longevity, exceptional	801 EA centenarians, 926 EA controls	254 EA centenarians, 341 EA controls	European	1727	595	2322
21900944	Text	rs17109512	10	98367794			2.8e-14	Aspartate aminotransferase (AST) activity in serum	Aspartate aminotransferase (AAT) levels, in serum	866 EA (Amish) samples	1932 Amish and 647 non-Amish EA samples	European	866	2579	3445
23251661	TableS2	rs6584202	10	98410626		(PYROXD2)	4e-07	Urinary creatinine (mmol/d) in children	Obesity, childhood	815 Hispanic children from 263 families		Hispanic	815	0	815
21980299	Table S2	rs10786436	10	98540425		(HPSE2)	2.9e-07	Type 1 diabetes	Type I Diabetes	9934 EA cases and 16956 controls	3360 EA samples (from trios)	European	26890	3360	30250
22661280	Table 6	rs7094333	10	99221790		(HPSE2)	1e-08	Secreted IFN-gamma response to smallpox vaccine	IFN? response to smallpox vaccine	537 EA individuals and 207 African-American individuals		Mixed	744	0	744
23202125	Table S5	rs2642	10	99396992		(GOT1)	5.4e-07	Coronary artery disease (CAD) (males)	Coronary artery disease	63746 cases and 130681 controls	3630 cases and 11983 controls	Mixed	194427	15613	210040
23202125	Table S5	rs2642	10	99396992		(GOT1)	3.4e-07	Coronary artery disease (CAD) age >50	Coronary artery disease	63746 cases and 130681 controls	3630 cases and 11983 controls	Mixed	194427	15613	210040
23202125	Table S5	rs2642	10	99396992		(GOT1)	7.4e-08	Coronary artery disease (CAD) with myocardial infarction (MI)	Coronary artery disease	63746 cases and 130681 controls	3630 cases and 11983 controls	Mixed	194427	15613	210040
18587394	FullScan	rs10883359	10	99514276			8e-07	Irritible bowel syndrome	Crohn's disease	3230 EA cases + 4829 controls	4017 EA samples (from trios), 2325 EA cases + 1809 controls	European	8059	8151	16210
17554300	Webdata	rs7095491	10	99514301			1.5e-09	Crohn's disease, combined control dataset	Multiple traits (bipolar disorder, coronary artery disease, Crohn's disease, rheumatoid arthritis, T1D, T2D, hypertension)	1868 EA cases,2938 controls		European	4806	0	4806
18587394	FullScan	rs7095491	10	99514301			2.1e-10	Irritible bowel syndrome	Crohn's disease	3230 EA cases + 4829 controls	4017 EA samples (from trios), 2325 EA cases + 1809 controls	European	8059	8151	16210
23222517	S Table 4	rs7095491	10	99514301			9.4e-07	Mean corpuscular hemoglobin concentration (MCHC)	Blood cell traits, in red blood cells	62,553 European ancestry individuals, 9,308 South Asian ancestry individuals	63,506 European ancestry individuals	Mixed	71861	63506	135367
17554300	Webdata	rs7078219	10	99514608			2.9e-08	Crohn's disease, combined control dataset	Multiple traits (bipolar disorder, coronary artery disease, Crohn's disease, rheumatoid arthritis, T1D, T2D, hypertension)	1868 EA cases,2938 controls		European	4806	0	4806
18587394	FullScan	rs7078219	10	99514608			2.4e-08	Irritible bowel syndrome	Crohn's disease	3230 EA cases + 4829 controls	4017 EA samples (from trios), 2325 EA cases + 1809 controls	European	8059	8151	16210
23222517	S Table 4	rs7078219	10	99514608			3.8e-07	Mean corpuscular hemoglobin concentration (MCHC)	Blood cell traits, in red blood cells	62,553 European ancestry individuals, 9,308 South Asian ancestry individuals	63,506 European ancestry individuals	Mixed	71861	63506	135367
17554300	Webdata	rs7081330	10	99514708			2.8e-08	Crohn's disease, combined control dataset	Multiple traits (bipolar disorder, coronary artery disease, Crohn's disease, rheumatoid arthritis, T1D, T2D, hypertension)	1868 EA cases,2938 controls		European	4806	0	4806
18587394	FullScan	rs7081330	10	99514708			1.6e-08	Irritible bowel syndrome	Crohn's disease	3230 EA cases + 4829 controls	4017 EA samples (from trios), 2325 EA cases + 1809 controls	European	8059	8151	16210
23222517	Table1	rs11190134	10	99522443			1.3e-10	Mean corpuscular hemoglobin (MCH)	Blood cell traits, in red blood cells	62,553 European ancestry individuals, 9,308 South Asian ancestry individuals	63,506 European ancestry individuals	Mixed	71861	63506	135367
23222517	S Table 4	rs11190134	10	99522443			7.9e-08	Mean corpuscular hemoglobin concentration (MCHC)	Blood cell traits, in red blood cells	62,553 European ancestry individuals, 9,308 South Asian ancestry individuals	63,506 European ancestry individuals	Mixed	71861	63506	135367
20228798	Table S4	rs11190134	10	99522443			1.7e-07	Ulcerative colitis	Ulcerative colitis	1043 German cases, 1703 German controls	2539 EA cases, 5428 EA controls	European	2746	7967	10713
21297633	Table S9	rs4409764	10	99524480			2.3e-20	Crohn's disease	Ulcerative colitis	6687 EA cases, 19718 EA controls	9628 EA cases, 12917 EA controls	European	26405	22545	48950
21102463	Table 1	rs4409764	10	99524480			2.3e-20	Crohn's disease	Crohn's disease	6333 EA cases, 15056 EA controls	15694 EA cases, 14026 EA controls, 1242 EA (from trios)	European	21389	30962	52351
21297633	Table S9	rs4409764	10	99524480			2.3e-20	Crohn's disease	Ulcerative colitis	6687 EA cases, 19718 EA controls	9628 EA cases, 12917 EA controls	European	26405	22545	48950
21102463	Table 1	rs4409764	10	99524480			2.3e-20	Crohn's disease	Crohn's disease	6333 EA cases, 15056 EA controls	15694 EA cases, 14026 EA controls, 1242 EA (from trios)	European	21389	30962	52351
23128233	Table2Supp3	rs4409764	10	99524480			1e-54	Inflammatory bowel disease	Crohn's disease and ulcerative colitis	Up to 12,924 European ancestry cases, Up to 21,442 European ancestry controls	Up to 25,683 European ancestry cases, Up to 17,015 European ancestry controls	European	34366	42698	77064
23128233	Table2Supp3	rs4409764	10	99524480			1e-54	Inflammatory bowel disease	Crohn's disease and ulcerative colitis	Up to 12,924 European ancestry cases, Up to 21,442 European ancestry controls	Up to 25,683 European ancestry cases, Up to 17,015 European ancestry controls	European	34366	42698	77064
21297633	Table S9	rs4409764	10	99524480			4e-19	Ulcerative colitis	Ulcerative colitis	6687 EA cases, 19718 EA controls	9628 EA cases, 12917 EA controls	European	26405	22545	48950
21297633	Table S9	rs4409764	10	99524480			4e-19	Ulcerative colitis	Ulcerative colitis	6687 EA cases, 19718 EA controls	9628 EA cases, 12917 EA controls	European	26405	22545	48950
17554300	Table3	rs10883365	10	99528007			1.4e-08	Crohn's disease	Multiple traits (bipolar disorder, coronary artery disease, Crohn's disease, rheumatoid arthritis, T1D, T2D, hypertension)	1868 EA cases,2938 controls		European	4806	0	4806
17554300	Webdata	rs10883365	10	99528007			1.4e-09	Crohn's disease, combined control dataset	Multiple traits (bipolar disorder, coronary artery disease, Crohn's disease, rheumatoid arthritis, T1D, T2D, hypertension)	1868 EA cases,2938 controls		European	4806	0	4806
18587394	FullScan	rs10883365	10	99528007			1.7e-10	Irritible bowel syndrome	Crohn's disease	3230 EA cases + 4829 controls	4017 EA samples (from trios), 2325 EA cases + 1809 controls	European	8059	8151	16210
18587394	FullScan	rs11190137	10	99528187			2.9e-07	Irritible bowel syndrome	Crohn's disease	3230 EA cases + 4829 controls	4017 EA samples (from trios), 2325 EA cases + 1809 controls	European	8059	8151	16210
17554300	Webdata	rs10883367	10	99528233			1.9e-09	Crohn's disease, combined control dataset	Multiple traits (bipolar disorder, coronary artery disease, Crohn's disease, rheumatoid arthritis, T1D, T2D, hypertension)	1868 EA cases,2938 controls		European	4806	0	4806
18587394	FullScan	rs10883367	10	99528233			2.9e-10	Irritible bowel syndrome	Crohn's disease	3230 EA cases + 4829 controls	4017 EA samples (from trios), 2325 EA cases + 1809 controls	European	8059	8151	16210
18587394	FullScan	rs11190139	10	99528342			3.2e-07	Irritible bowel syndrome	Crohn's disease	3230 EA cases + 4829 controls	4017 EA samples (from trios), 2325 EA cases + 1809 controls	European	8059	8151	16210
17554300	Webdata	rs1548964	10	99529896			1.2e-09	Crohn's disease, combined control dataset	Multiple traits (bipolar disorder, coronary artery disease, Crohn's disease, rheumatoid arthritis, T1D, T2D, hypertension)	1868 EA cases,2938 controls		European	4806	0	4806
18587394	FullScan	rs1548964	10	99529896			2.7e-10	Irritible bowel syndrome	Crohn's disease	3230 EA cases + 4829 controls	4017 EA samples (from trios), 2325 EA cases + 1809 controls	European	8059	8151	16210
17554300	Webdata	rs1548962	10	99529978			1.3e-09	Crohn's disease, combined control dataset	Multiple traits (bipolar disorder, coronary artery disease, Crohn's disease, rheumatoid arthritis, T1D, T2D, hypertension)	1868 EA cases,2938 controls		European	4806	0	4806
18587394	FullScan	rs1548962	10	99529978			2.2e-10	Irritible bowel syndrome	Crohn's disease	3230 EA cases + 4829 controls	4017 EA samples (from trios), 2325 EA cases + 1809 controls	European	8059	8151	16210
21297633	Table 3	rs6584283	10	99530544			7.2e-20	Crohn's disease	Ulcerative colitis	6687 EA cases, 19718 EA controls	9628 EA cases, 12917 EA controls	European	26405	22545	48950
21297633	Table 3	rs6584283	10	99530544			7.2e-20	Crohn's disease	Ulcerative colitis	6687 EA cases, 19718 EA controls	9628 EA cases, 12917 EA controls	European	26405	22545	48950
17554300	Webdata	rs6584283	10	99530544			7.6e-09	Crohn's disease, combined control dataset	Multiple traits (bipolar disorder, coronary artery disease, Crohn's disease, rheumatoid arthritis, T1D, T2D, hypertension)	1868 EA cases,2938 controls		European	4806	0	4806
18587394	FullScan	rs6584283	10	99530544			3e-10	Irritible bowel syndrome	Crohn's disease	3230 EA cases + 4829 controls	4017 EA samples (from trios), 2325 EA cases + 1809 controls	European	8059	8151	16210
21297633	Table 3	rs6584283	10	99530544			8.5e-21	Ulcerative colitis	Ulcerative colitis	6687 EA cases, 19718 EA controls	9628 EA cases, 12917 EA controls	European	26405	22545	48950
21297633	Table 3	rs6584283	10	99530544			8.5e-21	Ulcerative colitis	Ulcerative colitis	6687 EA cases, 19718 EA controls	9628 EA cases, 12917 EA controls	European	26405	22545	48950
19915572	Table 3	rs6584283	10	99530544			1.7e-07	Ulcerative colitis	Ulcerative colitis	2361 EA cases, 5417 EA controls	2321 EA cases, 4818 EA controls	European	7778	7139	14917
18587394	Table S1	rs11190140	10	99531836			1.5e-16	Crohn's disease	Crohn's disease	3230 EA cases + 4829 controls	4017 EA samples (from trios), 2325 EA cases + 1809 controls	European	8059	8151	16210
18587394	Table S1	rs11190140	10	99531836			1.5e-16	Crohn's disease	Crohn's disease	3230 EA cases + 4829 controls	4017 EA samples (from trios), 2325 EA cases + 1809 controls	European	8059	8151	16210
21150878	Table S5	rs11190140	10	99531836			3e-16	Crohn's disease	Asthma	986 EA cases, 1846 EA controls	391 EA cases, 213 EA controls	European	2832	604	3436
21150878	Table S5	rs11190140	10	99531836			3e-16	Crohn's disease	Asthma	986 EA cases, 1846 EA controls	391 EA cases, 213 EA controls	European	2832	604	3436
19915574	TableS5	rs11190140	10	99531836			2.4e-09	Crohn's disease	Crohn's disease	2413 EA cases, 6158 EA controls	1013 EA cases, 5805 EA controls	European	8571	6818	15389
19915574	TableS5	rs11190140	10	99531836			2.7e-11	Irritable bowel disorder	Crohn's disease	2413 EA cases, 6158 EA controls	1013 EA cases, 5805 EA controls	European	8571	6818	15389
18587394	FullScan	rs11190140	10	99531836			1.7e-10	Irritible bowel syndrome	Crohn's disease	3230 EA cases + 4829 controls	4017 EA samples (from trios), 2325 EA cases + 1809 controls	European	8059	8151	16210
20694011	Table S2	rs11190140	10	99531836			3.1e-16	Selective immunoglobulin A deficiency (IgAD)	IgA deficiency (selective IgA deficiency)	430 Icelandic and Swedish cases, 1090 Icelandic and Swedish controls	256 Spanish cases, 322 Spanish controls, 86 Finnish cases, 564 Finnish controls	European	1520	1228	2748
20694011	Table S2	rs11190140	10	99531836			3.1e-16	Selective immunoglobulin A deficiency (IgAD)	IgA deficiency (selective IgA deficiency)	430 Icelandic and Swedish cases, 1090 Icelandic and Swedish controls	256 Spanish cases, 322 Spanish controls, 86 Finnish cases, 564 Finnish controls	European	1520	1228	2748
20228799	Table 1	rs11190140	10	99531836			1.1e-08	Ulcerative colitis	Ulcerative colitis	2693 EA cases, 6791 EA controls	2009 EA cases, 1580 EA controls	European	9484	3589	13073
22412388	Table 2	rs11190141	10	99532633			5.1e-07	Crohn's disease	Crohn's disease	737 Ashkenazi Jewish cases, 2,257 Ashkenazi Jewish controls	971 Ashkenazi Jewish cases, 2,124 Ashkenazi Jewish controls	European	2994	3095	6089
18587394	Table S1	rs10883371	10	99532698			3e-16	Crohn's disease	Crohn's disease	3230 EA cases + 4829 controls	4017 EA samples (from trios), 2325 EA cases + 1809 controls	European	8059	8151	16210
18587394	Table S1	rs10883371	10	99532698			3e-16	Crohn's disease	Crohn's disease	3230 EA cases + 4829 controls	4017 EA samples (from trios), 2325 EA cases + 1809 controls	European	8059	8151	16210
17554300	TableS9	rs10883371	10	99532698			1.2e-09	Crohn's disease	Multiple traits (bipolar disorder, coronary artery disease, Crohn's disease, rheumatoid arthritis, T1D, T2D, hypertension)	1868 EA cases,2938 controls		European	4806	0	4806
18587394	FullScan	rs10883371	10	99532698			1.8e-10	Irritible bowel syndrome	Crohn's disease	3230 EA cases + 4829 controls	4017 EA samples (from trios), 2325 EA cases + 1809 controls	European	8059	8151	16210
23603763	TableS13	rs10883371	10	99532698			5e-07	Primary sclerosing cholangitis	Primary sclerosing cholangitis	3789 EA cases, 25079 EA controls		European	28868	0	28868
18587394	FullScan	rs888208	10	99536106		(NKX2-3)	3.2e-07	Irritible bowel syndrome	Crohn's disease	3230 EA cases + 4829 controls	4017 EA samples (from trios), 2325 EA cases + 1809 controls	European	8059	8151	16210
18587394	FullScan	rs1468889	10	99548899			2e-09	Irritible bowel syndrome	Crohn's disease	3230 EA cases + 4829 controls	4017 EA samples (from trios), 2325 EA cases + 1809 controls	European	8059	8151	16210
23222517	S Table 4	rs10786559	10	99549133			2.4e-07	Mean corpuscular hemoglobin concentration (MCHC)	Blood cell traits, in red blood cells	62,553 European ancestry individuals, 9,308 South Asian ancestry individuals	63,506 European ancestry individuals	Mixed	71861	63506	135367
22267200	Table S2	rs7913135	10	99558882			2.8e-11	Serum thyroid stimulating hormone (TSH) levels	Low thyroid-stimulation hormone (TSH) levels and thyroid cancer	27,758 European ancestry individuals	1,156 European ancestry cases, Up to 42,617 European ancestry controls	European	27758	43773	71531
17554300	Webdata	rs1332102	10	99564679			5.3e-08	Crohn's disease, combined control dataset	Multiple traits (bipolar disorder, coronary artery disease, Crohn's disease, rheumatoid arthritis, T1D, T2D, hypertension)	1868 EA cases,2938 controls		European	4806	0	4806
18587394	FullScan	rs1332102	10	99564679			2.5e-09	Irritible bowel syndrome	Crohn's disease	3230 EA cases + 4829 controls	4017 EA samples (from trios), 2325 EA cases + 1809 controls	European	8059	8151	16210
23063622	TableS2	rs4362077	10	99828664		(ABCC2)	2.6e-08	HDL cholesterol	Lipid level measurements	66,240 individuals	25,282 individuals	European	66240	25282	91522
22001757	Table 1	rs10883437	10	100035604			4e-09	Alanine aminotransferase (ALT) in plasma	Liver enzyme concentrations (alanine aminotransaminase, alkaline phosphatase, gamme-glutamyl transferase), in plasma	Up to 52350 EA individuals, up to 8739 Indian Asian individuals		Mixed	61089	0	61089
23704328	Table S5	rs11599750	10	100045685		(CPN1)	1.6e-13	Height	Primary tooth eruption	11,513 European ancestry individuals		European	11513	0	11513
21946350	Table S3e	rs11599750	10	100045685		(CPN1)	1.6e-13	Height	Lung function	48201 EA individuals	46411 EA individuals	European	48201	46411	94612
20881960	Table S1	rs11599750	10	100045685		(CPN1)	1.6e-13	Height	Height	133653 EA individuals	50074 EA individuals	European	133653	50074	183727
22504420	Table S15	rs7084921	10	100054045		(CPN1)	1.9e-22	CWF19L1 gene expression in Adipose tissue	Bone mineral density, low-trauma fracture	Up to 32,961 European and East Asian ancestry individuals	Up to 50,933 European and East Asian ancestry individuals	Mixed	32961	50933	83894
22504420	Table S15	rs7084921	10	100054045		(CPN1)	1.9e-22	CWF19L1 gene expression in Adipose tissue	Bone mineral density, low-trauma fracture	Up to 32,961 European and East Asian ancestry individuals	Up to 50,933 European and East Asian ancestry individuals	Mixed	32961	50933	83894
22504420	Table S15	rs7084921	10	100054045		(CPN1)	2.9e-07	CWF19L1 gene expression in Whole blood	Bone mineral density, low-trauma fracture	Up to 32,961 European and East Asian ancestry individuals	Up to 50,933 European and East Asian ancestry individuals	Mixed	32961	50933	83894
23437003	Table S4	rs7084921	10	100054045		(CPN1)	9e-10	Femoral neck areal bone mineral density (BMD)	Trabecular and cortical volumetric BMD, bone microstructure	Up to 5,878 European ancestry individuals	Up to 1,052 European ancestry individuals	European	2878	1052	3930
22504420	Table 1	rs7084921	10	100054045		(CPN1)	9e-10	Femoral neck bone mineral density (BMD)	Bone mineral density, low-trauma fracture	Up to 32,961 European and East Asian ancestry individuals	Up to 50,933 European and East Asian ancestry individuals	Mixed	32961	50933	83894
22504420	Table S5a	rs7084921	10	100054045		(CPN1)	7.2e-09	Femoral neck bone mineral density (BMD) (females)	Bone mineral density, low-trauma fracture	Up to 32,961 European and East Asian ancestry individuals	Up to 50,933 European and East Asian ancestry individuals	Mixed	32961	50933	83894
23437003	Table S4	rs7084921	10	100054045		(CPN1)	9.1e-07	Lumbar spine areal bone mineral density (BMD)	Trabecular and cortical volumetric BMD, bone microstructure	Up to 5,878 European ancestry individuals	Up to 1,052 European ancestry individuals	European	2878	1052	3930
22504420	Table S4a	rs7084921	10	100054045		(CPN1)	9.1e-07	Lumbar spine bone mineral density (BMD)	Bone mineral density, low-trauma fracture	Up to 32,961 European and East Asian ancestry individuals	Up to 50,933 European and East Asian ancestry individuals	Mixed	32961	50933	83894
22504420	Table S15	rs4462272	10	100063786		(CPN1)	3.3e-09	CWF19L1 gene expression in Fibroblasts	Bone mineral density, low-trauma fracture	Up to 32,961 European and East Asian ancestry individuals	Up to 50,933 European and East Asian ancestry individuals	Mixed	32961	50933	83894
23696881	Table 5	rs61871700	10	100068504		(CPN1)	4.2e-08	Creatine phosphokinase	93 circulating phenotypes	1210 European (Italian) individuals	232 to 4068 mixed ancestry individuals	Mixed	1210	4068	5278
18940312	TableS2	rs11596076	10	100085677			6.8e-08	Alanine aminotransferase (ALT)	Liver enzyme concentrations (alanine aminotransaminase, alkaline phosphatase, gamme-glutamyl transferase), in plasma	7751 EA individuals	3699 Indian Asian samples, 1005 EA samples	Mixed	7751	4704	12455
18940312	TableS2	rs7068215	10	100100113			1.4e-07	Alanine aminotransferase (ALT)	Liver enzyme concentrations (alanine aminotransaminase, alkaline phosphatase, gamme-glutamyl transferase), in plasma	7751 EA individuals	3699 Indian Asian samples, 1005 EA samples	Mixed	7751	4704	12455
18940312	Table 3	rs11597390	10	100101678			1.5e-08	Alanine aminotransferase (ALT)	Liver enzyme concentrations (alanine aminotransaminase, alkaline phosphatase, gamme-glutamyl transferase), in plasma	7751 EA individuals	3699 Indian Asian samples, 1005 EA samples	Mixed	7751	4704	12455
20676096	Table S13	rs11597390	10	100101678			2.9e-08	Alanine aminotransferase (ALT)	Liver cancer (hepatocellular carcinoma) in patients with chronic hepatitis B virus infection	348 Chinese ancestry cases, 359 Chinese ancestry controls	1962 Chinese ancestry cases, 1430 Chinese ancestry controls, 477 Chinese ancestry samples (from trios)	Asian	707	3869	4576
18940312	Table S3	rs11597390	10	100101678			1.5e-08	Alkaline phosphatase (ALP)	Liver enzyme concentrations (alanine aminotransaminase, alkaline phosphatase, gamme-glutamyl transferase), in plasma	7751 EA individuals	3699 Indian Asian samples, 1005 EA samples	Mixed	7751	4704	12455
18940312	TableS2	rs2862990	10	100116607			2.1e-08	Alanine aminotransferase (ALT)	Liver enzyme concentrations (alanine aminotransaminase, alkaline phosphatase, gamme-glutamyl transferase), in plasma	7751 EA individuals	3699 Indian Asian samples, 1005 EA samples	Mixed	7751	4704	12455
18940312	Table S3	rs7913374	10	100119929			1.7e-08	Alanine aminotransferase (ALT)	Liver enzyme concentrations (alanine aminotransaminase, alkaline phosphatase, gamme-glutamyl transferase), in plasma	7751 EA individuals	3699 Indian Asian samples, 1005 EA samples	Mixed	7751	4704	12455
18940312	TableS2	rs11594333	10	100120943			4.6e-08	Alanine aminotransferase (ALT)	Liver enzyme concentrations (alanine aminotransaminase, alkaline phosphatase, gamme-glutamyl transferase), in plasma	7751 EA individuals	3699 Indian Asian samples, 1005 EA samples	Mixed	7751	4704	12455
23477746	Supplemental Table 3	rs11595928	10	100128883			7.9e-07	Fatty liver and alanine aminotransferase (ALT) levels	Fatty liver and alanine aminotransferase levels (ALT)	2597 individuals in extended families		European	2597	0	2597
23477746	Supplemental Table 3	rs1324692	10	100130573			3e-07	Fatty liver and alanine aminotransferase (ALT) levels	Fatty liver and alanine aminotransferase levels (ALT)	2597 individuals in extended families		European	2597	0	2597
23477746	Supplemental Table 3	rs7893985	10	100133661			2.5e-07	Fatty liver and alanine aminotransferase (ALT) levels	Fatty liver and alanine aminotransferase levels (ALT)	2597 individuals in extended families		European	2597	0	2597
23477746	Supplemental Table 3	rs10883446	10	100134849			3.1e-07	Fatty liver and alanine aminotransferase (ALT) levels	Fatty liver and alanine aminotransferase levels (ALT)	2597 individuals in extended families		European	2597	0	2597
23477746	Supplemental Table 3	rs2104368	10	100140822			6.1e-07	Fatty liver and alanine aminotransferase (ALT) levels	Fatty liver and alanine aminotransferase levels (ALT)	2597 individuals in extended families		European	2597	0	2597
23477746	Supplemental Table 3	rs2025507	10	100142018			6.3e-07	Fatty liver and alanine aminotransferase (ALT) levels	Fatty liver and alanine aminotransferase levels (ALT)	2597 individuals in extended families		European	2597	0	2597
23477746	Supplemental Table 3	rs11190401	10	100143655			6.3e-07	Fatty liver and alanine aminotransferase (ALT) levels	Fatty liver and alanine aminotransferase levels (ALT)	2597 individuals in extended families		European	2597	0	2597
23477746	Supplemental Table 3	rs10883447	10	100144149			3e-07	Fatty liver and alanine aminotransferase (ALT) levels	Fatty liver and alanine aminotransferase levels (ALT)	2597 individuals in extended families		European	2597	0	2597
18940312	TableS2	rs2862954	10	100152307		(ERLIN1)	9.2e-08	Alanine aminotransferase (ALT)	Liver enzyme concentrations (alanine aminotransaminase, alkaline phosphatase, gamme-glutamyl transferase), in plasma	7751 EA individuals	3699 Indian Asian samples, 1005 EA samples	Mixed	7751	4704	12455
23477746	Supplemental Table 3C	rs2862954	10	100152307		(ERLIN1)	8.7e-07	Alanine aminotransferase levels	Fatty liver and alanine aminotransferase levels (ALT)	2597 individuals in extended families		European	2597	0	2597
23477746	Supplemental Table 3B	rs2862954	10	100152307		(ERLIN1)	3e-10	Fatty liver and alanine aminotransferase (ALT) levels	Fatty liver and alanine aminotransferase levels (ALT)	2597 individuals in extended families		European	2597	0	2597
23477746	Supplemental Table 3C	rs1408579	10	100152437		(ERLIN1)	8.7e-07	Alanine aminotransferase levels	Fatty liver and alanine aminotransferase levels (ALT)	2597 individuals in extended families		European	2597	0	2597
23477746	Supplemental Table 3B	rs1408579	10	100152437		(ERLIN1)	2.7e-10	Fatty liver and alanine aminotransferase (ALT) levels	Fatty liver and alanine aminotransferase levels (ALT)	2597 individuals in extended families		European	2597	0	2597
23477746	Supplemental Table 3C	rs10883451	10	100164661		(ERLIN1)	8.7e-07	Alanine aminotransferase levels	Fatty liver and alanine aminotransferase levels (ALT)	2597 individuals in extended families		European	2597	0	2597
23477746	Supplemental Table 3B	rs10883451	10	100164661		(ERLIN1)	2.5e-10	Fatty liver and alanine aminotransferase (ALT) levels	Fatty liver and alanine aminotransferase levels (ALT)	2597 individuals in extended families		European	2597	0	2597
23696881	Table 5	rs17112705	10	100177437		(ERLIN1)	6.9e-07	Creatine phosphokinase	93 circulating phenotypes	1210 European (Italian) individuals	232 to 4068 mixed ancestry individuals	Mixed	1210	4068	5278
21211798	Table S1	rs1324694	10	100186688			8.8e-27	Myocardial infarction (MI)	Myocardial infarction	134 Japanese cases, 137 Japanese controls	2074 Japanese cases, 4508 Japanese controls, 1880 Korean cases, 8714 Korean controls	Asian	271	17176	17447
21211798	Table S1	rs1324694	10	100186688			8.8e-27	Myocardial infarction (MI)	Myocardial infarction	134 Japanese cases, 137 Japanese controls	2074 Japanese cases, 4508 Japanese controls, 1880 Korean cases, 8714 Korean controls	Asian	271	17176	17447
18940312	Table 3	rs11597086	10	100193948		(CHUK)	1.8e-08	Alanine aminotransferase (ALT)	Liver enzyme concentrations (alanine aminotransaminase, alkaline phosphatase, gamme-glutamyl transferase), in plasma	7751 EA individuals	3699 Indian Asian samples, 1005 EA samples	Mixed	7751	4704	12455
20676096	Table S13	rs11597086	10	100193948		(CHUK)	3.6e-07	Alanine aminotransferase (ALT)	Liver cancer (hepatocellular carcinoma) in patients with chronic hepatitis B virus infection	348 Chinese ancestry cases, 359 Chinese ancestry controls	1962 Chinese ancestry cases, 1430 Chinese ancestry controls, 477 Chinese ancestry samples (from trios)	Asian	707	3869	4576
22001757	Table S13	rs11597086	10	100193948		(CHUK)	1.3e-08	Alanine aminotransferase (ALT) in plasma	Liver enzyme concentrations (alanine aminotransaminase, alkaline phosphatase, gamme-glutamyl transferase), in plasma	Up to 52350 EA individuals, up to 8739 Indian Asian individuals		Mixed	61089	0	61089
22504420	Table S15	rs11597086	10	100193948		(CHUK)	2.5e-68	CWF19L1 gene expression in Adipose tissue	Bone mineral density, low-trauma fracture	Up to 32,961 European and East Asian ancestry individuals	Up to 50,933 European and East Asian ancestry individuals	Mixed	32961	50933	83894
22504420	Table S15	rs11597086	10	100193948		(CHUK)	2.5e-68	CWF19L1 gene expression in Adipose tissue	Bone mineral density, low-trauma fracture	Up to 32,961 European and East Asian ancestry individuals	Up to 50,933 European and East Asian ancestry individuals	Mixed	32961	50933	83894
22504420	Table S15	rs11597086	10	100193948		(CHUK)	3e-22	CWF19L1 gene expression in Whole blood	Bone mineral density, low-trauma fracture	Up to 32,961 European and East Asian ancestry individuals	Up to 50,933 European and East Asian ancestry individuals	Mixed	32961	50933	83894
22504420	Table S15	rs11597086	10	100193948		(CHUK)	3e-22	CWF19L1 gene expression in Whole blood	Bone mineral density, low-trauma fracture	Up to 32,961 European and East Asian ancestry individuals	Up to 50,933 European and East Asian ancestry individuals	Mixed	32961	50933	83894
23477746	Supplemental Table 3B	rs11597086	10	100193948		(CHUK)	7.7e-10	Fatty liver and alanine aminotransferase (ALT) levels	Fatty liver and alanine aminotransferase levels (ALT)	2597 individuals in extended families		European	2597	0	2597
23063622	Table1	rs11597086	10	100193948		(CHUK)	3e-09	Total cholesterol	Lipid level measurements	66,240 individuals	25,282 individuals	European	66240	25282	91522
23477746	Supplemental Table 3	rs3818411	10	100201209		(CHUK)	6.9e-07	Fatty liver and alanine aminotransferase (ALT) levels	Fatty liver and alanine aminotransferase levels (ALT)	2597 individuals in extended families		European	2597	0	2597
23477746	Supplemental Table 3	rs7923726	10	100203542		(CHUK)	4.6e-07	Fatty liver and alanine aminotransferase (ALT) levels	Fatty liver and alanine aminotransferase levels (ALT)	2597 individuals in extended families		European	2597	0	2597
23477746	Supplemental Table 3	rs7909855	10	100207455		(CHUK)	4.6e-07	Fatty liver and alanine aminotransferase (ALT) levels	Fatty liver and alanine aminotransferase levels (ALT)	2597 individuals in extended families		European	2597	0	2597
23477746	Supplemental Table 3	rs12269373	10	100212621		(CHUK)	4.6e-07	Fatty liver and alanine aminotransferase (ALT) levels	Fatty liver and alanine aminotransferase levels (ALT)	2597 individuals in extended families		European	2597	0	2597
18940312	TableS2	rs11591741	10	100216744		(CHUK)	3e-08	Alanine aminotransferase (ALT)	Liver enzyme concentrations (alanine aminotransaminase, alkaline phosphatase, gamme-glutamyl transferase), in plasma	7751 EA individuals	3699 Indian Asian samples, 1005 EA samples	Mixed	7751	4704	12455
20676096	Table S13	rs11591741	10	100216744		(CHUK)	4.5e-07	Alanine aminotransferase (ALT)	Liver cancer (hepatocellular carcinoma) in patients with chronic hepatitis B virus infection	348 Chinese ancestry cases, 359 Chinese ancestry controls	1962 Chinese ancestry cases, 1430 Chinese ancestry controls, 477 Chinese ancestry samples (from trios)	Asian	707	3869	4576
23477746	Supplemental Table 3B	rs11591741	10	100216744		(CHUK)	1e-09	Fatty liver and alanine aminotransferase (ALT) levels	Fatty liver and alanine aminotransferase levels (ALT)	2597 individuals in extended families		European	2597	0	2597
23063622	TableS2	rs17883880	10	100230590			1.4e-15	LDL cholesterol	Lipid level measurements	66,240 individuals	25,282 individuals	European	66240	25282	91522
23063622	TableS2	rs17883880	10	100230590			1.4e-15	LDL cholesterol	Lipid level measurements	66,240 individuals	25,282 individuals	European	66240	25282	91522
23063622	TableS2	rs17883880	10	100230590			1.4e-19	Total cholesterol	Lipid level measurements	66,240 individuals	25,282 individuals	European	66240	25282	91522
23063622	TableS2	rs17883880	10	100230590			1.4e-19	Total cholesterol	Lipid level measurements	66,240 individuals	25,282 individuals	European	66240	25282	91522
23063622	TableS2	rs17883880	10	100230590			4.8e-16	Triglycerides	Lipid level measurements	66,240 individuals	25,282 individuals	European	66240	25282	91522
23063622	TableS2	rs17883880	10	100230590			4.8e-16	Triglycerides	Lipid level measurements	66,240 individuals	25,282 individuals	European	66240	25282	91522
23477746	Supplemental Table 3B	rs17729876	10	100239989		(CWF19L1)	1e-09	Fatty liver and alanine aminotransferase (ALT) levels	Fatty liver and alanine aminotransferase levels (ALT)	2597 individuals in extended families		European	2597	0	2597
23477746	Supplemental Table 3B	rs17668255	10	100240944		(CWF19L1)	1e-09	Fatty liver and alanine aminotransferase (ALT) levels	Fatty liver and alanine aminotransferase levels (ALT)	2597 individuals in extended families		European	2597	0	2597
23477746	Supplemental Table 3B	rs17668357	10	100244149		(CWF19L1)	1e-09	Fatty liver and alanine aminotransferase (ALT) levels	Fatty liver and alanine aminotransferase levels (ALT)	2597 individuals in extended families		European	2597	0	2597
23477746	Supplemental Table 3	rs4919438	10	100246672		(CWF19L1)	4.1e-07	Fatty liver and alanine aminotransferase (ALT) levels	Fatty liver and alanine aminotransferase levels (ALT)	2597 individuals in extended families		European	2597	0	2597
23477746	Supplemental Table 3	rs6584354	10	100247957		(CWF19L1)	5.1e-07	Fatty liver and alanine aminotransferase (ALT) levels	Fatty liver and alanine aminotransferase levels (ALT)	2597 individuals in extended families		European	2597	0	2597
23477746	Supplemental Table 3	rs7079072	10	100248412		(CWF19L1)	5.1e-07	Fatty liver and alanine aminotransferase (ALT) levels	Fatty liver and alanine aminotransferase levels (ALT)	2597 individuals in extended families		European	2597	0	2597
23477746	Supplemental Table 3	rs2270961	10	100256511		(CWF19L1)	6.1e-07	Fatty liver and alanine aminotransferase (ALT) levels	Fatty liver and alanine aminotransferase levels (ALT)	2597 individuals in extended families		European	2597	0	2597
23477746	Supplemental Table 3	rs7922807	10	100263249		(CWF19L1)	4.3e-07	Fatty liver and alanine aminotransferase (ALT) levels	Fatty liver and alanine aminotransferase levels (ALT)	2597 individuals in extended families		European	2597	0	2597
22001757	Table S11	rs12784396	10	100267650		(CWF19L1)	2.7e-08	Alanine aminotransferase (ALT) in plasma	Liver enzyme concentrations (alanine aminotransaminase, alkaline phosphatase, gamme-glutamyl transferase), in plasma	Up to 52350 EA individuals, up to 8739 Indian Asian individuals		Mixed	61089	0	61089
23477746	Supplemental Table 3B	rs12784396	10	100267650		(CWF19L1)	1.9e-09	Fatty liver and alanine aminotransferase (ALT) levels	Fatty liver and alanine aminotransferase levels (ALT)	2597 individuals in extended families		European	2597	0	2597
23477746	Supplemental Table 3	rs12242503	10	100268710			3.7e-07	Fatty liver and alanine aminotransferase (ALT) levels	Fatty liver and alanine aminotransferase levels (ALT)	2597 individuals in extended families		European	2597	0	2597
23477746	Supplemental Table 3	rs12254005	10	100278928		(BLOC1S2)	4.4e-07	Fatty liver and alanine aminotransferase (ALT) levels	Fatty liver and alanine aminotransferase levels (ALT)	2597 individuals in extended families		European	2597	0	2597
23063622	TableS2	rs7904983	10	100296259		(PKD2L1)	1.6e-07	Triglycerides	Lipid level measurements	66,240 individuals	25,282 individuals	European	66240	25282	91522
23063622	TableS2	rs7909153	10	100297033		(PKD2L1)	1.9e-09	Triglycerides	Lipid level measurements	66,240 individuals	25,282 individuals	European	66240	25282	91522
22019779	Table 1	rs11598564	10	101204847			6e-14	Adolescent idiopathic scoliosis (female)	Adolescent idiopathic scoliosis, in women	1033 adolescent female Japanese cases, 1473 Japanese female controls	326 adolescent female Japanese cases, 9823 Japanese female controls	Asian	2506	10149	12655
22019779	Table S2	rs12771674	10	101205552			8.4e-08	Adolescent idiopathic scoliosis	Adolescent idiopathic scoliosis, in women	1033 adolescent female Japanese cases, 1473 Japanese female controls	326 adolescent female Japanese cases, 9823 Japanese female controls	Asian	2506	10149	12655
22019779	Table S2	rs1535462	10	101214115			3.9e-08	Adolescent idiopathic scoliosis	Adolescent idiopathic scoliosis, in women	1033 adolescent female Japanese cases, 1473 Japanese female controls	326 adolescent female Japanese cases, 9823 Japanese female controls	Asian	2506	10149	12655
22019779	Table S2	rs3950032	10	101214352			3.1e-09	Adolescent idiopathic scoliosis	Adolescent idiopathic scoliosis, in women	1033 adolescent female Japanese cases, 1473 Japanese female controls	326 adolescent female Japanese cases, 9823 Japanese female controls	Asian	2506	10149	12655
22019779	Table S2	rs76319884	10	101216249			3.2e-09	Adolescent idiopathic scoliosis	Adolescent idiopathic scoliosis, in women	1033 adolescent female Japanese cases, 1473 Japanese female controls	326 adolescent female Japanese cases, 9823 Japanese female controls	Asian	2506	10149	12655
22019779	Table S2	rs7914775	10	101216904			3.2e-09	Adolescent idiopathic scoliosis	Adolescent idiopathic scoliosis, in women	1033 adolescent female Japanese cases, 1473 Japanese female controls	326 adolescent female Japanese cases, 9823 Japanese female controls	Asian	2506	10149	12655
22019779	Table 1	rs11190870	10	101219450			1.2e-19	Adolescent idiopathic scoliosis (female)	Adolescent idiopathic scoliosis, in women	1033 adolescent female Japanese cases, 1473 Japanese female controls	326 adolescent female Japanese cases, 9823 Japanese female controls	Asian	2506	10149	12655
22019779	Table 1	rs11190870	10	101219450			1.2e-19	Adolescent idiopathic scoliosis (female)	Adolescent idiopathic scoliosis, in women	1033 adolescent female Japanese cases, 1473 Japanese female controls	326 adolescent female Japanese cases, 9823 Japanese female controls	Asian	2506	10149	12655
22019779	Table S2	rs11598177	10	101220399			3.4e-08	Adolescent idiopathic scoliosis	Adolescent idiopathic scoliosis, in women	1033 adolescent female Japanese cases, 1473 Japanese female controls	326 adolescent female Japanese cases, 9823 Japanese female controls	Asian	2506	10149	12655
22019779	Table S2	rs1322332	10	101222891			3.5e-08	Adolescent idiopathic scoliosis	Adolescent idiopathic scoliosis, in women	1033 adolescent female Japanese cases, 1473 Japanese female controls	326 adolescent female Japanese cases, 9823 Japanese female controls	Asian	2506	10149	12655
22019779	Table S2	rs1407409	10	101225650			3.2e-09	Adolescent idiopathic scoliosis	Adolescent idiopathic scoliosis, in women	1033 adolescent female Japanese cases, 1473 Japanese female controls	326 adolescent female Japanese cases, 9823 Japanese female controls	Asian	2506	10149	12655
22019779	Table S2	rs1322331	10	101226832			3.7e-08	Adolescent idiopathic scoliosis	Adolescent idiopathic scoliosis, in women	1033 adolescent female Japanese cases, 1473 Japanese female controls	326 adolescent female Japanese cases, 9823 Japanese female controls	Asian	2506	10149	12655
22019779	Table S2	rs1322330	10	101231902		(FLJ41350)	5.2e-09	Adolescent idiopathic scoliosis	Adolescent idiopathic scoliosis, in women	1033 adolescent female Japanese cases, 1473 Japanese female controls	326 adolescent female Japanese cases, 9823 Japanese female controls	Asian	2506	10149	12655
22019779	Table 1	rs625039	10	101233892		(FLJ41350)	8.1e-15	Adolescent idiopathic scoliosis (female)	Adolescent idiopathic scoliosis, in women	1033 adolescent female Japanese cases, 1473 Japanese female controls	326 adolescent female Japanese cases, 9823 Japanese female controls	Asian	2506	10149	12655
22019779	Table S2	rs594791	10	101236039		(FLJ41350)	5.7e-09	Adolescent idiopathic scoliosis	Adolescent idiopathic scoliosis, in women	1033 adolescent female Japanese cases, 1473 Japanese female controls	326 adolescent female Japanese cases, 9823 Japanese female controls	Asian	2506	10149	12655
22019779	Table S2	rs678741	10	101237824		(FLJ41350)	9.6e-08	Adolescent idiopathic scoliosis	Adolescent idiopathic scoliosis, in women	1033 adolescent female Japanese cases, 1473 Japanese female controls	326 adolescent female Japanese cases, 9823 Japanese female controls	Asian	2506	10149	12655
19412176	Table S1	rs12769629	10	101514855		(BTRC)	8.2e-07	Narcolepsy	Narcolepsy	807 EA cases, 1074 EA controls	363 EA cases, 355 EA controls, 561 Asian cases, 605 Asian controls, 133 African American cases, 144 African American controls	Mixed	1881	2161	4042
23535732	Table 1	rs3850699	10	102654464		(TRIM8)	4.9e-10	Prostate cancer	Prostate cancer	11,085 European ancestry cases, 11,463 European ancestry controls	19,662 European ancestry cases, 19,715 European ancestry controls	European	22548	39377	61925
19915575	Table S1	rs999867	10	102744807		(C10orf26)	5.6e-07	Parkinson's disease (PD)	Parkinson's disease	1713 EA cases, 3978 EA controls	3361 EA cases, 4573 EA controls	European	5691	7934	13625
21909115	Full Data	rs999867	10	102744807		(C10orf26)	3.6e-08	Systolic blood pressure (SBP)	Blood pressure	69395 EA individuals	133661 EA individuals	European	69395	133661	203056
21909115	Full Data	rs486955	10	102786527		(C10orf26)	9.5e-09	Systolic blood pressure (SBP)	Blood pressure	69395 EA individuals	133661 EA individuals	European	69395	133661	203056
21909115	Full Data	rs284841	10	102790322		(C10orf26)	1e-08	Systolic blood pressure (SBP)	Blood pressure	69395 EA individuals	133661 EA individuals	European	69395	133661	203056
21909115	Full Data	rs284844	10	102794772		(C10orf26)	1e-08	Systolic blood pressure (SBP)	Blood pressure	69395 EA individuals	133661 EA individuals	European	69395	133661	203056
21909115	Full Data	rs176185	10	102796297		(C10orf26)	1e-08	Systolic blood pressure (SBP)	Blood pressure	69395 EA individuals	133661 EA individuals	European	69395	133661	203056
21909115	Full Data	rs284861	10	102812519		(C10orf26)	1.6e-08	Systolic blood pressure (SBP)	Blood pressure	69395 EA individuals	133661 EA individuals	European	69395	133661	203056
21909115	Full Data	rs284851	10	102818774			2.2e-08	Systolic blood pressure (SBP)	Blood pressure	69395 EA individuals	133661 EA individuals	European	69395	133661	203056
19915575	Table S1	rs17115100	10	102831636		(CYP17A1)	7.4e-08	Parkinson's disease (PD)	Parkinson's disease	1713 EA cases, 3978 EA controls	3361 EA cases, 4573 EA controls	European	5691	7934	13625
21909115	Full Data	rs17115100	10	102831636		(CYP17A1)	9.2e-10	Systolic blood pressure (SBP)	Blood pressure	69395 EA individuals	133661 EA individuals	European	69395	133661	203056
23202125	Full Results	rs1004467	10	102834750		(CYP17A1)	7.8e-09	Coronary artery disease (CAD)	Coronary artery disease	63746 cases and 130681 controls	3630 cases and 11983 controls	Mixed	194427	15613	210040
21347282	Table S10	rs1004467	10	102834750		(CYP17A1)	1e-10	Hypertension	Coronary heart disease and related risk factors (LDL cholesterol, HDL cholesterol, hypertension, smoking, T2D)	8090 African American individuals	8849 African American or African-Caribbean individuals	African	8090	8849	16939
21909110	TableS2b	rs1004467	10	102834750		(CYP17A1)	2.9e-14	Mean arterial pressure	Pulse pressure and mean arterial pressure	74064 EA individuals	48607 EA individuals	European	74064	48607	122671
21909110	TableS2a	rs1004467	10	102834750		(CYP17A1)	6.5e-10	Pulse pressure	Pulse pressure and mean arterial pressure	74064 EA individuals	48607 EA individuals	European	74064	48607	122671
21378095	Table 5	rs1004467	10	102834750		(CYP17A1)	1.3e-10	Systolic blood pressure (SBP)	Blood pressure and/or hypertension	7473 African American individuals	11882 African American individuals	African	7473	11882	19355
19430479	Table 4	rs1004467	10	102834750		(CYP17A1)	1.3e-10	Systolic blood pressure (SBP)	Blood pressure and/or hypertension	29136 EA individuals	34433 EA individuals	European	29136	34433	63569
21909115	Full Data	rs1004467	10	102834750		(CYP17A1)	6.6e-10	Systolic blood pressure (SBP)	Blood pressure	69395 EA individuals	133661 EA individuals	European	69395	133661	203056
23202125	Full Results	rs3824755	10	102836092		(CYP17A1)	1.1e-08	Coronary artery disease (CAD)	Coronary artery disease	63746 cases and 130681 controls	3630 cases and 11983 controls	Mixed	194427	15613	210040
21966275	Table S3	rs3824755	10	102836092		(CYP17A1)	1.2e-07	Coronary artery disease (CAD)	Coronary artery disease	11202 EA cases + 30733 controls, 4393 South Asian cases + 4259 controls	17121 (presumed) EA cases and 40473 controls	Mixed	50587	57594	108181
21909110	TableS2a	rs3824755	10	102836092		(CYP17A1)	7.3e-10	Pulse pressure	Pulse pressure and mean arterial pressure	74064 EA individuals	48607 EA individuals	European	74064	48607	122671
21909115	Full Data	rs3824755	10	102836092		(CYP17A1)	6.9e-10	Systolic blood pressure (SBP)	Blood pressure	69395 EA individuals	133661 EA individuals	European	69395	133661	203056
23202125	Full Results	rs11191416	10	102845159			1.3e-08	Coronary artery disease (CAD)	Coronary artery disease	63746 cases and 130681 controls	3630 cases and 11983 controls	Mixed	194427	15613	210040
21909115	Full Data	rs11191416	10	102845159			6.8e-10	Systolic blood pressure (SBP)	Blood pressure	69395 EA individuals	133661 EA individuals	European	69395	133661	203056
22383894	Table S3	rs4290163	10	102851169			1.1e-11	C10orf32 gene expression in lymphocytes	Arsenic metabolism and toxicity	1,313 Bangladeshi individuals	1,085 Bangladeshi cases, 1,794 Bangladeshi controls	Indian/South Asian	1313	2879	4192
23202125	Full Results	rs3824754	10	102854593		(C10orf32)(C10orf32-AS3MT)	2e-09	Coronary artery disease (CAD)	Coronary artery disease	63746 cases and 130681 controls	3630 cases and 11983 controls	Mixed	194427	15613	210040
21909115	Full Data	rs3824754	10	102854593		(C10orf32)(C10orf32-AS3MT)	9.8e-10	Systolic blood pressure (SBP)	Blood pressure	69395 EA individuals	133661 EA individuals	European	69395	133661	203056
23202125	Full Results	rs4409766	10	102856906		(C10orf32)(C10orf32-AS3MT)	6.1e-09	Coronary artery disease (CAD)	Coronary artery disease	63746 cases and 130681 controls	3630 cases and 11983 controls	Mixed	194427	15613	210040
19915575	Table S1	rs4409766	10	102856906		(C10orf32)(C10orf32-AS3MT)	9.9e-07	Parkinson's disease (PD)	Parkinson's disease	1713 EA cases, 3978 EA controls	3361 EA cases, 4573 EA controls	European	5691	7934	13625
21909115	Full Data	rs4409766	10	102856906		(C10orf32)(C10orf32-AS3MT)	1.6e-09	Systolic blood pressure (SBP)	Blood pressure	69395 EA individuals	133661 EA individuals	European	69395	133661	203056
22383894	Text	rs7096169	10	102858938		(C10orf32)(C10orf32-AS3MT)	7.9e-12	AS3MT gene expression in lymphocytes	Arsenic metabolism and toxicity	1,313 Bangladeshi individuals	1,085 Bangladeshi cases, 1,794 Bangladeshi controls	Indian/South Asian	1313	2879	4192
23453885	Table S2	rs7096169	10	102858938		(C10orf32)(C10orf32-AS3MT)	7e-08	Autism spectrum disorder, attention deficit-hyperactivity disorder (ADHD), bipolar disorder, major depressive disorder, and schizophrenia	Psychiatric disorders (Autism, ADHD, Bipolar disorder, Schizophrenia, Depression)	6,990 European ancestry Bipolar disorder cases, 9,227 European ancestry Major depressive disorder cases, 9,379 European ancestry Schizophrenia cases, 161 European ancestry Autism spectrum disorder cases, 4,788 European ancestry Autism spectrum disorder trio cases, 840 European ancestry Attention deficit-hyperactivity disorder cases, 1,947 European ancestry Attention defcit-hyperactivity disorder …		European	61220	0	61220
22383894	Table S3	rs9527	10	102863821		(C10orf32)(C10orf32-AS3MT)	2.6e-41	C10orf32 gene expression in lymphocytes	Arsenic metabolism and toxicity	1,313 Bangladeshi individuals	1,085 Bangladeshi cases, 1,794 Bangladeshi controls	Indian/South Asian	1313	2879	4192
22383894	Table S3	rs9527	10	102863821		(C10orf32)(C10orf32-AS3MT)	2.6e-41	C10orf32 gene expression in lymphocytes	Arsenic metabolism and toxicity	1,313 Bangladeshi individuals	1,085 Bangladeshi cases, 1,794 Bangladeshi controls	Indian/South Asian	1313	2879	4192
22383894	Text	rs9527	10	102863821		(C10orf32)(C10orf32-AS3MT)	2.7e-09	Urinary concentrations of arsenic metabolites (percentage dimethylarsinic acid)	Arsenic metabolism and toxicity	1,313 Bangladeshi individuals	1,085 Bangladeshi cases, 1,794 Bangladeshi controls	Indian/South Asian	1313	2879	4192
22383894	Table S3	rs9527	10	102863821		(C10orf32)(C10orf32-AS3MT)	2e-12	USMG5 gene expression in lymphocytes	Arsenic metabolism and toxicity	1,313 Bangladeshi individuals	1,085 Bangladeshi cases, 1,794 Bangladeshi controls	Indian/South Asian	1313	2879	4192
23202125	Full Results	rs11191425	10	102866213		(C10orf32-AS3MT)	2.6e-09	Coronary artery disease (CAD)	Coronary artery disease	63746 cases and 130681 controls	3630 cases and 11983 controls	Mixed	194427	15613	210040
19915575	Table S1	rs11191425	10	102866213		(C10orf32-AS3MT)	2.5e-07	Parkinson's disease (PD)	Parkinson's disease	1713 EA cases, 3978 EA controls	3361 EA cases, 4573 EA controls	European	5691	7934	13625
21909115	Full Data	rs11191425	10	102866213		(C10orf32-AS3MT)	2.9e-09	Systolic blood pressure (SBP)	Blood pressure	69395 EA individuals	133661 EA individuals	European	69395	133661	203056
23202125	Full Results	rs7098825	10	102868477		(C10orf32-AS3MT)	6.1e-08	Coronary artery disease (CAD)	Coronary artery disease	63746 cases and 130681 controls	3630 cases and 11983 controls	Mixed	194427	15613	210040
21909115	Full Data	rs7098825	10	102868477		(C10orf32-AS3MT)	2e-09	Systolic blood pressure (SBP)	Blood pressure	69395 EA individuals	133661 EA individuals	European	69395	133661	203056
23202125	Full Results	rs3740393	10	102876898		(AS3MT)(C10orf32-AS3MT)	4.6e-07	Coronary artery disease (CAD)	Coronary artery disease	63746 cases and 130681 controls	3630 cases and 11983 controls	Mixed	194427	15613	210040
20700443	Table 4	rs3740393	10	102876898		(AS3MT)(C10orf32-AS3MT)	8.6e-07	Serum magnesium	Magnesium levels, in serum	15366 EA individuals	8463 EA individuals	European	15366	8463	23829
23202125	Full Results	rs3740390	10	102878723		(AS3MT)(C10orf32-AS3MT)	7.8e-10	Coronary artery disease (CAD)	Coronary artery disease	63746 cases and 130681 controls	3630 cases and 11983 controls	Mixed	194427	15613	210040
21909115	Full Data	rs3740390	10	102878723		(AS3MT)(C10orf32-AS3MT)	4.6e-09	Systolic blood pressure (SBP)	Blood pressure	69395 EA individuals	133661 EA individuals	European	69395	133661	203056
22383894	Text	rs11191439	10	102878966		(AS3MT)(C10orf32-AS3MT)	5.8e-07	Urinary concentrations of arsenic metabolites (percentage monomethylarsonic acid)	Arsenic metabolism and toxicity	1,313 Bangladeshi individuals	1,085 Bangladeshi cases, 1,794 Bangladeshi controls	Indian/South Asian	1313	2879	4192
23202125	Table S9	rs11191447	10	102892566		(AS3MT)(C10orf32-AS3MT)	7e-10	Coronary artery disease (CAD)	Coronary artery disease	63746 cases and 130681 controls	3630 cases and 11983 controls	Mixed	194427	15613	210040
21909115	Full Data	rs11191447	10	102892566		(AS3MT)(C10orf32-AS3MT)	1.6e-09	Systolic blood pressure (SBP)	Blood pressure	69395 EA individuals	133661 EA individuals	European	69395	133661	203056
23453885	Table S2	rs11191454	10	102900247		(AS3MT)(C10orf32-AS3MT)	1.4e-08	Autism spectrum disorder, attention deficit-hyperactivity disorder (ADHD), bipolar disorder, major depressive disorder, and schizophrenia	Psychiatric disorders (Autism, ADHD, Bipolar disorder, Schizophrenia, Depression)	6,990 European ancestry Bipolar disorder cases, 9,227 European ancestry Major depressive disorder cases, 9,379 European ancestry Schizophrenia cases, 161 European ancestry Autism spectrum disorder cases, 4,788 European ancestry Autism spectrum disorder trio cases, 840 European ancestry Attention deficit-hyperactivity disorder cases, 1,947 European ancestry Attention defcit-hyperactivity disorder …		European	61220	0	61220
23202125	Full Results	rs11191454	10	102900247		(AS3MT)(C10orf32-AS3MT)	1.8e-09	Coronary artery disease (CAD)	Coronary artery disease	63746 cases and 130681 controls	3630 cases and 11983 controls	Mixed	194427	15613	210040
21909115	Full Data	rs11191454	10	102900247		(AS3MT)(C10orf32-AS3MT)	1.1e-09	Systolic blood pressure (SBP)	Blood pressure	69395 EA individuals	133661 EA individuals	European	69395	133661	203056
21791550	Table S2	rs1046778	10	102901727		(AS3MT)(C10orf32-AS3MT)	6e-07	Schizophrenia	Schizophrenia	7946 (unspecified, mostly European) cases + 19036 controls	10260 (unspecified, mostly European) cases + 23500 controls	European	26982	33760	60742
22383894	Text	rs1046778	10	102901727		(AS3MT)(C10orf32-AS3MT)	8.9e-07	Urinary concentrations of arsenic metabolites (percentage dimethylarsinic acid)	Arsenic metabolism and toxicity	1,313 Bangladeshi individuals	1,085 Bangladeshi cases, 1,794 Bangladeshi controls	Indian/South Asian	1313	2879	4192
22383894	Figure S3	rs1046778	10	102901727		(AS3MT)(C10orf32-AS3MT)	9.4e-07	Urinary concentrations of arsenic metabolites (percentage monomethylarsonic acid)	Arsenic metabolism and toxicity	1,313 Bangladeshi individuals	1,085 Bangladeshi cases, 1,794 Bangladeshi controls	Indian/South Asian	1313	2879	4192
23202125	Full Results	rs17115213	10	102921386		(CNNM2)	8.2e-08	Coronary artery disease (CAD)	Coronary artery disease	63746 cases and 130681 controls	3630 cases and 11983 controls	Mixed	194427	15613	210040
21909115	Full Data	rs17115213	10	102921386		(CNNM2)	3.2e-09	Systolic blood pressure (SBP)	Blood pressure	69395 EA individuals	133661 EA individuals	European	69395	133661	203056
21378990	TableS4	rs12411886	10	102925542		(CNNM2)	5.6e-09	Coronary artery disease (CAD)	Myocardial infarction	22233 EA cases, 64762 EA controls	28834 unspecified cases, 27674 controls, 2115 individuals	European/Unspecified	86995	58623	145618
23202125	Full Results	rs12411886	10	102925542		(CNNM2)	2e-07	Coronary artery disease (CAD)	Coronary artery disease	63746 cases and 130681 controls	3630 cases and 11983 controls	Mixed	194427	15613	210040
20364137	Table S4	rs12411886	10	102925542		(CNNM2)	9.5e-08	Intracranial aneurysm	Intracranial aneurysm	2780 European cases, 12515 European controls	3111 Japanese cases, 1666 Japanese controls	Mixed	15295	4777	20072
19915575	Table S1	rs12411886	10	102925542		(CNNM2)	7.8e-07	Parkinson's disease (PD)	Parkinson's disease	1713 EA cases, 3978 EA controls	3361 EA cases, 4573 EA controls	European	5691	7934	13625
21909115	Full Data	rs12411886	10	102925542		(CNNM2)	3.3e-09	Systolic blood pressure (SBP)	Blood pressure	69395 EA individuals	133661 EA individuals	European	69395	133661	203056
23202125	Full Results	rs10509759	10	102929908		(CNNM2)	4.6e-09	Coronary artery disease (CAD)	Coronary artery disease	63746 cases and 130681 controls	3630 cases and 11983 controls	Mixed	194427	15613	210040
21909115	Full Data	rs10509759	10	102929908		(CNNM2)	3e-09	Systolic blood pressure (SBP)	Blood pressure	69395 EA individuals	133661 EA individuals	European	69395	133661	203056
22383894	Table S3	rs4919694	10	102939221		(CNNM2)	8.7e-21	C10orf32 gene expression in lymphocytes	Arsenic metabolism and toxicity	1,313 Bangladeshi individuals	1,085 Bangladeshi cases, 1,794 Bangladeshi controls	Indian/South Asian	1313	2879	4192
22383894	Table S3	rs4919694	10	102939221		(CNNM2)	8.7e-21	C10orf32 gene expression in lymphocytes	Arsenic metabolism and toxicity	1,313 Bangladeshi individuals	1,085 Bangladeshi cases, 1,794 Bangladeshi controls	Indian/South Asian	1313	2879	4192
22383894	Text	rs4919694	10	102939221		(CNNM2)	2.9e-08	Urinary concentrations of arsenic metabolites (percentage monomethylarsonic acid)	Arsenic metabolism and toxicity	1,313 Bangladeshi individuals	1,085 Bangladeshi cases, 1,794 Bangladeshi controls	Indian/South Asian	1313	2879	4192
23202125	Full Results	rs11191472	10	102947259		(CNNM2)	1.4e-09	Coronary artery disease (CAD)	Coronary artery disease	63746 cases and 130681 controls	3630 cases and 11983 controls	Mixed	194427	15613	210040
21909115	Full Data	rs11191472	10	102947259		(CNNM2)	2.9e-09	Systolic blood pressure (SBP)	Blood pressure	69395 EA individuals	133661 EA individuals	European	69395	133661	203056
21909115	Full Data	rs10883806	10	102953319		(CNNM2)	3.8e-09	Systolic blood pressure (SBP)	Blood pressure	69395 EA individuals	133661 EA individuals	European	69395	133661	203056
23364394	Table 1	rs12413409	10	102959339		(CNNM2)	1e-09	Coronary artery disease (CAD)	Coronary artery disease	2,123 Korean ancestry cases; 3,591 Korean ancestry controls	3,052 Japanese ancestry cases; 4,976 Japanese ancestry controls	Asian	5714	8028	13742
21378990	TableS4	rs12413409	10	102959339		(CNNM2)	1e-09	Coronary artery disease (CAD)	Myocardial infarction	22233 EA cases, 64762 EA controls	28834 unspecified cases, 27674 controls, 2115 individuals	European/Unspecified	86995	58623	145618
23202125	Full Results	rs12413409	10	102959339		(CNNM2)	4.7e-08	Coronary artery disease (CAD)	Coronary artery disease	63746 cases and 130681 controls	3630 cases and 11983 controls	Mixed	194427	15613	210040
23202125	Table S5	rs12413409	10	102959339		(CNNM2)	1.4e-07	Coronary artery disease (CAD) age >50	Coronary artery disease	63746 cases and 130681 controls	3630 cases and 11983 controls	Mixed	194427	15613	210040
23202125	Table S5	rs12413409	10	102959339		(CNNM2)	5.3e-08	Coronary artery disease (CAD) with myocardial infarction (MI)	Coronary artery disease	63746 cases and 130681 controls	3630 cases and 11983 controls	Mixed	194427	15613	210040
20364137	Table S4	rs12413409	10	102959339		(CNNM2)	1.2e-09	Intracranial aneurysm	Intracranial aneurysm	2780 European cases, 12515 European controls	3111 Japanese cases, 1666 Japanese controls	Mixed	15295	4777	20072
21378990	TableS8	rs12413409	10	102959339		(CNNM2)	6.5e-07	Myocardial infarction (MI)	Myocardial infarction	22233 EA cases, 64762 EA controls	28834 unspecified cases, 27674 controls, 2115 individuals	European/Unspecified	86995	58623	145618
19915575	Table S1	rs12413409	10	102959339		(CNNM2)	6.9e-07	Parkinson's disease (PD)	Parkinson's disease	1713 EA cases, 3978 EA controls	3361 EA cases, 4573 EA controls	European	5691	7934	13625
23202125	Table S8	rs12413409	10	102959339		(CNNM2)	2e-09	Systolic blood pressure (SBP)	Coronary artery disease	63746 cases and 130681 controls	3630 cases and 11983 controls	Mixed	194427	15613	210040
21909115	Full Data	rs12413409	10	102959339		(CNNM2)	2e-09	Systolic blood pressure (SBP)	Blood pressure	69395 EA individuals	133661 EA individuals	European	69395	133661	203056
23202125	Full Results	rs10883808	10	102961369		(CNNM2)	2.2e-09	Coronary artery disease (CAD)	Coronary artery disease	63746 cases and 130681 controls	3630 cases and 11983 controls	Mixed	194427	15613	210040
21909115	Full Data	rs10883808	10	102961369		(CNNM2)	3e-09	Systolic blood pressure (SBP)	Blood pressure	69395 EA individuals	133661 EA individuals	European	69395	133661	203056
23202125	Full Results	rs11191479	10	102963863		(CNNM2)	1.2e-07	Coronary artery disease (CAD)	Coronary artery disease	63746 cases and 130681 controls	3630 cases and 11983 controls	Mixed	194427	15613	210040
21909115	Full Data	rs11191479	10	102963863		(CNNM2)	2.9e-09	Systolic blood pressure (SBP)	Blood pressure	69395 EA individuals	133661 EA individuals	European	69395	133661	203056
23202125	Full Results	rs10883815	10	102979422		(CNNM2)	1.9e-07	Coronary artery disease (CAD)	Coronary artery disease	63746 cases and 130681 controls	3630 cases and 11983 controls	Mixed	194427	15613	210040
21909115	Full Data	rs10883815	10	102979422		(CNNM2)	2.4e-09	Systolic blood pressure (SBP)	Blood pressure	69395 EA individuals	133661 EA individuals	European	69395	133661	203056
21909115	Full Data	rs11191499	10	103004514		(CNNM2)	1.2e-09	Systolic blood pressure (SBP)	Blood pressure	69395 EA individuals	133661 EA individuals	European	69395	133661	203056
21909115	Full Data	rs11191511	10	103009952		(CNNM2)	1.3e-09	Systolic blood pressure (SBP)	Blood pressure	69395 EA individuals	133661 EA individuals	European	69395	133661	203056
23202125	Full Results	rs11191514	10	103013607		(CNNM2)	7.1e-09	Coronary artery disease (CAD)	Coronary artery disease	63746 cases and 130681 controls	3630 cases and 11983 controls	Mixed	194427	15613	210040
21909115	Full Data	rs11191514	10	103013607		(CNNM2)	1.2e-09	Systolic blood pressure (SBP)	Blood pressure	69395 EA individuals	133661 EA individuals	European	69395	133661	203056
21926974	Table S6	rs7914558	10	103016151		(CNNM2)	1.8e-09	Schizophrenia	Schizophrenia	9394 EA cases, 12462 EA controls	8442 EA cases, 21397 EA controls	European	21856	29839	51695
22885689	Table S4	rs7914558	10	103016151		(CNNM2)	1.6e-07	Schizophrenia	Schizophrenia	1,218 European ancestry cases, 990 European ancestry controls, 139 Other ancestry cases, 114 Other ancestry controls		Mixed	2461	0	2461
23202125	Full Results	rs11191515	10	103016770		(CNNM2)	5e-09	Coronary artery disease (CAD)	Coronary artery disease	63746 cases and 130681 controls	3630 cases and 11983 controls	Mixed	194427	15613	210040
21909115	Full Data	rs11191515	10	103016770		(CNNM2)	1.2e-09	Systolic blood pressure (SBP)	Blood pressure	69395 EA individuals	133661 EA individuals	European	69395	133661	203056
22383894	Text	rs11191527	10	103035377		(CNNM2)	8e-08	Urinary concentrations of arsenic metabolites (percentage dimethylarsinic acid)	Arsenic metabolism and toxicity	1,313 Bangladeshi individuals	1,085 Bangladeshi cases, 1,794 Bangladeshi controls	Indian/South Asian	1313	2879	4192
21909115	Full Data	rs11191531	10	103047141		(CNNM2)	6.7e-10	Systolic blood pressure (SBP)	Blood pressure	69395 EA individuals	133661 EA individuals	European	69395	133661	203056
21909115	Full Data	rs12219027	10	103051446		(CNNM2)	6.5e-10	Systolic blood pressure (SBP)	Blood pressure	69395 EA individuals	133661 EA individuals	European	69395	133661	203056
21909115	Full Data	rs11191543	10	103064630		(CNNM2)	6.8e-10	Systolic blood pressure (SBP)	Blood pressure	69395 EA individuals	133661 EA individuals	European	69395	133661	203056
23202125	Full Results	rs3781285	10	103065908		(CNNM2)	4.6e-07	Coronary artery disease (CAD)	Coronary artery disease	63746 cases and 130681 controls	3630 cases and 11983 controls	Mixed	194427	15613	210040
21909115	Full Data	rs3781285	10	103065908		(CNNM2)	6.9e-10	Systolic blood pressure (SBP)	Blood pressure	69395 EA individuals	133661 EA individuals	European	69395	133661	203056
22688191	Table 2	rs1926034	10	103069345		(CNNM2)	1.4e-08	Schizophrenia	Schizophrenia	836 European ancestry cases, 2,093 European ancestry controls		European	2929	0	2929
23202125	Full Results	rs1926032	10	103069712		(CNNM2)	3e-10	Coronary artery disease (CAD)	Coronary artery disease	63746 cases and 130681 controls	3630 cases and 11983 controls	Mixed	194427	15613	210040
21909115	Full Data	rs1926032	10	103069712		(CNNM2)	5.7e-10	Systolic blood pressure (SBP)	Blood pressure	69395 EA individuals	133661 EA individuals	European	69395	133661	203056
23202125	Full Results	rs943037	10	103076162		(CNNM2)	4.3e-07	Coronary artery disease (CAD)	Coronary artery disease	63746 cases and 130681 controls	3630 cases and 11983 controls	Mixed	194427	15613	210040
21909115	Full Data	rs943037	10	103076162		(CNNM2)	6.5e-10	Systolic blood pressure (SBP)	Blood pressure	69395 EA individuals	133661 EA individuals	European	69395	133661	203056
23202125	Full Results	rs10458729	10	103081722			8.6e-07	Coronary artery disease (CAD)	Coronary artery disease	63746 cases and 130681 controls	3630 cases and 11983 controls	Mixed	194427	15613	210040
21909115	Full Data	rs10458729	10	103081722			7.7e-10	Systolic blood pressure (SBP)	Blood pressure	69395 EA individuals	133661 EA individuals	European	69395	133661	203056
23202125	Full Results	rs11191548	10	103086421			6.8e-09	Coronary artery disease (CAD)	Coronary artery disease	63746 cases and 130681 controls	3630 cases and 11983 controls	Mixed	194427	15613	210040
21572416	Table S5	rs11191548	10	103086421			5.5e-15	Diastolic blood pressure (DBP)	Blood pressure	2480 Japanese individuals, 5767 Han Chinese individuals, 8842 Korean individuals, 2519 Malay individuals	27062 Japanese individuals, 3703 Korean individuals	Asian	19608	30765	50373
21909110	TableS2e	rs11191548	10	103086421			6.4e-13	Diastolic blood pressure (DBP)	Pulse pressure and mean arterial pressure	74064 EA individuals	48607 EA individuals	European	74064	48607	122671
21909115	Table1	rs11191548	10	103086421			9.4e-13	Diastolic blood pressure (DBP)	Blood pressure	69395 EA individuals	133661 EA individuals	European	69395	133661	203056
21347282	Table S10	rs11191548	10	103086421			7e-24	Hypertension	Coronary heart disease and related risk factors (LDL cholesterol, HDL cholesterol, hypertension, smoking, T2D)	8090 African American individuals	8849 African American or African-Caribbean individuals	African	8090	8849	16939
21347282	Table S10	rs11191548	10	103086421			7e-24	Hypertension	Coronary heart disease and related risk factors (LDL cholesterol, HDL cholesterol, hypertension, smoking, T2D)	8090 African American individuals	8849 African American or African-Caribbean individuals	African	8090	8849	16939
19430483	Table 4	rs11191548	10	103086421			3e-13	Hypertension	Blood pressure and/or hypertension	34433 EA individuals	Up to 100347 EA individuals, up to 12889 Indian Asian individuals	Mixed	34433	113236	147669
21572416	Table S8	rs11191548	10	103086421			4.3e-10	Hypertension	Blood pressure	2480 Japanese individuals, 5767 Han Chinese individuals, 8842 Korean individuals, 2519 Malay individuals	27062 Japanese individuals, 3703 Korean individuals	Asian	19608	30765	50373
21909110	TableS2b	rs11191548	10	103086421			2.2e-15	Mean arterial pressure	Pulse pressure and mean arterial pressure	74064 EA individuals	48607 EA individuals	European	74064	48607	122671
21909110	TableS2b	rs11191548	10	103086421			2.2e-15	Mean arterial pressure	Pulse pressure and mean arterial pressure	74064 EA individuals	48607 EA individuals	European	74064	48607	122671
21909110	TableS2a	rs11191548	10	103086421			7.7e-11	Pulse pressure	Pulse pressure and mean arterial pressure	74064 EA individuals	48607 EA individuals	European	74064	48607	122671
21572416	Table S5	rs11191548	10	103086421			2e-37	Systolic blood pressure (SBP)	Blood pressure	2480 Japanese individuals, 5767 Han Chinese individuals, 8842 Korean individuals, 2519 Malay individuals	27062 Japanese individuals, 3703 Korean individuals	Asian	19608	30765	50373
21572416	Table S5	rs11191548	10	103086421			2e-37	Systolic blood pressure (SBP)	Blood pressure	2480 Japanese individuals, 5767 Han Chinese individuals, 8842 Korean individuals, 2519 Malay individuals	27062 Japanese individuals, 3703 Korean individuals	Asian	19608	30765	50373
21909115	Table1	rs11191548	10	103086421			6.9e-26	Systolic blood pressure (SBP)	Blood pressure	69395 EA individuals	133661 EA individuals	European	69395	133661	203056
21909115	Table1	rs11191548	10	103086421			6.9e-26	Systolic blood pressure (SBP)	Blood pressure	69395 EA individuals	133661 EA individuals	European	69395	133661	203056
21378095	Table S2b	rs11191548	10	103086421			7e-24	Systolic blood pressure (SBP)	Blood pressure and/or hypertension	7473 African American individuals	11882 African American individuals	African	7473	11882	19355
19430483	Table 2	rs11191548	10	103086421			7e-24	Systolic blood pressure (SBP)	Blood pressure and/or hypertension	34433 EA individuals	Up to 100347 EA individuals, up to 12889 Indian Asian individuals	Mixed	34433	113236	147669
21378095	Table S2b	rs11191548	10	103086421			7e-24	Systolic blood pressure (SBP)	Blood pressure and/or hypertension	7473 African American individuals	11882 African American individuals	African	7473	11882	19355
19430483	Table 2	rs11191548	10	103086421			7e-24	Systolic blood pressure (SBP)	Blood pressure and/or hypertension	34433 EA individuals	Up to 100347 EA individuals, up to 12889 Indian Asian individuals	Mixed	34433	113236	147669
21909110	TableS2d	rs11191548	10	103086421			1.4e-18	Systolic blood pressure (SBP)	Pulse pressure and mean arterial pressure	74064 EA individuals	48607 EA individuals	European	74064	48607	122671
21909110	TableS2d	rs11191548	10	103086421			1.4e-18	Systolic blood pressure (SBP)	Pulse pressure and mean arterial pressure	74064 EA individuals	48607 EA individuals	European	74064	48607	122671
23202125	Full Results	rs10786736	10	103089359		(NT5C2)	1.6e-07	Coronary artery disease (CAD)	Coronary artery disease	63746 cases and 130681 controls	3630 cases and 11983 controls	Mixed	194427	15613	210040
21909115	Full Data	rs10786736	10	103089359		(NT5C2)	4.9e-08	Systolic blood pressure (SBP)	Blood pressure	69395 EA individuals	133661 EA individuals	European	69395	133661	203056
21909115	Full Data	rs17094683	10	103091544		(NT5C2)	8.4e-10	Systolic blood pressure (SBP)	Blood pressure	69395 EA individuals	133661 EA individuals	European	69395	133661	203056
23202125	Full Results	rs12217501	10	103092132		(NT5C2)	1.5e-08	Coronary artery disease (CAD)	Coronary artery disease	63746 cases and 130681 controls	3630 cases and 11983 controls	Mixed	194427	15613	210040
21909115	Full Data	rs12217501	10	103092132		(NT5C2)	5.9e-10	Systolic blood pressure (SBP)	Blood pressure	69395 EA individuals	133661 EA individuals	European	69395	133661	203056
23202125	Full Results	rs12220743	10	103092155		(NT5C2)	9.6e-07	Coronary artery disease (CAD)	Coronary artery disease	63746 cases and 130681 controls	3630 cases and 11983 controls	Mixed	194427	15613	210040
21909115	Full Data	rs12220743	10	103092155		(NT5C2)	6e-10	Systolic blood pressure (SBP)	Blood pressure	69395 EA individuals	133661 EA individuals	European	69395	133661	203056
23202125	Full Results	rs12412038	10	103096405		(NT5C2)	4.1e-07	Coronary artery disease (CAD)	Coronary artery disease	63746 cases and 130681 controls	3630 cases and 11983 controls	Mixed	194427	15613	210040
21909115	Full Data	rs12412038	10	103096405		(NT5C2)	9.6e-10	Systolic blood pressure (SBP)	Blood pressure	69395 EA individuals	133661 EA individuals	European	69395	133661	203056
23202125	Full Results	rs11191555	10	103097766		(NT5C2)	3.8e-09	Coronary artery disease (CAD)	Coronary artery disease	63746 cases and 130681 controls	3630 cases and 11983 controls	Mixed	194427	15613	210040
21909115	Full Data	rs11191555	10	103097766		(NT5C2)	9.5e-10	Systolic blood pressure (SBP)	Blood pressure	69395 EA individuals	133661 EA individuals	European	69395	133661	203056
21909115	Full Data	rs11191557	10	103104857		(NT5C2)	9.5e-10	Systolic blood pressure (SBP)	Blood pressure	69395 EA individuals	133661 EA individuals	European	69395	133661	203056
23202125	Full Results	rs11191558	10	103104921		(NT5C2)	6e-09	Coronary artery disease (CAD)	Coronary artery disease	63746 cases and 130681 controls	3630 cases and 11983 controls	Mixed	194427	15613	210040
21909115	Full Data	rs11191558	10	103104921		(NT5C2)	9.5e-10	Systolic blood pressure (SBP)	Blood pressure	69395 EA individuals	133661 EA individuals	European	69395	133661	203056
23202125	Full Results	rs11191560	10	103109281		(NT5C2)	2e-08	Coronary artery disease (CAD)	Coronary artery disease	63746 cases and 130681 controls	3630 cases and 11983 controls	Mixed	194427	15613	210040
21909115	Full Data	rs11191560	10	103109281		(NT5C2)	1.9e-09	Systolic blood pressure (SBP)	Blood pressure	69395 EA individuals	133661 EA individuals	European	69395	133661	203056
23202125	Full Results	rs12413046	10	103111447		(NT5C2)	3.6e-07	Coronary artery disease (CAD)	Coronary artery disease	63746 cases and 130681 controls	3630 cases and 11983 controls	Mixed	194427	15613	210040
21909115	Full Data	rs12413046	10	103111447		(NT5C2)	9.7e-10	Systolic blood pressure (SBP)	Blood pressure	69395 EA individuals	133661 EA individuals	European	69395	133661	203056
23202125	Full Results	rs10883832	10	103111522		(NT5C2)	5.1e-07	Coronary artery disease (CAD)	Coronary artery disease	63746 cases and 130681 controls	3630 cases and 11983 controls	Mixed	194427	15613	210040
21909115	Full Data	rs10883832	10	103111522		(NT5C2)	9.7e-10	Systolic blood pressure (SBP)	Blood pressure	69395 EA individuals	133661 EA individuals	European	69395	133661	203056
23202125	Full Results	rs9633712	10	103114004		(NT5C2)	4.2e-07	Coronary artery disease (CAD)	Coronary artery disease	63746 cases and 130681 controls	3630 cases and 11983 controls	Mixed	194427	15613	210040
21909115	Full Data	rs9633712	10	103114004		(NT5C2)	9.8e-10	Systolic blood pressure (SBP)	Blood pressure	69395 EA individuals	133661 EA individuals	European	69395	133661	203056
23202125	Full Results	rs732998	10	103138144		(NT5C2)	2.4e-07	Coronary artery disease (CAD)	Coronary artery disease	63746 cases and 130681 controls	3630 cases and 11983 controls	Mixed	194427	15613	210040
21909115	Full Data	rs732998	10	103138144		(NT5C2)	1.1e-09	Systolic blood pressure (SBP)	Blood pressure	69395 EA individuals	133661 EA individuals	European	69395	133661	203056
23202125	Full Results	rs12220375	10	103141734		(NT5C2)	4.8e-07	Coronary artery disease (CAD)	Coronary artery disease	63746 cases and 130681 controls	3630 cases and 11983 controls	Mixed	194427	15613	210040
21909115	Full Data	rs12220375	10	103141734		(NT5C2)	9.8e-10	Systolic blood pressure (SBP)	Blood pressure	69395 EA individuals	133661 EA individuals	European	69395	133661	203056
23453885	Table S4	rs11191580	10	103146454		(NT5C2)	4.1e-07	Autism spectrum disorder, attention deficit-hyperactivity disorder (ADHD), bipolar disorder, major depressive disorder, and schizophrenia	Psychiatric disorders (Autism, ADHD, Bipolar disorder, Schizophrenia, Depression)	6,990 European ancestry Bipolar disorder cases, 9,227 European ancestry Major depressive disorder cases, 9,379 European ancestry Schizophrenia cases, 161 European ancestry Autism spectrum disorder cases, 4,788 European ancestry Autism spectrum disorder trio cases, 840 European ancestry Attention deficit-hyperactivity disorder cases, 1,947 European ancestry Attention defcit-hyperactivity disorder …		European	61220	0	61220
23202125	Full Results	rs11191580	10	103146454		(NT5C2)	6.2e-07	Coronary artery disease (CAD)	Coronary artery disease	63746 cases and 130681 controls	3630 cases and 11983 controls	Mixed	194427	15613	210040
22688191	Table 2	rs11191580	10	103146454		(NT5C2)	1.7e-09	Schizophrenia	Schizophrenia	836 European ancestry cases, 2,093 European ancestry controls		European	2929	0	2929
21926974	Table 2	rs11191580	10	103146454		(NT5C2)	1.1e-08	Schizophrenia	Schizophrenia	9394 EA cases, 12462 EA controls	8442 EA cases, 21397 EA controls	European	21856	29839	51695
22885689	Table S4	rs11191580	10	103146454		(NT5C2)	2.2e-08	Schizophrenia	Schizophrenia	1,218 European ancestry cases, 990 European ancestry controls, 139 Other ancestry cases, 114 Other ancestry controls		Mixed	2461	0	2461
21909115	Full Data	rs11191580	10	103146454		(NT5C2)	9.2e-10	Systolic blood pressure (SBP)	Blood pressure	69395 EA individuals	133661 EA individuals	European	69395	133661	203056
23202125	Full Results	rs11191582	10	103153896		(NT5C2)	5.8e-07	Coronary artery disease (CAD)	Coronary artery disease	63746 cases and 130681 controls	3630 cases and 11983 controls	Mixed	194427	15613	210040
21909115	Full Data	rs11191582	10	103153896		(NT5C2)	9.1e-10	Systolic blood pressure (SBP)	Blood pressure	69395 EA individuals	133661 EA individuals	European	69395	133661	203056
21909115	Full Data	rs12219304	10	103171827		(NT5C2)	8e-07	Systolic blood pressure (SBP)	Blood pressure	69395 EA individuals	133661 EA individuals	European	69395	133661	203056
21909110	TableS2b	rs11191593	10	103179458		(NT5C2)	1.2e-15	Mean arterial pressure	Pulse pressure and mean arterial pressure	74064 EA individuals	48607 EA individuals	European	74064	48607	122671
21909110	TableS2b	rs11191593	10	103179458		(NT5C2)	1.2e-15	Mean arterial pressure	Pulse pressure and mean arterial pressure	74064 EA individuals	48607 EA individuals	European	74064	48607	122671
21909115	Full Data	rs11191593	10	103179458		(NT5C2)	5.4e-10	Systolic blood pressure (SBP)	Blood pressure	69395 EA individuals	133661 EA individuals	European	69395	133661	203056
22383894	Figure S2	rs4918001	10	103253390			8.1e-07	Urinary concentrations of arsenic metabolites (percentage dimethylarsinic acid)	Arsenic metabolism and toxicity	1,313 Bangladeshi individuals	1,085 Bangladeshi cases, 1,794 Bangladeshi controls	Indian/South Asian	1313	2879	4192
22383894	Figure S8	rs12220267	10	103315955		(PCGF6)	1e-213	USMG5 gene expression in lymphocytes	Arsenic metabolism and toxicity	1,313 Bangladeshi individuals	1,085 Bangladeshi cases, 1,794 Bangladeshi controls	Indian/South Asian	1313	2879	4192
22383894	Figure S8	rs12220267	10	103315955		(PCGF6)	1e-213	USMG5 gene expression in lymphocytes	Arsenic metabolism and toxicity	1,313 Bangladeshi individuals	1,085 Bangladeshi cases, 1,794 Bangladeshi controls	Indian/South Asian	1313	2879	4192
22383894	Table S3	rs11191659	10	103341944		(PCGF6)	1e-12	C10orf32 gene expression in lymphocytes	Arsenic metabolism and toxicity	1,313 Bangladeshi individuals	1,085 Bangladeshi cases, 1,794 Bangladeshi controls	Indian/South Asian	1313	2879	4192
22383894	Table S3	rs11191659	10	103341944		(PCGF6)	3.3e-12	USMG5 gene expression in lymphocytes	Arsenic metabolism and toxicity	1,313 Bangladeshi individuals	1,085 Bangladeshi cases, 1,794 Bangladeshi controls	Indian/South Asian	1313	2879	4192
21681796	Table S1	rs7894407	10	103416422		(PDCD11)	6.1e-07	Cerebral white matter hyperintensities burden	Brain white matter hyperintensity	9361 EA individuals	3024 EA individuals	European	9361	3024	12385
21062987	Table 2	rs2986014	10	103434329		(PDCD11)	4.2e-15	T-cell recognition in leukemia patients (minor histocompatibility antigens)	Leukemia, T-cell recognition in patients	80 (unspecified) B-lymphoblastoid cell lines		Unspecified	80	0	80
21062987	Table 2	rs2986014	10	103434329		(PDCD11)	4.2e-15	T-cell recognition in leukemia patients (minor histocompatibility antigens)	Leukemia, T-cell recognition in patients	80 (unspecified) B-lymphoblastoid cell lines		Unspecified	80	0	80
21062987	Table 2	rs2281860	10	103441820		(PDCD11)	4.2e-15	T-cell recognition in leukemia patients (minor histocompatibility antigens)	Leukemia, T-cell recognition in patients	80 (unspecified) B-lymphoblastoid cell lines		Unspecified	80	0	80
21062987	Table 2	rs2281860	10	103441820		(PDCD11)	4.2e-15	T-cell recognition in leukemia patients (minor histocompatibility antigens)	Leukemia, T-cell recognition in patients	80 (unspecified) B-lymphoblastoid cell lines		Unspecified	80	0	80
21062987	Table 2	rs6580	10	103447117		(CALHM2)	4.2e-15	T-cell recognition in leukemia patients (minor histocompatibility antigens)	Leukemia, T-cell recognition in patients	80 (unspecified) B-lymphoblastoid cell lines		Unspecified	80	0	80
21062987	Table 2	rs6580	10	103447117		(CALHM2)	4.2e-15	T-cell recognition in leukemia patients (minor histocompatibility antigens)	Leukemia, T-cell recognition in patients	80 (unspecified) B-lymphoblastoid cell lines		Unspecified	80	0	80
22841784	Table E3	rs2986018	10	103458602		(CALHM1)	3.2e-07	Hepatitis C virus (HCV)-induced liver fibrosis	Hepatitis C virus-induced liver fibrosis	1,161 European ancestry HCV-infected individuals	1,181 European ancestry HCV-infected individuals	European	1161	1181	2342
22885689	Table S4	rs11191732	10	103572004		(NEURL)	2.3e-07	Schizophrenia	Schizophrenia	1,218 European ancestry cases, 990 European ancestry controls, 139 Other ancestry cases, 114 Other ancestry controls		Mixed	2461	0	2461
21926974	Table S6	rs11191732	10	103572004		(NEURL)	2.3e-07	Schizophrenia	Schizophrenia	9394 EA cases, 12462 EA controls	8442 EA cases, 21397 EA controls	European	21856	29839	51695
22377632	TableS1	rs10883903	10	103714894		(SH3PXD2A)	7.7e-09	Maternal transmission distortion	Transmission distortion	4728 offspring with both parents genotyped		European	4728	0	4728
22377632	TableS1	rs10883903	10	103714894		(SH3PXD2A)	5.8e-13	Transmission distortion	Transmission distortion	4728 offspring with both parents genotyped		European	4728	0	4728
20421499	Table2	rs911547	10	103879663		(OBFC1)	7e-08	Leukocyte telomere length	Telomere length	3417 EA individuals	1593 EA samples, 597 AA samples, 2876 British women	Mixed	3417	5066	8483
23583980	TableS4	rs10748858	10	103879756		(OBFC1)	2.6e-08	Fibrotic idiopathic interstitial pneumonias (pulmonary fibrosis)	Pulmonary fibrosis (fibrotic idiopathic interstitial pneumonias)	1,161 European ancestry cases, 4,683 European ancestry controls	876 European ancestry cases, 1,890 European ancestry controls	European	47644	2766	50410
20421499	Table2	rs11191841	10	103879853		(OBFC1)	3.1e-07	Leukocyte telomere length	Telomere length	3417 EA individuals	1593 EA samples, 597 AA samples, 2876 British women	Mixed	3417	5066	8483
20421499	Table2	rs7100920	10	103881220		(OBFC1)	3.2e-07	Leukocyte telomere length	Telomere length	3417 EA individuals	1593 EA samples, 597 AA samples, 2876 British women	Mixed	3417	5066	8483
23583980	TableS4	rs2067832	10	103883376		(OBFC1)	3.7e-08	Fibrotic idiopathic interstitial pneumonias (pulmonary fibrosis)	Pulmonary fibrosis (fibrotic idiopathic interstitial pneumonias)	1,161 European ancestry cases, 4,683 European ancestry controls	876 European ancestry cases, 1,890 European ancestry controls	European	47644	2766	50410
20421499	Table2	rs10786774	10	103884565		(OBFC1)	6.3e-08	Leukocyte telomere length	Telomere length	3417 EA individuals	1593 EA samples, 597 AA samples, 2876 British women	Mixed	3417	5066	8483
17554300	Webdata	rs4918068	10	103884978		(OBFC1)	2.5e-09	Bipolar disorder, combined control dataset	Multiple traits (bipolar disorder, coronary artery disease, Crohn's disease, rheumatoid arthritis, T1D, T2D, hypertension)	1868 EA cases,2938 controls		European	4806	0	4806
20421499	Table2	rs4918068	10	103884978		(OBFC1)	6.3e-08	Leukocyte telomere length	Telomere length	3417 EA individuals	1593 EA samples, 597 AA samples, 2876 British women	Mixed	3417	5066	8483
20421499	Table2	rs11598840	10	103885423		(OBFC1)	6.4e-08	Leukocyte telomere length	Telomere length	3417 EA individuals	1593 EA samples, 597 AA samples, 2876 British women	Mixed	3417	5066	8483
20421499	Table2	rs9325507	10	103885864		(OBFC1)	1.4e-07	Leukocyte telomere length	Telomere length	3417 EA individuals	1593 EA samples, 597 AA samples, 2876 British women	Mixed	3417	5066	8483
17903301	Table2a	rs3814219	10	103887337		(OBFC1)	9.5e-07	Baseline brachial artery flow velocity	ECG dimensions, brachial artery endothelial function, treadmill exercise responses	1238 EA samples		European	1238	0	1238
20421499	Table2	rs3814220	10	103887542		(OBFC1)	1.5e-07	Leukocyte telomere length	Telomere length	3417 EA individuals	1593 EA samples, 597 AA samples, 2876 British women	Mixed	3417	5066	8483
20421499	Table2	rs2273698	10	103889400		(OBFC1)	1.5e-07	Leukocyte telomere length	Telomere length	3417 EA individuals	1593 EA samples, 597 AA samples, 2876 British women	Mixed	3417	5066	8483
20421499	Table2	rs10883941	10	103891024		(OBFC1)	6.5e-08	Leukocyte telomere length	Telomere length	3417 EA individuals	1593 EA samples, 597 AA samples, 2876 British women	Mixed	3417	5066	8483
20421499	Table2	rs11191848	10	103891079		(OBFC1)	6.5e-08	Leukocyte telomere length	Telomere length	3417 EA individuals	1593 EA samples, 597 AA samples, 2876 British women	Mixed	3417	5066	8483
20421499	Table2	rs11191849	10	103891122		(OBFC1)	6.5e-08	Leukocyte telomere length	Telomere length	3417 EA individuals	1593 EA samples, 597 AA samples, 2876 British women	Mixed	3417	5066	8483
20421499	Table2	rs10883942	10	103891628		(OBFC1)	6.5e-08	Leukocyte telomere length	Telomere length	3417 EA individuals	1593 EA samples, 597 AA samples, 2876 British women	Mixed	3417	5066	8483
20421499	Table2	rs10883943	10	103891658		(OBFC1)	6.1e-08	Leukocyte telomere length	Telomere length	3417 EA individuals	1593 EA samples, 597 AA samples, 2876 British women	Mixed	3417	5066	8483
23583980	TableS4	rs1980653	10	103894406		(OBFC1)	5e-08	Fibrotic idiopathic interstitial pneumonias (pulmonary fibrosis)	Pulmonary fibrosis (fibrotic idiopathic interstitial pneumonias)	1,161 European ancestry cases, 4,683 European ancestry controls	876 European ancestry cases, 1,890 European ancestry controls	European	47644	2766	50410
20421499	Table2	rs1980653	10	103894406		(OBFC1)	3.1e-07	Leukocyte telomere length	Telomere length	3417 EA individuals	1593 EA samples, 597 AA samples, 2876 British women	Mixed	3417	5066	8483
20421499	Table2	rs10786775	10	103897558		(OBFC1)	6.1e-08	Leukocyte telomere length	Telomere length	3417 EA individuals	1593 EA samples, 597 AA samples, 2876 British women	Mixed	3417	5066	8483
20421499	Table2	rs2487999	10	103900068		(OBFC1)	2.7e-08	Leukocyte telomere length	Telomere length	3417 EA individuals	1593 EA samples, 597 AA samples, 2876 British women	Mixed	3417	5066	8483
20421499	Table2	rs11598018	10	103901557		(OBFC1)	1.4e-07	Leukocyte telomere length	Telomere length	3417 EA individuals	1593 EA samples, 597 AA samples, 2876 British women	Mixed	3417	5066	8483
20421499	Table2	rs12765878	10	103909864		(OBFC1)	1.4e-07	Leukocyte telomere length	Telomere length	3417 EA individuals	1593 EA samples, 597 AA samples, 2876 British women	Mixed	3417	5066	8483
20421499	Table2	rs2488000	10	103911351		(OBFC1)	6.8e-08	Leukocyte telomere length	Telomere length	3417 EA individuals	1593 EA samples, 597 AA samples, 2876 British women	Mixed	3417	5066	8483
20421499	Table2	rs2488001	10	103911374		(OBFC1)	7e-08	Leukocyte telomere length	Telomere length	3417 EA individuals	1593 EA samples, 597 AA samples, 2876 British women	Mixed	3417	5066	8483
20421499	Table2	rs1265165	10	103911769		(OBFC1)	7e-08	Leukocyte telomere length	Telomere length	3417 EA individuals	1593 EA samples, 597 AA samples, 2876 British women	Mixed	3417	5066	8483
20421499	Table2	rs2756116	10	103912046		(OBFC1)	7.1e-08	Leukocyte telomere length	Telomere length	3417 EA individuals	1593 EA samples, 597 AA samples, 2876 British women	Mixed	3417	5066	8483
23583980	Table2	rs11191865	10	103913084		(OBFC1)	2.4e-08	Fibrotic idiopathic interstitial pneumonias (pulmonary fibrosis)	Pulmonary fibrosis (fibrotic idiopathic interstitial pneumonias)	1,161 European ancestry cases, 4,683 European ancestry controls	876 European ancestry cases, 1,890 European ancestry controls	European	47644	2766	50410
23001564	Table 2	rs9419958	10	103916188		(OBFC1)	9.1e-11	Leukocyte telomere length	Telomere length	9,190 European ancestry individuals	2,226 individuals	European	9190	2226	11416
20421499	Table2	rs9419958	10	103916188		(OBFC1)	2.1e-08	Leukocyte telomere length	Telomere length	3417 EA individuals	1593 EA samples, 597 AA samples, 2876 British women	Mixed	3417	5066	8483
23001564	Table S2	rs9419958	10	103916188		(OBFC1)	9.2e-08	Leukocyte telomere length in females	Telomere length	9,190 European ancestry individuals	2,226 individuals	European	9190	2226	11416
23535734	Table 1	rs9420907	10	103916707		(OBFC1)	6.9e-11	Leukocyte telomere length	Telomere length (mean telomere length)	37,684 European ancestry individuals	10,739 European ancestry individuals	European	37684	10739	48423
20421499	Table2	rs9420907	10	103916707		(OBFC1)	2e-08	Leukocyte telomere length	Telomere length	3417 EA individuals	1593 EA samples, 597 AA samples, 2876 British women	Mixed	3417	5066	8483
23535734	Table S3	rs9420907	10	103916707		(OBFC1)	8.4e-07	Leukocyte telomere length in females	Telomere length (mean telomere length)	37,684 European ancestry individuals	10,739 European ancestry individuals	European	37684	10739	48423
20421499	Table5	rs4387287	10	103918139		(OBFC1)	2.3e-11	Leukocyte telomere length	Telomere length	3417 EA individuals	1593 EA samples, 597 AA samples, 2876 British women	Mixed	3417	5066	8483
20421499	Table2	rs11591710	10	103927874			7.9e-08	Leukocyte telomere length	Telomere length	3417 EA individuals	1593 EA samples, 597 AA samples, 2876 British women	Mixed	3417	5066	8483
21460842	Table S2	rs7913069	10	103954641			8.6e-14	Uterine fibroids	Uterine fibroids (benign tumors)	1607 Japanese cases, 1428 Japanese controls	3439 Japanese cases, 3244 Japanese controls	Asian	3035	6683	9718
21460842	Figure S3	rs7913069	10	103954641			8.1e-11	Uterine fibroids (with dysmenorrhea)	Uterine fibroids (benign tumors)	1607 Japanese cases, 1428 Japanese controls	3439 Japanese cases, 3244 Japanese controls	Asian	3035	6683	9718
21460842	Figure S3	rs7913069	10	103954641			1.2e-09	Uterine fibroids (with hypermenorrhea)	Uterine fibroids (benign tumors)	1607 Japanese cases, 1428 Japanese controls	3439 Japanese cases, 3244 Japanese controls	Asian	3035	6683	9718
21460842	Figure S3	rs7913069	10	103954641			8.9e-10	Uterine fibroids (without dysmenorrhea)	Uterine fibroids (benign tumors)	1607 Japanese cases, 1428 Japanese controls	3439 Japanese cases, 3244 Japanese controls	Asian	3035	6683	9718
21460842	Figure S3	rs7913069	10	103954641			1e-09	Uterine fibroids (without hypermenorrhea)	Uterine fibroids (benign tumors)	1607 Japanese cases, 1428 Japanese controls	3439 Japanese cases, 3244 Japanese controls	Asian	3035	6683	9718
23028347	Table 2	rs805722	10	104050642		(COL17A1)	4e-08	Facial morphology	Facial morphology	5,388 European ancestry individuals	4,071 European ancestry individuals	European	5388	4071	9459
23028347	Table S5	rs11191909	10	104053243		(COL17A1)	4.6e-08	Facial morphology	Facial morphology	5,388 European ancestry individuals	4,071 European ancestry individuals	European	5388	4071	9459
23028347	Table S5	rs1747677	10	104055483		(COL17A1)	2.4e-07	Facial morphology	Facial morphology	5,388 European ancestry individuals	4,071 European ancestry individuals	European	5388	4071	9459
23028347	Table S5	rs805693	10	104055566		(COL17A1)	3e-07	Facial morphology	Facial morphology	5,388 European ancestry individuals	4,071 European ancestry individuals	European	5388	4071	9459
23028347	Table S5	rs805694	10	104055696		(COL17A1)	2.7e-07	Facial morphology	Facial morphology	5,388 European ancestry individuals	4,071 European ancestry individuals	European	5388	4071	9459
23028347	Table S5	rs9971100	10	104066661		(COL17A1)	5e-07	Facial morphology	Facial morphology	5,388 European ancestry individuals	4,071 European ancestry individuals	European	5388	4071	9459
23028347	Table S5	rs2274107	10	104078945		(COL17A1)	4.2e-07	Facial morphology	Facial morphology	5,388 European ancestry individuals	4,071 European ancestry individuals	European	5388	4071	9459
21348951	Table 2	rs1320448	10	104086316			1.8e-08	Left ventricular mass (LV mass) index	Heart failure risk and mortality	851 Old Order Amish individuals	1610 EA cases + 463 controls	European	851	2073	2924
22377632	TableS1	rs1320448	10	104086316			9.2e-13	Maternal transmission distortion	Transmission distortion	4728 offspring with both parents genotyped		European	4728	0	4728
22377632	TableS1	rs1320448	10	104086316			1.2e-15	Transmission distortion	Transmission distortion	4728 offspring with both parents genotyped		European	4728	0	4728
22377632	TableS1	rs1320448	10	104086316			1.2e-15	Transmission distortion	Transmission distortion	4728 offspring with both parents genotyped		European	4728	0	4728
23028347	Table S5	rs12358982	10	104094571			4.1e-07	Facial morphology	Facial morphology	5,388 European ancestry individuals	4,071 European ancestry individuals	European	5388	4071	9459
22377632	TableS1	rs17116568	10	104147218		(WDR96)	4.9e-10	Transmission distortion	Transmission distortion	4728 offspring with both parents genotyped		European	4728	0	4728
17554300	Webdata	rs7096068	10	104265628		(GSTO1)	3.9e-07	Coronary artery disease (CAD), combined control dataset, gender differentiated	Multiple traits (bipolar disorder, coronary artery disease, Crohn's disease, rheumatoid arthritis, T1D, T2D, hypertension)	1868 EA cases,2938 controls		European	4806	0	4806
23063622	TableS2	rs34400162	10	104275312		(GSTO2)	8.7e-10	HDL cholesterol	Lipid level measurements	66,240 individuals	25,282 individuals	European	66240	25282	91522
23063622	TableS2	rs34400162	10	104275312		(GSTO2)	1.9e-09	Triglycerides	Lipid level measurements	66,240 individuals	25,282 individuals	European	66240	25282	91522
22377632	TableS1	rs2282091	10	104314021		(ITPRIP)	7.8e-11	Transmission distortion	Transmission distortion	4728 offspring with both parents genotyped		European	4728	0	4728
22377632	TableS1	rs1556619	10	104563144			8e-07	Maternal transmission distortion	Transmission distortion	4728 offspring with both parents genotyped		European	4728	0	4728
22377632	TableS1	rs697191	10	105157489		(SORCS3)	1.8e-20	Maternal transmission distortion	Transmission distortion	4728 offspring with both parents genotyped		European	4728	0	4728
22377632	TableS1	rs697191	10	105157489		(SORCS3)	1.8e-20	Maternal transmission distortion	Transmission distortion	4728 offspring with both parents genotyped		European	4728	0	4728
22377632	TableS1	rs697191	10	105157489		(SORCS3)	1.5e-23	Transmission distortion	Transmission distortion	4728 offspring with both parents genotyped		European	4728	0	4728
22377632	TableS1	rs697191	10	105157489		(SORCS3)	1.5e-23	Transmission distortion	Transmission distortion	4728 offspring with both parents genotyped		European	4728	0	4728
22377632	TableS1	rs12268027	10	105625513			4.7e-18	Maternal transmission distortion	Transmission distortion	4728 offspring with both parents genotyped		European	4728	0	4728
22377632	TableS1	rs12268027	10	105625513			4.7e-18	Maternal transmission distortion	Transmission distortion	4728 offspring with both parents genotyped		European	4728	0	4728
22377632	TableS1	rs12268027	10	105625513			1e-18	Transmission distortion	Transmission distortion	4728 offspring with both parents genotyped		European	4728	0	4728
22377632	TableS1	rs12268027	10	105625513			1e-18	Transmission distortion	Transmission distortion	4728 offspring with both parents genotyped		European	4728	0	4728
21706340	Table 1	rs17119434	10	105745403			2.9e-09	Melanoma (skin cancer)	Skin cancer (melanoma)	156 EA cases from 34 high-risk pedigrees, 2150 EA controls		European	2340	0	2340
21706340	Table 1	rs17119461	10	105756594			7.2e-12	Melanoma (skin cancer)	Skin cancer (melanoma)	156 EA cases from 34 high-risk pedigrees, 2150 EA controls		European	2340	0	2340
21706340	Table 1	rs17119490	10	105763169			7.2e-12	Melanoma (skin cancer)	Skin cancer (melanoma)	156 EA cases from 34 high-risk pedigrees, 2150 EA controls		European	2340	0	2340
17554300	Webdata	rs7905911	10	106004880			3.6e-07	Type 2 diabetes, Hypertension, Coronary artery disease (CAD), combined case analysis	Multiple traits (bipolar disorder, coronary artery disease, Crohn's disease, rheumatoid arthritis, T1D, T2D, hypertension)	1868 EA cases,2938 controls		European	4806	0	4806
22377632	TableS1	rs12265647	10	106010861			7.6e-08	Maternal transmission distortion	Transmission distortion	4728 offspring with both parents genotyped		European	4728	0	4728
22377632	TableS1	rs1359645	10	106285899			1.1e-11	Transmission distortion	Transmission distortion	4728 offspring with both parents genotyped		European	4728	0	4728
17554300	Webdata	rs6584741	10	106345095			1.8e-08	Type 2 diabetes, combined control dataset	Multiple traits (bipolar disorder, coronary artery disease, Crohn's disease, rheumatoid arthritis, T1D, T2D, hypertension)	1868 EA cases,2938 controls		European	4806	0	4806
22197933	Table S1	rs821693	10	106360432			4.5e-10	Non-obstructive azoospermia	Non-obstructive azoospermia	981 cases of Han Chinese ancestry, 1657 controls of Han Chinese ancestry	1946 cases of Han Chinese ancestry, 4077 controls of Han Chinese ancestry	Asian	2638	6023	8661
19875614	Table S9	rs1358030	10	106363841			2e-09	Glycated Hemoglobin (HbA1c) in Type 1 Diabetics	Type I Diabetes	1304 EA diabetics	1382 EA diabetics, up to 37436 EA non-diabetics	European	1304	38818	40122
19875614	Table 3	rs1358030	10	106363841			2.2e-09	Glycated Hemoglobin (mean HbA1c) in Type 1 Diabetics	Type I Diabetes	1304 EA diabetics	1382 EA diabetics, up to 37436 EA non-diabetics	European	1304	38818	40122
19875614	Table 4	rs1358030	10	106363841			3.8e-10	Glycated Hemoglobin (repeated HbA1c) in Type 1 Diabetics	Type I Diabetes	1304 EA diabetics	1382 EA diabetics, up to 37436 EA non-diabetics	European	1304	38818	40122
22377632	TableS1	rs11192930	10	106508508			3.8e-14	Transmission distortion	Transmission distortion	4728 offspring with both parents genotyped		European	4728	0	4728
20887962	Table S5	rs17297851	10	106539666			2.3e-09	Adiponectin Concentrations (Log10(Total Adiponectin))	Adiponectin, in serum	4001 Korean individuals	2304 Korean individuals	Asian	4001	2304	6305
22843504	Table S2	rs7910584	10	106607970		(SORCS1)	7.1e-07	Autism spectrum disorders	Autism spectrum disorders	1,419 European ancestry cases from 1416 families	1,314 European ancestry cases from 1301 families	European	1419	1314	2733
23063622	TableS2	rs2756231	10	106706654		(SORCS1)	1.2e-07	Triglycerides	Lipid level measurements	66,240 individuals	25,282 individuals	European	66240	25282	91522
22661280	Table 5	rs10458732	10	106740646		(SORCS1)	4.6e-07	Secreted IFN-gamma response to smallpox vaccine	IFN? response to smallpox vaccine	537 EA individuals and 207 African-American individuals		Mixed	744	0	744
23063622	TableS2	rs11193085	10	106873848		(SORCS1)	9.1e-08	LDL cholesterol	Lipid level measurements	66,240 individuals	25,282 individuals	European	66240	25282	91522
23063622	TableS2	rs11193085	10	106873848		(SORCS1)	2.9e-07	Triglycerides	Lipid level measurements	66,240 individuals	25,282 individuals	European	66240	25282	91522
23063622	TableS2	rs12247406	10	106996746		(SORCS1)	2.4e-14	HDL cholesterol	Lipid level measurements	66,240 individuals	25,282 individuals	European	66240	25282	91522
23063622	TableS2	rs12247406	10	106996746		(SORCS1)	4.7e-08	Total cholesterol	Lipid level measurements	66,240 individuals	25,282 individuals	European	66240	25282	91522
23063622	TableS2	rs11813704	10	107102114		(SORCS1)	7.3e-08	LDL cholesterol	Lipid level measurements	66,240 individuals	25,282 individuals	European	66240	25282	91522
22377632	TableS1	rs7917903	10	107430284			7.8e-07	Transmission distortion	Transmission distortion	4728 offspring with both parents genotyped		European	4728	0	4728
22377632	TableS1	rs11193622	10	107698204			1.5e-07	Maternal transmission distortion	Transmission distortion	4728 offspring with both parents genotyped		European	4728	0	4728
22377632	TableS1	rs11193622	10	107698204			1.2e-07	Transmission distortion	Transmission distortion	4728 offspring with both parents genotyped		European	4728	0	4728
20081857	FullData	rs1360245	10	107833602			1.9e-07	2 hour glucose	Response to glucose and insulin	15234 European individuals	up to 30620 European individuals	European	15234	30620	45854
21355061	Full Scan	rs2551823	10	107839975			7.7e-07	Urinary albumin-to-creatinine ratio	Albuminuria, in urine	31580 EA individuals	31277 EA individuals	European	31580	31277	62857
22377632	TableS1	rs17123620	10	107944410			4e-17	Paternal transmission distortion	Transmission distortion	4728 offspring with both parents genotyped		European	4728	0	4728
22377632	TableS1	rs17123620	10	107944410			4e-17	Paternal transmission distortion	Transmission distortion	4728 offspring with both parents genotyped		European	4728	0	4728
22377632	TableS1	rs17123620	10	107944410			1.3e-21	Transmission distortion	Transmission distortion	4728 offspring with both parents genotyped		European	4728	0	4728
22377632	TableS1	rs17123620	10	107944410			1.3e-21	Transmission distortion	Transmission distortion	4728 offspring with both parents genotyped		European	4728	0	4728
23565138	Table1	rs2772129	10	108225952			8.7e-07	Social anxiety (ARBQ) in children	Anxiety (childhood anxiety)	2,810 European ancestry children	4,804 European ancestry children	European	2810	4804	7614
22968431	Table S38	rs914600	10	108561938			1e-07	Drug-induced liver injury-all DILI cases with valproic acid as the implicated drug	Drug-induced liver injury (>200 drugs included)	783 European ancestry cases, 3,001 European ancestry controls	307 European ancestry cases, 2,587 European ancestry controls	European	3784	2894	6678
20453840	TableS3	rs12265218	10	108862891			1.2e-07	Multiple sclerosis	Multiple sclerosis	882 Sardinian cases, 872 Sardinian controls	1775 Sardinian cases, 2005 Sardinian controls	European	1754	3780	5534
20228798	Table S4	rs4397768	10	109217487			6.8e-07	Ulcerative colitis	Ulcerative colitis	1043 German cases, 1703 German controls	2539 EA cases, 5428 EA controls	European	2746	7967	10713
21355061	Full Scan	rs12269684	10	109311906			7.7e-07	Urinary albumin-to-creatinine ratio	Albuminuria, in urine	31580 EA individuals	31277 EA individuals	European	31580	31277	62857
22377632	TableS1	rs10884760	10	109378488			1.2e-10	Transmission distortion	Transmission distortion	4728 offspring with both parents genotyped		European	4728	0	4728
20383146	Full Scan	rs2051107	10	109721785			1.7e-07	Cystatin C in serum	Chronic kidney disease (CKD) and renal traits	Up to 67093 EA individuals	Up to 22982 EA individuals	European	67093	22982	90075
20460270	Table2	rs17095355	10	109975992		(LOC100505933)	6.9e-09	Biliary atresia	Biliary atresia	200 Chinese cases, 481 Chinese controls	124 Chinese cases, 90 Chinese controls	Asian	681	214	895
20529293	Table5	rs7079291	10	111123010			5.5e-09	Platelet aggregation to epinephrine post-aspirin, in European ancestry	Platelet aggregation, pre-aspirin and post-aspirin	1231 EA samples, 846 AA samples: healthy individuals w/ family history of premature CAD		Mixed	2077	0	2077
20526338	Table 1	rs4311994	10	111143332			3.3e-11	Platelet aggregation in response to epinephrine	Platelet aggregation	Up to 3991 EA individuals	Up to 840 African American individuals	Mixed	3991	840	4831
20526338	Table 1	rs4311994	10	111143332			1.7e-08	Platelet aggregation in response to epinephrine EC50	Platelet aggregation	Up to 3991 EA individuals	Up to 840 African American individuals	Mixed	3991	840	4831
23468642	TableS3	rs2600121	10	111154072			1.1e-07	Myopia	Myopia	45771 individuals	8323 individuals	European	45771	8323	54094
23468642	TableS3	rs2686715	10	111154083			1.1e-07	Myopia	Myopia	45771 individuals	8323 individuals	European	45771	8323	54094
23468642	TableS3	rs2686716	10	111154243			1.7e-07	Myopia	Myopia	45771 individuals	8323 individuals	European	45771	8323	54094
20081858	FullData	rs17189569	10	111211193			1.1e-09	Fasting blood glucose	Glucose homeostasis traits (fasting glucose, fasting insulin, HOMA-B, HOMA-IR)	Up to 46186 EA individuals	up to 76558 EA individuals	European	46186	76558	122744
20081858	FullData	rs17189569	10	111211193			3.6e-07	HOMA-B	Glucose homeostasis traits (fasting glucose, fasting insulin, HOMA-B, HOMA-IR)	Up to 46186 EA individuals	up to 76558 EA individuals	European	46186	76558	122744
20081858	FullData	rs7099830	10	111211799			1.1e-09	Fasting blood glucose	Glucose homeostasis traits (fasting glucose, fasting insulin, HOMA-B, HOMA-IR)	Up to 46186 EA individuals	up to 76558 EA individuals	European	46186	76558	122744
20081858	FullData	rs7099830	10	111211799			3.3e-07	HOMA-B	Glucose homeostasis traits (fasting glucose, fasting insulin, HOMA-B, HOMA-IR)	Up to 46186 EA individuals	up to 76558 EA individuals	European	46186	76558	122744
20081858	FullData	rs12780861	10	111212053			1.1e-09	Fasting blood glucose	Glucose homeostasis traits (fasting glucose, fasting insulin, HOMA-B, HOMA-IR)	Up to 46186 EA individuals	up to 76558 EA individuals	European	46186	76558	122744
20081858	FullData	rs12780861	10	111212053			3.2e-07	HOMA-B	Glucose homeostasis traits (fasting glucose, fasting insulin, HOMA-B, HOMA-IR)	Up to 46186 EA individuals	up to 76558 EA individuals	European	46186	76558	122744
20081858	FullData	rs11595612	10	111212747			1.9e-09	Fasting blood glucose	Glucose homeostasis traits (fasting glucose, fasting insulin, HOMA-B, HOMA-IR)	Up to 46186 EA individuals	up to 76558 EA individuals	European	46186	76558	122744
20081858	FullData	rs11595612	10	111212747			5.1e-07	HOMA-B	Glucose homeostasis traits (fasting glucose, fasting insulin, HOMA-B, HOMA-IR)	Up to 46186 EA individuals	up to 76558 EA individuals	European	46186	76558	122744
22885924	Table S4	rs118137427	10	111217250			3.6e-09	Fasting blood glucose	Fasting glucose and insulin, and response to glucose in plasma	Up to 133,010 individuals		European	133010	0	133010
20081858	FullData	rs17775480	10	111219324			1.4e-08	Fasting blood glucose	Glucose homeostasis traits (fasting glucose, fasting insulin, HOMA-B, HOMA-IR)	Up to 46186 EA individuals	up to 76558 EA individuals	European	46186	76558	122744
20081858	FullData	rs17775480	10	111219324			3.3e-07	HOMA-B	Glucose homeostasis traits (fasting glucose, fasting insulin, HOMA-B, HOMA-IR)	Up to 46186 EA individuals	up to 76558 EA individuals	European	46186	76558	122744
20081858	FullData	rs11598008	10	111221933			2.5e-10	Fasting blood glucose	Glucose homeostasis traits (fasting glucose, fasting insulin, HOMA-B, HOMA-IR)	Up to 46186 EA individuals	up to 76558 EA individuals	European	46186	76558	122744
20081858	FullData	rs11598008	10	111221933			2.3e-07	HOMA-B	Glucose homeostasis traits (fasting glucose, fasting insulin, HOMA-B, HOMA-IR)	Up to 46186 EA individuals	up to 76558 EA individuals	European	46186	76558	122744
20081858	FullData	rs1335715	10	111222319			2e-10	Fasting blood glucose	Glucose homeostasis traits (fasting glucose, fasting insulin, HOMA-B, HOMA-IR)	Up to 46186 EA individuals	up to 76558 EA individuals	European	46186	76558	122744
20081858	FullData	rs11598724	10	111223231			2.4e-10	Fasting blood glucose	Glucose homeostasis traits (fasting glucose, fasting insulin, HOMA-B, HOMA-IR)	Up to 46186 EA individuals	up to 76558 EA individuals	European	46186	76558	122744
20081858	FullData	rs11598724	10	111223231			2.4e-07	HOMA-B	Glucose homeostasis traits (fasting glucose, fasting insulin, HOMA-B, HOMA-IR)	Up to 46186 EA individuals	up to 76558 EA individuals	European	46186	76558	122744
20081858	FullData	rs12769195	10	111226630			2.7e-10	Fasting blood glucose	Glucose homeostasis traits (fasting glucose, fasting insulin, HOMA-B, HOMA-IR)	Up to 46186 EA individuals	up to 76558 EA individuals	European	46186	76558	122744
20081858	FullData	rs12769195	10	111226630			2.6e-07	HOMA-B	Glucose homeostasis traits (fasting glucose, fasting insulin, HOMA-B, HOMA-IR)	Up to 46186 EA individuals	up to 76558 EA individuals	European	46186	76558	122744
20081858	FullData	rs11817468	10	111227839			2.9e-10	Fasting blood glucose	Glucose homeostasis traits (fasting glucose, fasting insulin, HOMA-B, HOMA-IR)	Up to 46186 EA individuals	up to 76558 EA individuals	European	46186	76558	122744
20081858	FullData	rs1889746	10	111228166			2.2e-10	Fasting blood glucose	Glucose homeostasis traits (fasting glucose, fasting insulin, HOMA-B, HOMA-IR)	Up to 46186 EA individuals	up to 76558 EA individuals	European	46186	76558	122744
20081858	FullData	rs1889746	10	111228166			2.9e-07	HOMA-B	Glucose homeostasis traits (fasting glucose, fasting insulin, HOMA-B, HOMA-IR)	Up to 46186 EA individuals	up to 76558 EA individuals	European	46186	76558	122744
20081858	FullData	rs17128623	10	111237115			1.7e-10	Fasting blood glucose	Glucose homeostasis traits (fasting glucose, fasting insulin, HOMA-B, HOMA-IR)	Up to 46186 EA individuals	up to 76558 EA individuals	European	46186	76558	122744
20081858	FullData	rs17128623	10	111237115			2.2e-07	HOMA-B	Glucose homeostasis traits (fasting glucose, fasting insulin, HOMA-B, HOMA-IR)	Up to 46186 EA individuals	up to 76558 EA individuals	European	46186	76558	122744
23424626	Table 4	rs11195485	10	111244059			9.6e-07	Age at natural menopause	Age at menarche and age at natural menopause	4159 African-Amer women (Menarche); 1860 African-Amer women (Menopause)		African	6019	0	6019
20081858	FullData	rs12780993	10	111249500			1.4e-10	Fasting blood glucose	Glucose homeostasis traits (fasting glucose, fasting insulin, HOMA-B, HOMA-IR)	Up to 46186 EA individuals	up to 76558 EA individuals	European	46186	76558	122744
20081858	FullData	rs12780993	10	111249500			1.8e-07	HOMA-B	Glucose homeostasis traits (fasting glucose, fasting insulin, HOMA-B, HOMA-IR)	Up to 46186 EA individuals	up to 76558 EA individuals	European	46186	76558	122744
20081858	FullData	rs7100417	10	111249666			1.5e-10	Fasting blood glucose	Glucose homeostasis traits (fasting glucose, fasting insulin, HOMA-B, HOMA-IR)	Up to 46186 EA individuals	up to 76558 EA individuals	European	46186	76558	122744
20081858	FullData	rs7100417	10	111249666			1.8e-07	HOMA-B	Glucose homeostasis traits (fasting glucose, fasting insulin, HOMA-B, HOMA-IR)	Up to 46186 EA individuals	up to 76558 EA individuals	European	46186	76558	122744
20081858	FullData	rs7896901	10	111250601			7.8e-07	Fasting blood glucose	Glucose homeostasis traits (fasting glucose, fasting insulin, HOMA-B, HOMA-IR)	Up to 46186 EA individuals	up to 76558 EA individuals	European	46186	76558	122744
20081858	FullData	rs12768852	10	111250758			7.5e-11	Fasting blood glucose	Glucose homeostasis traits (fasting glucose, fasting insulin, HOMA-B, HOMA-IR)	Up to 46186 EA individuals	up to 76558 EA individuals	European	46186	76558	122744
20081858	FullData	rs12768852	10	111250758			6.3e-07	HOMA-B	Glucose homeostasis traits (fasting glucose, fasting insulin, HOMA-B, HOMA-IR)	Up to 46186 EA individuals	up to 76558 EA individuals	European	46186	76558	122744
20081858	FullData	rs7098315	10	111254105			1.8e-10	Fasting blood glucose	Glucose homeostasis traits (fasting glucose, fasting insulin, HOMA-B, HOMA-IR)	Up to 46186 EA individuals	up to 76558 EA individuals	European	46186	76558	122744
20081858	FullData	rs7098315	10	111254105			1.4e-07	HOMA-B	Glucose homeostasis traits (fasting glucose, fasting insulin, HOMA-B, HOMA-IR)	Up to 46186 EA individuals	up to 76558 EA individuals	European	46186	76558	122744
20081858	FullData	rs11599394	10	111254379			1.8e-10	Fasting blood glucose	Glucose homeostasis traits (fasting glucose, fasting insulin, HOMA-B, HOMA-IR)	Up to 46186 EA individuals	up to 76558 EA individuals	European	46186	76558	122744
20081858	FullData	rs11599394	10	111254379			1.4e-07	HOMA-B	Glucose homeostasis traits (fasting glucose, fasting insulin, HOMA-B, HOMA-IR)	Up to 46186 EA individuals	up to 76558 EA individuals	European	46186	76558	122744
20081858	FullData	rs17128645	10	111255551			2.1e-10	Fasting blood glucose	Glucose homeostasis traits (fasting glucose, fasting insulin, HOMA-B, HOMA-IR)	Up to 46186 EA individuals	up to 76558 EA individuals	European	46186	76558	122744
20081858	FullData	rs17128645	10	111255551			7.9e-07	HOMA-B	Glucose homeostasis traits (fasting glucose, fasting insulin, HOMA-B, HOMA-IR)	Up to 46186 EA individuals	up to 76558 EA individuals	European	46186	76558	122744
20081858	FullData	rs10885116	10	111260664			5.2e-11	Fasting blood glucose	Glucose homeostasis traits (fasting glucose, fasting insulin, HOMA-B, HOMA-IR)	Up to 46186 EA individuals	up to 76558 EA individuals	European	46186	76558	122744
20081858	FullData	rs10885116	10	111260664			4.4e-07	HOMA-B	Glucose homeostasis traits (fasting glucose, fasting insulin, HOMA-B, HOMA-IR)	Up to 46186 EA individuals	up to 76558 EA individuals	European	46186	76558	122744
20081858	FullData	rs11195496	10	111261773			1.6e-10	Fasting blood glucose	Glucose homeostasis traits (fasting glucose, fasting insulin, HOMA-B, HOMA-IR)	Up to 46186 EA individuals	up to 76558 EA individuals	European	46186	76558	122744
20081858	FullData	rs11195496	10	111261773			1.2e-07	HOMA-B	Glucose homeostasis traits (fasting glucose, fasting insulin, HOMA-B, HOMA-IR)	Up to 46186 EA individuals	up to 76558 EA individuals	European	46186	76558	122744
20081858	FullData	rs4287275	10	111262555			1.6e-10	Fasting blood glucose	Glucose homeostasis traits (fasting glucose, fasting insulin, HOMA-B, HOMA-IR)	Up to 46186 EA individuals	up to 76558 EA individuals	European	46186	76558	122744
20081858	FullData	rs4287275	10	111262555			1.3e-07	HOMA-B	Glucose homeostasis traits (fasting glucose, fasting insulin, HOMA-B, HOMA-IR)	Up to 46186 EA individuals	up to 76558 EA individuals	European	46186	76558	122744
20081858	FullData	rs10885117	10	111262797			1.5e-10	Fasting blood glucose	Glucose homeostasis traits (fasting glucose, fasting insulin, HOMA-B, HOMA-IR)	Up to 46186 EA individuals	up to 76558 EA individuals	European	46186	76558	122744
20081858	FullData	rs10787312	10	111264208			1.1e-11	Fasting blood glucose	Glucose homeostasis traits (fasting glucose, fasting insulin, HOMA-B, HOMA-IR)	Up to 46186 EA individuals	up to 76558 EA individuals	European	46186	76558	122744
20081858	FullData	rs7911807	10	111264649			1.5e-10	Fasting blood glucose	Glucose homeostasis traits (fasting glucose, fasting insulin, HOMA-B, HOMA-IR)	Up to 46186 EA individuals	up to 76558 EA individuals	European	46186	76558	122744
20081858	FullData	rs10509938	10	111268859			1.3e-10	Fasting blood glucose	Glucose homeostasis traits (fasting glucose, fasting insulin, HOMA-B, HOMA-IR)	Up to 46186 EA individuals	up to 76558 EA individuals	European	46186	76558	122744
20081858	FullData	rs10509938	10	111268859			2.5e-07	HOMA-B	Glucose homeostasis traits (fasting glucose, fasting insulin, HOMA-B, HOMA-IR)	Up to 46186 EA individuals	up to 76558 EA individuals	European	46186	76558	122744
20081858	FullData	rs10885119	10	111269201			5.4e-09	Fasting blood glucose	Glucose homeostasis traits (fasting glucose, fasting insulin, HOMA-B, HOMA-IR)	Up to 46186 EA individuals	up to 76558 EA individuals	European	46186	76558	122744
20081858	FullData	rs10509937	10	111269303			8.7e-11	Fasting blood glucose	Glucose homeostasis traits (fasting glucose, fasting insulin, HOMA-B, HOMA-IR)	Up to 46186 EA individuals	up to 76558 EA individuals	European	46186	76558	122744
20081858	FullData	rs4548554	10	111269619			1.2e-10	Fasting blood glucose	Glucose homeostasis traits (fasting glucose, fasting insulin, HOMA-B, HOMA-IR)	Up to 46186 EA individuals	up to 76558 EA individuals	European	46186	76558	122744
20081858	FullData	rs4258313	10	111272640			3.2e-10	Fasting blood glucose	Glucose homeostasis traits (fasting glucose, fasting insulin, HOMA-B, HOMA-IR)	Up to 46186 EA individuals	up to 76558 EA individuals	European	46186	76558	122744
20081858	FullData	rs10787315	10	111272968			1.8e-10	Fasting blood glucose	Glucose homeostasis traits (fasting glucose, fasting insulin, HOMA-B, HOMA-IR)	Up to 46186 EA individuals	up to 76558 EA individuals	European	46186	76558	122744
20081858	FullData	rs10787316	10	111273233			1.1e-10	Fasting blood glucose	Glucose homeostasis traits (fasting glucose, fasting insulin, HOMA-B, HOMA-IR)	Up to 46186 EA individuals	up to 76558 EA individuals	European	46186	76558	122744
20081858	FullData	rs7071574	10	111273370			1.2e-10	Fasting blood glucose	Glucose homeostasis traits (fasting glucose, fasting insulin, HOMA-B, HOMA-IR)	Up to 46186 EA individuals	up to 76558 EA individuals	European	46186	76558	122744
20081858	FullData	rs7071574	10	111273370			3.7e-07	HOMA-B	Glucose homeostasis traits (fasting glucose, fasting insulin, HOMA-B, HOMA-IR)	Up to 46186 EA individuals	up to 76558 EA individuals	European	46186	76558	122744
20081858	FullData	rs12255945	10	111273466			1.2e-10	Fasting blood glucose	Glucose homeostasis traits (fasting glucose, fasting insulin, HOMA-B, HOMA-IR)	Up to 46186 EA individuals	up to 76558 EA individuals	European	46186	76558	122744
20081858	FullData	rs12255945	10	111273466			3.9e-07	HOMA-B	Glucose homeostasis traits (fasting glucose, fasting insulin, HOMA-B, HOMA-IR)	Up to 46186 EA individuals	up to 76558 EA individuals	European	46186	76558	122744
20081858	FullData	rs4918635	10	111276466			1.4e-10	Fasting blood glucose	Glucose homeostasis traits (fasting glucose, fasting insulin, HOMA-B, HOMA-IR)	Up to 46186 EA individuals	up to 76558 EA individuals	European	46186	76558	122744
20081858	FullData	rs12784552	10	111276596			1.1e-10	Fasting blood glucose	Glucose homeostasis traits (fasting glucose, fasting insulin, HOMA-B, HOMA-IR)	Up to 46186 EA individuals	up to 76558 EA individuals	European	46186	76558	122744
20081858	FullData	rs12784552	10	111276596			3.8e-07	HOMA-B	Glucose homeostasis traits (fasting glucose, fasting insulin, HOMA-B, HOMA-IR)	Up to 46186 EA individuals	up to 76558 EA individuals	European	46186	76558	122744
20081858	FullData	rs10885120	10	111278466			3.4e-10	Fasting blood glucose	Glucose homeostasis traits (fasting glucose, fasting insulin, HOMA-B, HOMA-IR)	Up to 46186 EA individuals	up to 76558 EA individuals	European	46186	76558	122744
22885924	Table S2e	rs11195502	10	111279909			9e-20	Fasting blood glucose	Fasting glucose and insulin, and response to glucose in plasma	Up to 133,010 individuals		European	133010	0	133010
22885924	Table S2e	rs11195502	10	111279909			9e-20	Fasting blood glucose	Fasting glucose and insulin, and response to glucose in plasma	Up to 133,010 individuals		European	133010	0	133010
20081858	FullData	rs11195502	10	111279909			4.8e-11	Fasting blood glucose	Glucose homeostasis traits (fasting glucose, fasting insulin, HOMA-B, HOMA-IR)	Up to 46186 EA individuals	up to 76558 EA individuals	European	46186	76558	122744
20081858	FullData	rs11195502	10	111279909			4.8e-07	HOMA-B	Glucose homeostasis traits (fasting glucose, fasting insulin, HOMA-B, HOMA-IR)	Up to 46186 EA individuals	up to 76558 EA individuals	European	46186	76558	122744
22885924	Table S2e	rs10885122	10	111282335			6.3e-17	Fasting blood glucose	Fasting glucose and insulin, and response to glucose in plasma	Up to 133,010 individuals		European	133010	0	133010
22885924	Table S2e	rs10885122	10	111282335			6.3e-17	Fasting blood glucose	Fasting glucose and insulin, and response to glucose in plasma	Up to 133,010 individuals		European	133010	0	133010
20081858	Table 1	rs10885122	10	111282335			2.9e-16	Fasting blood glucose	Glucose homeostasis traits (fasting glucose, fasting insulin, HOMA-B, HOMA-IR)	Up to 46186 EA individuals	up to 76558 EA individuals	European	46186	76558	122744
20081858	Table 1	rs10885122	10	111282335			2.9e-16	Fasting blood glucose	Glucose homeostasis traits (fasting glucose, fasting insulin, HOMA-B, HOMA-IR)	Up to 46186 EA individuals	up to 76558 EA individuals	European	46186	76558	122744
22581228	Table S2	rs10885122	10	111282335			1.9e-07	Fasting blood glucose	Fasting glycemic traits and insulin resistance	Up to 58,074 European ancestry individuals	Up tp 38,422 European ancestry individuals	European	58074	38422	96496
20081858	FullData	rs10885123	10	111288563			9.8e-10	Fasting blood glucose	Glucose homeostasis traits (fasting glucose, fasting insulin, HOMA-B, HOMA-IR)	Up to 46186 EA individuals	up to 76558 EA individuals	European	46186	76558	122744
20694013	Table S1	rs10749071	10	111334279			1.2e-16	Meningococcal disease	Meningococcal disease	475 UK EA cases, 4703 UK controls	514 Western European cases, 814 Western European controls, 415 Spanish cases, 537 Spanish controls	European	5178	2280	7458
20694013	Table S1	rs10749071	10	111334279			1.2e-16	Meningococcal disease	Meningococcal disease	475 UK EA cases, 4703 UK controls	514 Western European cases, 814 Western European controls, 415 Spanish cases, 537 Spanish controls	European	5178	2280	7458
17554300	Webdata	rs7902500	10	111973621			1.1e-08	Type 2 diabetes, combined control dataset	Multiple traits (bipolar disorder, coronary artery disease, Crohn's disease, rheumatoid arthritis, T1D, T2D, hypertension)	1868 EA cases,2938 controls		European	4806	0	4806
20686565	FullScan	rs2792744	10	112142660			3.6e-07	HDL cholesterol	Lipid level measurements	Up to 100184 EA individuals	9705 South Asians, 15046 East Asians, 8061 African Americans, 7063 Europeans	Mixed	100184	39875	140059
20686565	FullScan	rs2792744	10	112142660			2.2e-08	LDL cholesterol	Lipid level measurements	Up to 100184 EA individuals	9705 South Asians, 15046 East Asians, 8061 African Americans, 7063 Europeans	Mixed	100184	39875	140059
20686565	FullScan	rs2792744	10	112142660			7.2e-10	Total cholesterol	Lipid level measurements	Up to 100184 EA individuals	9705 South Asians, 15046 East Asians, 8061 African Americans, 7063 Europeans	Mixed	100184	39875	140059
20686565	FullScan	rs1129555	10	112150963		(GPAM)	4.1e-07	HDL cholesterol	Lipid level measurements	Up to 100184 EA individuals	9705 South Asians, 15046 East Asians, 8061 African Americans, 7063 Europeans	Mixed	100184	39875	140059
20686565	Table S19	rs1129555	10	112150963		(GPAM)	1e-09	LDL cholesterol	Lipid level measurements	Up to 100184 EA individuals	9705 South Asians, 15046 East Asians, 8061 African Americans, 7063 Europeans	Mixed	100184	39875	140059
20686565	FullScan	rs1129555	10	112150963		(GPAM)	2.7e-10	Total cholesterol	Lipid level measurements	Up to 100184 EA individuals	9705 South Asians, 15046 East Asians, 8061 African Americans, 7063 Europeans	Mixed	100184	39875	140059
20686565	FullScan	rs2297991	10	112153464		(GPAM)	6.5e-07	HDL cholesterol	Lipid level measurements	Up to 100184 EA individuals	9705 South Asians, 15046 East Asians, 8061 African Americans, 7063 Europeans	Mixed	100184	39875	140059
20686565	FullScan	rs2297991	10	112153464		(GPAM)	6.8e-09	LDL cholesterol	Lipid level measurements	Up to 100184 EA individuals	9705 South Asians, 15046 East Asians, 8061 African Americans, 7063 Europeans	Mixed	100184	39875	140059
20686565	FullScan	rs2297991	10	112153464		(GPAM)	4e-10	Total cholesterol	Lipid level measurements	Up to 100184 EA individuals	9705 South Asians, 15046 East Asians, 8061 African Americans, 7063 Europeans	Mixed	100184	39875	140059
20686565	FullScan	rs1807800	10	112153794		(GPAM)	7.1e-09	LDL cholesterol	Lipid level measurements	Up to 100184 EA individuals	9705 South Asians, 15046 East Asians, 8061 African Americans, 7063 Europeans	Mixed	100184	39875	140059
20686565	FullScan	rs1807800	10	112153794		(GPAM)	5.1e-10	Total cholesterol	Lipid level measurements	Up to 100184 EA individuals	9705 South Asians, 15046 East Asians, 8061 African Americans, 7063 Europeans	Mixed	100184	39875	140059
20686565	FullScan	rs2803608	10	112156544		(GPAM)	2.9e-07	HDL cholesterol	Lipid level measurements	Up to 100184 EA individuals	9705 South Asians, 15046 East Asians, 8061 African Americans, 7063 Europeans	Mixed	100184	39875	140059
20686565	FullScan	rs2803608	10	112156544		(GPAM)	4.6e-09	LDL cholesterol	Lipid level measurements	Up to 100184 EA individuals	9705 South Asians, 15046 East Asians, 8061 African Americans, 7063 Europeans	Mixed	100184	39875	140059
20686565	FullScan	rs2803608	10	112156544		(GPAM)	5.1e-10	Total cholesterol	Lipid level measurements	Up to 100184 EA individuals	9705 South Asians, 15046 East Asians, 8061 African Americans, 7063 Europeans	Mixed	100184	39875	140059
20686565	FullScan	rs2254537	10	112157327		(GPAM)	2.6e-07	HDL cholesterol	Lipid level measurements	Up to 100184 EA individuals	9705 South Asians, 15046 East Asians, 8061 African Americans, 7063 Europeans	Mixed	100184	39875	140059
20686565	FullScan	rs2254537	10	112157327		(GPAM)	3.8e-08	LDL cholesterol	Lipid level measurements	Up to 100184 EA individuals	9705 South Asians, 15046 East Asians, 8061 African Americans, 7063 Europeans	Mixed	100184	39875	140059
20686565	FullScan	rs2254537	10	112157327		(GPAM)	2.2e-09	Total cholesterol	Lipid level measurements	Up to 100184 EA individuals	9705 South Asians, 15046 East Asians, 8061 African Americans, 7063 Europeans	Mixed	100184	39875	140059
20686565	FullScan	rs2250802	10	112161596		(GPAM)	2.2e-07	HDL cholesterol	Lipid level measurements	Up to 100184 EA individuals	9705 South Asians, 15046 East Asians, 8061 African Americans, 7063 Europeans	Mixed	100184	39875	140059
20686565	FullScan	rs2250802	10	112161596		(GPAM)	5.5e-09	LDL cholesterol	Lipid level measurements	Up to 100184 EA individuals	9705 South Asians, 15046 East Asians, 8061 African Americans, 7063 Europeans	Mixed	100184	39875	140059
20686565	FullScan	rs2250802	10	112161596		(GPAM)	3.8e-10	Total cholesterol	Lipid level measurements	Up to 100184 EA individuals	9705 South Asians, 15046 East Asians, 8061 African Americans, 7063 Europeans	Mixed	100184	39875	140059
20686565	FullScan	rs2792735	10	112162067		(GPAM)	3.1e-07	HDL cholesterol	Lipid level measurements	Up to 100184 EA individuals	9705 South Asians, 15046 East Asians, 8061 African Americans, 7063 Europeans	Mixed	100184	39875	140059
20686565	FullScan	rs2792735	10	112162067		(GPAM)	6.6e-09	LDL cholesterol	Lipid level measurements	Up to 100184 EA individuals	9705 South Asians, 15046 East Asians, 8061 African Americans, 7063 Europeans	Mixed	100184	39875	140059
20686565	FullScan	rs2792735	10	112162067		(GPAM)	3.4e-10	Total cholesterol	Lipid level measurements	Up to 100184 EA individuals	9705 South Asians, 15046 East Asians, 8061 African Americans, 7063 Europeans	Mixed	100184	39875	140059
20686565	FullScan	rs2803616	10	112169145		(GPAM)	8e-07	LDL cholesterol	Lipid level measurements	Up to 100184 EA individuals	9705 South Asians, 15046 East Asians, 8061 African Americans, 7063 Europeans	Mixed	100184	39875	140059
20686565	FullScan	rs2255141	10	112174128		(GPAM)	3e-07	HDL cholesterol	Lipid level measurements	Up to 100184 EA individuals	9705 South Asians, 15046 East Asians, 8061 African Americans, 7063 Europeans	Mixed	100184	39875	140059
20686565	Table S11	rs2255141	10	112174128		(GPAM)	2e-09	LDL cholesterol	Lipid level measurements	Up to 100184 EA individuals	9705 South Asians, 15046 East Asians, 8061 African Americans, 7063 Europeans	Mixed	100184	39875	140059
20686565	Table S19	rs2255141	10	112174128		(GPAM)	7.5e-11	Total cholesterol	Lipid level measurements	Up to 100184 EA individuals	9705 South Asians, 15046 East Asians, 8061 African Americans, 7063 Europeans	Mixed	100184	39875	140059
20686565	FullScan	rs2803619	10	112174626		(GPAM)	2.7e-07	HDL cholesterol	Lipid level measurements	Up to 100184 EA individuals	9705 South Asians, 15046 East Asians, 8061 African Americans, 7063 Europeans	Mixed	100184	39875	140059
20686565	FullScan	rs2803619	10	112174626		(GPAM)	4.6e-09	LDL cholesterol	Lipid level measurements	Up to 100184 EA individuals	9705 South Asians, 15046 East Asians, 8061 African Americans, 7063 Europeans	Mixed	100184	39875	140059
20686565	FullScan	rs2803619	10	112174626		(GPAM)	4.2e-10	Total cholesterol	Lipid level measurements	Up to 100184 EA individuals	9705 South Asians, 15046 East Asians, 8061 African Americans, 7063 Europeans	Mixed	100184	39875	140059
20686565	FullScan	rs2255400	10	112176486		(GPAM)	4.4e-07	HDL cholesterol	Lipid level measurements	Up to 100184 EA individuals	9705 South Asians, 15046 East Asians, 8061 African Americans, 7063 Europeans	Mixed	100184	39875	140059
20686565	FullScan	rs2255400	10	112176486		(GPAM)	5.3e-09	LDL cholesterol	Lipid level measurements	Up to 100184 EA individuals	9705 South Asians, 15046 East Asians, 8061 African Americans, 7063 Europeans	Mixed	100184	39875	140059
20686565	FullScan	rs2255400	10	112176486		(GPAM)	6.6e-10	Total cholesterol	Lipid level measurements	Up to 100184 EA individuals	9705 South Asians, 15046 East Asians, 8061 African Americans, 7063 Europeans	Mixed	100184	39875	140059
20686565	FullScan	rs2487294	10	112178183		(GPAM)	5.2e-07	HDL cholesterol	Lipid level measurements	Up to 100184 EA individuals	9705 South Asians, 15046 East Asians, 8061 African Americans, 7063 Europeans	Mixed	100184	39875	140059
20686565	FullScan	rs2487294	10	112178183		(GPAM)	2.4e-09	LDL cholesterol	Lipid level measurements	Up to 100184 EA individuals	9705 South Asians, 15046 East Asians, 8061 African Americans, 7063 Europeans	Mixed	100184	39875	140059
20686565	FullScan	rs2487294	10	112178183		(GPAM)	2.7e-10	Total cholesterol	Lipid level measurements	Up to 100184 EA individuals	9705 South Asians, 15046 East Asians, 8061 African Americans, 7063 Europeans	Mixed	100184	39875	140059
20686565	FullScan	rs2803621	10	112179826		(GPAM)	4.9e-07	HDL cholesterol	Lipid level measurements	Up to 100184 EA individuals	9705 South Asians, 15046 East Asians, 8061 African Americans, 7063 Europeans	Mixed	100184	39875	140059
20686565	FullScan	rs2803621	10	112179826		(GPAM)	2.7e-09	LDL cholesterol	Lipid level measurements	Up to 100184 EA individuals	9705 South Asians, 15046 East Asians, 8061 African Americans, 7063 Europeans	Mixed	100184	39875	140059
20686565	FullScan	rs2803621	10	112179826		(GPAM)	2.6e-10	Total cholesterol	Lipid level measurements	Up to 100184 EA individuals	9705 South Asians, 15046 East Asians, 8061 African Americans, 7063 Europeans	Mixed	100184	39875	140059
20686565	FullScan	rs2792751	10	112180571		(GPAM)	4e-07	HDL cholesterol	Lipid level measurements	Up to 100184 EA individuals	9705 South Asians, 15046 East Asians, 8061 African Americans, 7063 Europeans	Mixed	100184	39875	140059
20686565	FullScan	rs2792751	10	112180571		(GPAM)	4.4e-09	LDL cholesterol	Lipid level measurements	Up to 100184 EA individuals	9705 South Asians, 15046 East Asians, 8061 African Americans, 7063 Europeans	Mixed	100184	39875	140059
20686565	FullScan	rs2792751	10	112180571		(GPAM)	4.1e-10	Total cholesterol	Lipid level measurements	Up to 100184 EA individuals	9705 South Asians, 15046 East Asians, 8061 African Americans, 7063 Europeans	Mixed	100184	39875	140059
20686565	FullScan	rs2419604	10	112184513			6.1e-07	HDL cholesterol	Lipid level measurements	Up to 100184 EA individuals	9705 South Asians, 15046 East Asians, 8061 African Americans, 7063 Europeans	Mixed	100184	39875	140059
20686565	FullScan	rs2419604	10	112184513			3.9e-09	LDL cholesterol	Lipid level measurements	Up to 100184 EA individuals	9705 South Asians, 15046 East Asians, 8061 African Americans, 7063 Europeans	Mixed	100184	39875	140059
20686565	Table S5	rs2419604	10	112184513			5e-10	Total cholesterol	Lipid level measurements	Up to 100184 EA individuals	9705 South Asians, 15046 East Asians, 8061 African Americans, 7063 Europeans	Mixed	100184	39875	140059
20686565	FullScan	rs10787429	10	112189906			8.1e-07	HDL cholesterol	Lipid level measurements	Up to 100184 EA individuals	9705 South Asians, 15046 East Asians, 8061 African Americans, 7063 Europeans	Mixed	100184	39875	140059
20686565	FullScan	rs10787429	10	112189906			7.9e-09	LDL cholesterol	Lipid level measurements	Up to 100184 EA individuals	9705 South Asians, 15046 East Asians, 8061 African Americans, 7063 Europeans	Mixed	100184	39875	140059
20686565	FullScan	rs10787429	10	112189906			9.9e-10	Total cholesterol	Lipid level measurements	Up to 100184 EA individuals	9705 South Asians, 15046 East Asians, 8061 African Americans, 7063 Europeans	Mixed	100184	39875	140059
20686565	FullScan	rs7096937	10	112190660			8.8e-07	HDL cholesterol	Lipid level measurements	Up to 100184 EA individuals	9705 South Asians, 15046 East Asians, 8061 African Americans, 7063 Europeans	Mixed	100184	39875	140059
20686565	FullScan	rs7096937	10	112190660			4.4e-09	LDL cholesterol	Lipid level measurements	Up to 100184 EA individuals	9705 South Asians, 15046 East Asians, 8061 African Americans, 7063 Europeans	Mixed	100184	39875	140059
20686565	FullScan	rs7096937	10	112190660			8.8e-10	Total cholesterol	Lipid level measurements	Up to 100184 EA individuals	9705 South Asians, 15046 East Asians, 8061 African Americans, 7063 Europeans	Mixed	100184	39875	140059
20686565	FullScan	rs7084039	10	112191617			7.8e-07	LDL cholesterol	Lipid level measurements	Up to 100184 EA individuals	9705 South Asians, 15046 East Asians, 8061 African Americans, 7063 Europeans	Mixed	100184	39875	140059
21076409	Table 1	rs7342028	10	112719503		(VTI1A)	5e-10	QRS interval	ECG (Electrocardiogram measurements), QRS interval	40407 EA individuals	7170 EA individuals	European	40407	7170	47577
23143601	Table 2	rs7086803	10	112738717		(VTI1A)	1.2e-11	Lung cancer (adenocarcinoma) in never-smoking women	Lung cancer in never-smoking women	5,510 East Asian ancestry cases, 4,544 East Asian ancestry controls	1,099 East Asian ancestry cases, 2,913 East Asian ancestry controls	Asian	10054	4012	14066
23143601	Table 2	rs7086803	10	112738717		(VTI1A)	7.1e-07	Lung cancer (squamous lung carcinoma) in never-smoking women	Lung cancer in never-smoking women	5,510 East Asian ancestry cases, 4,544 East Asian ancestry controls	1,099 East Asian ancestry cases, 2,913 East Asian ancestry controls	Asian	10054	4012	14066
23143601	Table 1	rs7086803	10	112738717		(VTI1A)	3.5e-18	Lung cancer in never-smoking women	Lung cancer in never-smoking women	5,510 East Asian ancestry cases, 4,544 East Asian ancestry controls	1,099 East Asian ancestry cases, 2,913 East Asian ancestry controls	Asian	10054	4012	14066
23143601	Table 1	rs7086803	10	112738717		(VTI1A)	3.5e-18	Lung cancer in never-smoking women	Lung cancer in never-smoking women	5,510 East Asian ancestry cases, 4,544 East Asian ancestry controls	1,099 East Asian ancestry cases, 2,913 East Asian ancestry controls	Asian	10054	4012	14066
23063622	TableS2	rs1006725	10	112970444		(TCF7L2)	6.2e-07	LDL cholesterol	Lipid level measurements	66,240 individuals	25,282 individuals	European	66240	25282	91522
17554300	Webdata	rs7917983	10	112973123		(TCF7L2)	4.8e-10	Type 2 diabetes, combined control dataset	Multiple traits (bipolar disorder, coronary artery disease, Crohn's disease, rheumatoid arthritis, T1D, T2D, hypertension)	1868 EA cases,2938 controls		European	4806	0	4806
17554300	Webdata	rs7901275	10	112973147		(TCF7L2)	3.7e-10	Type 2 diabetes, combined control dataset	Multiple traits (bipolar disorder, coronary artery disease, Crohn's disease, rheumatoid arthritis, T1D, T2D, hypertension)	1868 EA cases,2938 controls		European	4806	0	4806
17554300	Webdata	rs4074720	10	112988738		(TCF7L2)	5.2e-11	Type 2 diabetes	Multiple traits (bipolar disorder, coronary artery disease, Crohn's disease, rheumatoid arthritis, T1D, T2D, hypertension)	1868 EA cases,2938 controls		European	4806	0	4806
20081857	FullData	rs17747324	10	112992744		(TCF7L2)	2.8e-07	2 hour glucose	Response to glucose and insulin	15234 European individuals	up to 30620 European individuals	European	15234	30620	45854
20081858	FullData	rs17747324	10	112992744		(TCF7L2)	6.5e-08	Fasting blood glucose	Glucose homeostasis traits (fasting glucose, fasting insulin, HOMA-B, HOMA-IR)	Up to 46186 EA individuals	up to 76558 EA individuals	European	46186	76558	122744
20081858	FullData	rs17747324	10	112992744		(TCF7L2)	1.2e-07	HOMA-B	Glucose homeostasis traits (fasting glucose, fasting insulin, HOMA-B, HOMA-IR)	Up to 46186 EA individuals	up to 76558 EA individuals	European	46186	76558	122744
20081857	FullData	rs7901695	10	112994329		(TCF7L2)	3e-07	2 hour glucose	Response to glucose and insulin	15234 European individuals	up to 30620 European individuals	European	15234	30620	45854
23670970	Table3	rs7901695	10	112994329		(TCF7L2)	3e-07	Cystic fibrosis-related diabetes	Diabetes in cystic fibrosis	644 cystic fibrosis-related diabetes cases, 2,415 cystic fibrosis controls	124 cystic fibrosis-related diabetes cases, 570 cystic fibrosis controls	Unspecified	3059	694	3753
20081858	FullData	rs7901695	10	112994329		(TCF7L2)	1.2e-07	Fasting blood glucose	Glucose homeostasis traits (fasting glucose, fasting insulin, HOMA-B, HOMA-IR)	Up to 46186 EA individuals	up to 76558 EA individuals	European	46186	76558	122744
19056611	Table 1	rs7901695	10	112994329		(TCF7L2)	1.2e-14	Nonobese type 2 diabetes	Type II Diabetes Mellitus	1924 EA cases, 2938 controls	3757 EA cases, 5346 controls	European	4862	9103	13965
21347282	Table S10	rs7901695	10	112994329		(TCF7L2)	1e-48	Type 2 diabetes	Coronary heart disease and related risk factors (LDL cholesterol, HDL cholesterol, hypertension, smoking, T2D)	8090 African American individuals	8849 African American or African-Caribbean individuals	African	8090	8849	16939
17463249	Table1	rs7901695	10	112994329		(TCF7L2)	1e-48	Type 2 diabetes	Type II Diabetes Mellitus	1924 EA cases,2938 controls	3757 EA cases,5346 controls (also includes meta-analysis from DGI+FUSION+WTCCC)	European	4862	9103	13965
21347282	Table S10	rs7901695	10	112994329		(TCF7L2)	1e-48	Type 2 diabetes	Coronary heart disease and related risk factors (LDL cholesterol, HDL cholesterol, hypertension, smoking, T2D)	8090 African American individuals	8849 African American or African-Caribbean individuals	African	8090	8849	16939
17463249	Table1	rs7901695	10	112994329		(TCF7L2)	1e-48	Type 2 diabetes	Type II Diabetes Mellitus	1924 EA cases,2938 controls	3757 EA cases,5346 controls (also includes meta-analysis from DGI+FUSION+WTCCC)	European	4862	9103	13965
17554300	Webdata	rs7901695	10	112994329		(TCF7L2)	6.7e-13	Type 2 diabetes	Multiple traits (bipolar disorder, coronary artery disease, Crohn's disease, rheumatoid arthritis, T1D, T2D, hypertension)	1868 EA cases,2938 controls		European	4806	0	4806
19056611	Table 1	rs7901695	10	112994329		(TCF7L2)	8.3e-13	Type 2 diabetes	Type II Diabetes Mellitus	1924 EA cases, 2938 controls	3757 EA cases, 5346 controls	European	4862	9103	13965
20818381	Table 1	rs7901695	10	112994329		(TCF7L2)	4.5e-09	Type 2 diabetes	Type II Diabetes Mellitus	4470 Japanese cases, 3071 Japanese controls	10692 Japanese cases, 9597 Japanese controls, 6980 European cases, 8615 controls	Mixed	7541	35884	43425
17668382	Table1	rs7901695	10	112994329		(TCF7L2)	3.4e-07	Type 2 diabetes	Type II Diabetes Mellitus	500 EA cases + 497 controls	2573 French cases + 2776 controls	European	997	5349	6346
20081857	FullData	rs4506565	10	112996282		(TCF7L2)	9e-08	2 hour glucose	Response to glucose and insulin	15234 European individuals	up to 30620 European individuals	European	15234	30620	45854
22885924	Table S2e	rs4506565	10	112996282		(TCF7L2)	4.7e-13	2-hour glucose tolerance test	Fasting glucose and insulin, and response to glucose in plasma	Up to 133,010 individuals		European	133010	0	133010
22885924	Table S2e	rs4506565	10	112996282		(TCF7L2)	1.3e-22	Fasting blood glucose	Fasting glucose and insulin, and response to glucose in plasma	Up to 133,010 individuals		European	133010	0	133010
22885924	Table S2e	rs4506565	10	112996282		(TCF7L2)	1.3e-22	Fasting blood glucose	Fasting glucose and insulin, and response to glucose in plasma	Up to 133,010 individuals		European	133010	0	133010
20081858	Table 1	rs4506565	10	112996282		(TCF7L2)	1.2e-08	Fasting blood glucose	Glucose homeostasis traits (fasting glucose, fasting insulin, HOMA-B, HOMA-IR)	Up to 46186 EA individuals	up to 76558 EA individuals	European	46186	76558	122744
22885924	Table S2e	rs4506565	10	112996282		(TCF7L2)	9.3e-10	Fasting insulin	Fasting glucose and insulin, and response to glucose in plasma	Up to 133,010 individuals		European	133010	0	133010
17463246	Figure2	rs4506565	10	112996282		(TCF7L2)	2.3e-31	Type 2 diabetes	Multiple traits (lipids, glucose, obesity, blood pressure)	up to 5217 EA individuals		European	5217	0	5217
17463246	Figure2	rs4506565	10	112996282		(TCF7L2)	2.3e-31	Type 2 diabetes	Multiple traits (lipids, glucose, obesity, blood pressure)	up to 5217 EA individuals		European	5217	0	5217
17554300	TableS9	rs4506565	10	112996282		(TCF7L2)	2.7e-24	Type 2 diabetes	Multiple traits (bipolar disorder, coronary artery disease, Crohn's disease, rheumatoid arthritis, T1D, T2D, hypertension)	1868 EA cases,2938 controls		European	4806	0	4806
17554300	TableS9	rs4506565	10	112996282		(TCF7L2)	2.7e-24	Type 2 diabetes	Multiple traits (bipolar disorder, coronary artery disease, Crohn's disease, rheumatoid arthritis, T1D, T2D, hypertension)	1868 EA cases,2938 controls		European	4806	0	4806
21347282	Table S10	rs4506565	10	112996282		(TCF7L2)	5e-12	Type 2 diabetes	Coronary heart disease and related risk factors (LDL cholesterol, HDL cholesterol, hypertension, smoking, T2D)	8090 African American individuals	8849 African American or African-Caribbean individuals	African	8090	8849	16939
20581827	Table SN12	rs7903146	10	112998590		(TCF7L2)	2.6e-08	2 hour glucose	Type II Diabetes Mellitus	8130 EA cases, 38987 EA controls	Up to 34412 EA cases, 59925 EA controls	European	47117	94337	141454
20081858	Table 2	rs7903146	10	112998590		(TCF7L2)	2.6e-08	2 hour glucose	Glucose homeostasis traits (fasting glucose, fasting insulin, HOMA-B, HOMA-IR)	Up to 46186 EA individuals	up to 76558 EA individuals	European	46186	76558	122744
20081857	FullData	rs7903146	10	112998590		(TCF7L2)	2.6e-08	2 hour glucose	Response to glucose and insulin	15234 European individuals	up to 30620 European individuals	European	15234	30620	45854
21873549	Table3	rs7903146	10	112998590		(TCF7L2)	4.3e-07	2 hour glucose in non-diabetics	Fasting proinsulin levels in non-diabetics	10701 EA nondiabetics	16378 EA nondiabetics	European	10701	16378	27079
22885924	Table S2e	rs7903146	10	112998590		(TCF7L2)	2.5e-14	2-hour glucose tolerance test	Fasting glucose and insulin, and response to glucose in plasma	Up to 133,010 individuals		European	133010	0	133010
22885924	Table S2e	rs7903146	10	112998590		(TCF7L2)	1.3e-25	Fasting blood glucose	Fasting glucose and insulin, and response to glucose in plasma	Up to 133,010 individuals		European	133010	0	133010
22885924	Table S2e	rs7903146	10	112998590		(TCF7L2)	1.3e-25	Fasting blood glucose	Fasting glucose and insulin, and response to glucose in plasma	Up to 133,010 individuals		European	133010	0	133010
22885922	Table S10	rs7903146	10	112998590		(TCF7L2)	2.7e-20	Fasting blood glucose	Type II Diabetes Mellitus	12171 cases and 56862 controls	21491 cases and 55647 controls	Mixed	69033	77138	146171
22885922	Table S10	rs7903146	10	112998590		(TCF7L2)	2.7e-20	Fasting blood glucose	Type II Diabetes Mellitus	12171 cases and 56862 controls	21491 cases and 55647 controls	Mixed	69033	77138	146171
22581228	Table S2	rs7903146	10	112998590		(TCF7L2)	9.6e-13	Fasting blood glucose	Fasting glycemic traits and insulin resistance	Up to 58,074 European ancestry individuals	Up tp 38,422 European ancestry individuals	European	58074	38422	96496
20581827	Table SN12	rs7903146	10	112998590		(TCF7L2)	2.8e-08	Fasting blood glucose	Type II Diabetes Mellitus	8130 EA cases, 38987 EA controls	Up to 34412 EA cases, 59925 EA controls	European	47117	94337	141454
20081858	FullData	rs7903146	10	112998590		(TCF7L2)	2.8e-08	Fasting blood glucose	Glucose homeostasis traits (fasting glucose, fasting insulin, HOMA-B, HOMA-IR)	Up to 46186 EA individuals	up to 76558 EA individuals	European	46186	76558	122744
19060907	Table S2	rs7903146	10	112998590		(TCF7L2)	3.1e-07	Fasting blood glucose	Fasting glucose	35812 EA individuals		European	35812	0	35812
22581228	Table S2	rs7903146	10	112998590		(TCF7L2)	6.7e-08	Fasting blood glucose in high BMI subjects	Fasting glycemic traits and insulin resistance	Up to 58,074 European ancestry individuals	Up tp 38,422 European ancestry individuals	European	58074	38422	96496
22581228	Table S2	rs7903146	10	112998590		(TCF7L2)	4.9e-07	Fasting blood glucose in low BMI subjects	Fasting glycemic traits and insulin resistance	Up to 58,074 European ancestry individuals	Up tp 38,422 European ancestry individuals	European	58074	38422	96496
21873549	Table3	rs7903146	10	112998590		(TCF7L2)	2.8e-08	Fasting blood glucose in non-diabetics	Fasting proinsulin levels in non-diabetics	10701 EA nondiabetics	16378 EA nondiabetics	European	10701	16378	27079
22885924	Table 1	rs7903146	10	112998590		(TCF7L2)	6.1e-11	Fasting insulin	Fasting glucose and insulin, and response to glucose in plasma	Up to 133,010 individuals		European	133010	0	133010
22885922	Table S10	rs7903146	10	112998590		(TCF7L2)	6.1e-11	Fasting insulin	Type II Diabetes Mellitus	12171 cases and 56862 controls	21491 cases and 55647 controls	Mixed	69033	77138	146171
22581228	Table S2	rs7903146	10	112998590		(TCF7L2)	2.8e-07	Fasting insulin	Fasting glycemic traits and insulin resistance	Up to 58,074 European ancestry individuals	Up tp 38,422 European ancestry individuals	European	58074	38422	96496
21873549	Figure2	rs7903146	10	112998590		(TCF7L2)	2.3e-20	Fasting proinsulin levels in non-diabetics	Fasting proinsulin levels in non-diabetics	10701 EA nondiabetics	16378 EA nondiabetics	European	10701	16378	27079
21873549	Figure2	rs7903146	10	112998590		(TCF7L2)	2.3e-20	Fasting proinsulin levels in non-diabetics	Fasting proinsulin levels in non-diabetics	10701 EA nondiabetics	16378 EA nondiabetics	European	10701	16378	27079
20849430	Table 2	rs7903146	10	112998590		(TCF7L2)	1.5e-07	Glycated Hemoglobin (HbA1c)	Hemoglobin (HbA1c, glycated hemoglobin levels)	1782 non-diabetic Scottish and Croatian individuals		European	1782	0	1782
22885922	Table S10	rs7903146	10	112998590		(TCF7L2)	1.4e-07	HOMA-B	Type II Diabetes Mellitus	12171 cases and 56862 controls	21491 cases and 55647 controls	Mixed	69033	77138	146171
20581827	Table SN12	rs7903146	10	112998590		(TCF7L2)	1.4e-07	HOMA-B	Type II Diabetes Mellitus	8130 EA cases, 38987 EA controls	Up to 34412 EA cases, 59925 EA controls	European	47117	94337	141454
20081858	FullData	rs7903146	10	112998590		(TCF7L2)	1.4e-07	HOMA-B	Glucose homeostasis traits (fasting glucose, fasting insulin, HOMA-B, HOMA-IR)	Up to 46186 EA individuals	up to 76558 EA individuals	European	46186	76558	122744
21873549	Table2	rs7903146	10	112998590		(TCF7L2)	1.4e-07	HOMA-B in non-diabetics	Fasting proinsulin levels in non-diabetics	10701 EA nondiabetics	16378 EA nondiabetics	European	10701	16378	27079
21873549	Table2	rs7903146	10	112998590		(TCF7L2)	9.6e-07	Insulinogenic index in non-diabetics	Fasting proinsulin levels in non-diabetics	10701 EA nondiabetics	16378 EA nondiabetics	European	10701	16378	27079
19056611	Table 1	rs7903146	10	112998590		(TCF7L2)	4.4e-12	Nonobese type 2 diabetes	Type II Diabetes Mellitus	1924 EA cases, 2938 controls	3757 EA cases, 5346 controls	European	4862	9103	13965
19056611	Table 1	rs7903146	10	112998590		(TCF7L2)	1.4e-08	Obesity in type 2 diabetes (body mass index (BMI))	Type II Diabetes Mellitus	1924 EA cases, 2938 controls	3757 EA cases, 5346 controls	European	4862	9103	13965
22885922	Table S2	rs7903146	10	112998590		(TCF7L2)	1.2e-139	Type 2 diabetes	Type II Diabetes Mellitus	12171 cases and 56862 controls	21491 cases and 55647 controls	Mixed	69033	77138	146171
22885922	Table S2	rs7903146	10	112998590		(TCF7L2)	1.2e-139	Type 2 diabetes	Type II Diabetes Mellitus	12171 cases and 56862 controls	21491 cases and 55647 controls	Mixed	69033	77138	146171
22325160	Table S7	rs7903146	10	112998590		(TCF7L2)	5.3e-125	Type 2 diabetes	Type II Diabetes Mellitus	14073 cases and 57489 controls	8130 EA cases, 38987 EA controls;1986 African-Amer cases, 7695 African-Amer controls; 592 Hispanic cases, 1410 Hispanic controls; 767 Asian cases, 3704 Asian controls	Mixed	71562	63271	134833
22325160	Table S7	rs7903146	10	112998590		(TCF7L2)	5.3e-125	Type 2 diabetes	Type II Diabetes Mellitus	14073 cases and 57489 controls	8130 EA cases, 38987 EA controls;1986 African-Amer cases, 7695 African-Amer controls; 592 Hispanic cases, 1410 Hispanic controls; 767 Asian cases, 3704 Asian controls	Mixed	71562	63271	134833
23300278	Table1	rs7903146	10	112998590		(TCF7L2)	8.5e-75	Type 2 diabetes	Type II Diabetes Mellitus	842 Punjabi Sikh cases, 774 Punjabi Sikh controls	Up to 2,512 Punjabi Sikh cases and 3,201 Punjabi Sikh controls; Up to 16,128 South Asian cases and 23,846 South Asian controls; Up to 16,746 East Asian ancestry cases and 16,961 East Asian ancestry controls; Up to 8,130 European ancestry cases and 38,987 European ancestry controls	Indian/South Asian	1616	126511	128127
23300278	Table1	rs7903146	10	112998590		(TCF7L2)	8.5e-75	Type 2 diabetes	Type II Diabetes Mellitus	842 Punjabi Sikh cases, 774 Punjabi Sikh controls	Up to 2,512 Punjabi Sikh cases and 3,201 Punjabi Sikh controls; Up to 16,128 South Asian cases and 23,846 South Asian controls; Up to 16,746 East Asian ancestry cases and 16,961 East Asian ancestry controls; Up to 8,130 European ancestry cases and 38,987 European ancestry controls	Indian/South Asian	1616	126511	128127
21874001	TableS3	rs7903146	10	112998590		(TCF7L2)	5.1e-68	Type 2 diabetes	Type II Diabetes Mellitus	5561 South Asian cases, 14458 controls	13170 South Asians cases, 25398 controls	Indian/South Asian	20019	38568	58587
21874001	TableS3	rs7903146	10	112998590		(TCF7L2)	5.1e-68	Type 2 diabetes	Type II Diabetes Mellitus	5561 South Asian cases, 14458 controls	13170 South Asians cases, 25398 controls	Indian/South Asian	20019	38568	58587
21873549	Table3	rs7903146	10	112998590		(TCF7L2)	2.2e-51	Type 2 diabetes	Fasting proinsulin levels in non-diabetics	10701 EA nondiabetics	16378 EA nondiabetics	European	10701	16378	27079
20581827	Table S3	rs7903146	10	112998590		(TCF7L2)	2.2e-51	Type 2 diabetes	Type II Diabetes Mellitus	8130 EA cases, 38987 EA controls	Up to 34412 EA cases, 59925 EA controls	European	47117	94337	141454
20081858	Table 2	rs7903146	10	112998590		(TCF7L2)	2.2e-51	Type 2 diabetes	Glucose homeostasis traits (fasting glucose, fasting insulin, HOMA-B, HOMA-IR)	Up to 46186 EA individuals	up to 76558 EA individuals	European	46186	76558	122744
21873549	Table3	rs7903146	10	112998590		(TCF7L2)	2.2e-51	Type 2 diabetes	Fasting proinsulin levels in non-diabetics	10701 EA nondiabetics	16378 EA nondiabetics	European	10701	16378	27079
20581827	Table S3	rs7903146	10	112998590		(TCF7L2)	2.2e-51	Type 2 diabetes	Type II Diabetes Mellitus	8130 EA cases, 38987 EA controls	Up to 34412 EA cases, 59925 EA controls	European	47117	94337	141454
20081858	Table 2	rs7903146	10	112998590		(TCF7L2)	2.2e-51	Type 2 diabetes	Glucose homeostasis traits (fasting glucose, fasting insulin, HOMA-B, HOMA-IR)	Up to 46186 EA individuals	up to 76558 EA individuals	European	46186	76558	122744
19401414	Table S6	rs7903146	10	112998590		(TCF7L2)	1e-48	Type 2 diabetes	Type II Diabetes Mellitus	519 Japanese cases, 503 Japanese controls	5629 Japanese cases, 7370 Japanese controls	Asian	1022	12999	14021
17463248	Table1	rs7903146	10	112998590		(TCF7L2)	1e-48	Type 2 diabetes	Type II Diabetes Mellitus	1161 Finnish cases, 1174 controls	1215 Finnish cases,1258 controls (also includes meta-analysis from DGI+FUSION+WTCCC)	European	2335	2473	4808
17463246	Table1	rs7903146	10	112998590		(TCF7L2)	1e-48	Type 2 diabetes	Multiple traits (lipids, glucose, obesity, blood pressure)	up to 5217 EA individuals		European	5217	0	5217
19401414	Table S6	rs7903146	10	112998590		(TCF7L2)	1e-48	Type 2 diabetes	Type II Diabetes Mellitus	519 Japanese cases, 503 Japanese controls	5629 Japanese cases, 7370 Japanese controls	Asian	1022	12999	14021
17463248	Table1	rs7903146	10	112998590		(TCF7L2)	1e-48	Type 2 diabetes	Type II Diabetes Mellitus	1161 Finnish cases, 1174 controls	1215 Finnish cases,1258 controls (also includes meta-analysis from DGI+FUSION+WTCCC)	European	2335	2473	4808
17463246	Table1	rs7903146	10	112998590		(TCF7L2)	1e-48	Type 2 diabetes	Multiple traits (lipids, glucose, obesity, blood pressure)	up to 5217 EA individuals		European	5217	0	5217
23209189	Table1	rs7903146	10	112998590		(TCF7L2)	1.2e-35	Type 2 diabetes	Type II Diabetes Mellitus	1,101 Indo-European ancestry cases, 1,027 Indo-European ancestry controls	3,607 Indo-European ancestry cases, 2,924 Indo-European ancestry controls, 1,184 Dravidian ancestry cases, 1,061 Dravidian ancestry controls, 11,285 European ancestry cases, 11,285 European ancestry controls	Mixed	2128	31346	33474
23209189	Table1	rs7903146	10	112998590		(TCF7L2)	1.2e-35	Type 2 diabetes	Type II Diabetes Mellitus	1,101 Indo-European ancestry cases, 1,027 Indo-European ancestry controls	3,607 Indo-European ancestry cases, 2,924 Indo-European ancestry controls, 1,184 Dravidian ancestry cases, 1,061 Dravidian ancestry controls, 11,285 European ancestry cases, 11,285 European ancestry controls	Mixed	2128	31346	33474
17293876	Table1	rs7903146	10	112998590		(TCF7L2)	1.5e-34	Type 2 diabetes	Type II Diabetes Mellitus	661 French cases + 614 controls	2617 French cases + 2894 controls	European	1275	5511	6786
17293876	Table1	rs7903146	10	112998590		(TCF7L2)	1.5e-34	Type 2 diabetes	Type II Diabetes Mellitus	661 French cases + 614 controls	2617 French cases + 2894 controls	European	1275	5511	6786
21347282	Table S10	rs7903146	10	112998590		(TCF7L2)	2e-34	Type 2 diabetes	Coronary heart disease and related risk factors (LDL cholesterol, HDL cholesterol, hypertension, smoking, T2D)	8090 African American individuals	8849 African American or African-Caribbean individuals	African	8090	8849	16939
21347282	Table S10	rs7903146	10	112998590		(TCF7L2)	2e-34	Type 2 diabetes	Coronary heart disease and related risk factors (LDL cholesterol, HDL cholesterol, hypertension, smoking, T2D)	8090 African American individuals	8849 African American or African-Caribbean individuals	African	8090	8849	16939
19734900	Table 2	rs7903146	10	112998590		(TCF7L2)	1.2e-30	Type 2 diabetes	Type II Diabetes Mellitus	679 French cases, 697 French controls	5579 European cases, 7096 European controls	European	1376	12675	14051
19734900	Table 2	rs7903146	10	112998590		(TCF7L2)	1.2e-30	Type 2 diabetes	Type II Diabetes Mellitus	679 French cases, 697 French controls	5579 European cases, 7096 European controls	European	1376	12675	14051
18372903	Table S3	rs7903146	10	112998590		(TCF7L2)	3e-23	Type 2 diabetes	Type II Diabetes Mellitus	4549 EA cases + 5579 controls	24194 EA cases + 55598 controls	European	10128	79792	89920
18372903	Table S3	rs7903146	10	112998590		(TCF7L2)	3e-23	Type 2 diabetes	Type II Diabetes Mellitus	4549 EA cases + 5579 controls	24194 EA cases + 55598 controls	European	10128	79792	89920
19184112	Table 1	rs7903146	10	112998590		(TCF7L2)	3.2e-17	Type 2 diabetes	Type II Diabetes Mellitus	606 EA French cases and 629 controls, 210 (unspecified) cases and 189 controls		European/Unspecified	1634	0	1634
19184112	Table 1	rs7903146	10	112998590		(TCF7L2)	3.2e-17	Type 2 diabetes	Type II Diabetes Mellitus	606 EA French cases and 629 controls, 210 (unspecified) cases and 189 controls		European/Unspecified	1634	0	1634
22101970	Table 4	rs7903146	10	112998590		(TCF7L2)	2.1e-15	Type 2 diabetes	Type II Diabetes Mellitus	2413 EA cases + 2392 controls, 810 AA cases + 873 controls		Mixed	6488	0	6488
22101970	Table 4	rs7903146	10	112998590		(TCF7L2)	2.1e-15	Type 2 diabetes	Type II Diabetes Mellitus	2413 EA cases + 2392 controls, 810 AA cases + 873 controls		Mixed	6488	0	6488
19056611	Table 1	rs7903146	10	112998590		(TCF7L2)	4.2e-15	Type 2 diabetes	Type II Diabetes Mellitus	1924 EA cases, 2938 controls	3757 EA cases, 5346 controls	European	4862	9103	13965
19056611	Table 1	rs7903146	10	112998590		(TCF7L2)	4.2e-15	Type 2 diabetes	Type II Diabetes Mellitus	1924 EA cases, 2938 controls	3757 EA cases, 5346 controls	European	4862	9103	13965
20818381	Table S1	rs7903146	10	112998590		(TCF7L2)	1.6e-08	Type 2 diabetes	Type II Diabetes Mellitus	4470 Japanese cases, 3071 Japanese controls	10692 Japanese cases, 9597 Japanese controls, 6980 European cases, 8615 controls	Mixed	7541	35884	43425
17668382	Table1	rs7903146	10	112998590		(TCF7L2)	5.5e-08	Type 2 diabetes	Type II Diabetes Mellitus	500 EA cases + 497 controls	2573 French cases + 2776 controls	European	997	5349	6346
20694148	Table 2	rs7903146	10	112998590		(TCF7L2)	6.6e-07	Type 2 diabetes	Metabolic syndrome (HDL cholesterol, plasma glucose, T2D, waist to hip ratio, diastolic blood pressure)	2554 Indian Asian men	2240 Indian Asian men	Indian/South Asian	2554	2240	4794
22885922	Table S8	rs7903146	10	112998590		(TCF7L2)	4e-73	Type 2 diabetes (females)	Type II Diabetes Mellitus	12171 cases and 56862 controls	21491 cases and 55647 controls	Mixed	69033	77138	146171
22885922	Table S8	rs7903146	10	112998590		(TCF7L2)	4e-73	Type 2 diabetes (females)	Type II Diabetes Mellitus	12171 cases and 56862 controls	21491 cases and 55647 controls	Mixed	69033	77138	146171
22885922	Table S8	rs7903146	10	112998590		(TCF7L2)	5.6e-92	Type 2 diabetes (males)	Type II Diabetes Mellitus	12171 cases and 56862 controls	21491 cases and 55647 controls	Mixed	69033	77138	146171
22885922	Table S8	rs7903146	10	112998590		(TCF7L2)	5.6e-92	Type 2 diabetes (males)	Type II Diabetes Mellitus	12171 cases and 56862 controls	21491 cases and 55647 controls	Mixed	69033	77138	146171
21874001	TableS11	rs7903146	10	112998590		(TCF7L2)	1.2e-20	Type 2 diabetes (males)	Type II Diabetes Mellitus	5561 South Asian cases, 14458 controls	13170 South Asians cases, 25398 controls	Indian/South Asian	20019	38568	58587
21874001	TableS11	rs7903146	10	112998590		(TCF7L2)	1.2e-20	Type 2 diabetes (males)	Type II Diabetes Mellitus	5561 South Asian cases, 14458 controls	13170 South Asians cases, 25398 controls	Indian/South Asian	20019	38568	58587
22693455	Table 3	rs7903146	10	112998590		(TCF7L2)	2e-40	Type 2 diabetes in lean individuals (BMI<25 Kg/m2)	Type II Diabetes Mellitus	2,112 lean type 2 diabetes cases, 4,123 obese type 2 diabetes cases, 54,412 controls	2,881 lean type 2 diabetes cases, 8,702 obese type 2 diabetes cases, 18,957 controls	European	60647	30540	91187
22693455	Table 3	rs7903146	10	112998590		(TCF7L2)	2e-40	Type 2 diabetes in lean individuals (BMI<25 Kg/m2)	Type II Diabetes Mellitus	2,112 lean type 2 diabetes cases, 4,123 obese type 2 diabetes cases, 54,412 controls	2,881 lean type 2 diabetes cases, 8,702 obese type 2 diabetes cases, 18,957 controls	European	60647	30540	91187
22693455	Table 3	rs7903146	10	112998590		(TCF7L2)	4.4e-21	Type 2 diabetes in obese individuals (BMI>30 Kg/m2)	Type II Diabetes Mellitus	2,112 lean type 2 diabetes cases, 4,123 obese type 2 diabetes cases, 54,412 controls	2,881 lean type 2 diabetes cases, 8,702 obese type 2 diabetes cases, 18,957 controls	European	60647	30540	91187
22693455	Table 3	rs7903146	10	112998590		(TCF7L2)	4.4e-21	Type 2 diabetes in obese individuals (BMI>30 Kg/m2)	Type II Diabetes Mellitus	2,112 lean type 2 diabetes cases, 4,123 obese type 2 diabetes cases, 54,412 controls	2,881 lean type 2 diabetes cases, 8,702 obese type 2 diabetes cases, 18,957 controls	European	60647	30540	91187
20581827	Table SN9	rs7903146	10	112998590		(TCF7L2)	4.3e-10	Type 2 diabetes with obesity	Type II Diabetes Mellitus	8130 EA cases, 38987 EA controls	Up to 34412 EA cases, 59925 EA controls	European	47117	94337	141454
20581827	Table SN9	rs7903146	10	112998590		(TCF7L2)	9.7e-45	Type 2 diabetes without obesity	Type II Diabetes Mellitus	8130 EA cases, 38987 EA controls	Up to 34412 EA cases, 59925 EA controls	European	47117	94337	141454
20581827	Table SN9	rs7903146	10	112998590		(TCF7L2)	9.7e-45	Type 2 diabetes without obesity	Type II Diabetes Mellitus	8130 EA cases, 38987 EA controls	Up to 34412 EA cases, 59925 EA controls	European	47117	94337	141454
17460697	TableS1	rs7903146	10	112998590		(TCF7L2)	2.4e-11	Type 2 diabetes without obesity	Type II Diabetes Mellitus	1399 EA cases,5275 EA controls	2437 EA cases,7287 EA controls	European	6674	9724	16398
22238593	Text	rs7903146	10	112998590		(TCF7L2)	2.5e-08	Type 2 diabetes, end stage renal disease	Type II Diabetes Mellitus	965 African American ancestry cases, 1,029 African American ancestry controls	2,167 African American ancestry cases, 2,288 African American ancestry controls	African	1994	4455	6449
20081857	FullData	rs4132670	10	113008012		(TCF7L2)	4.1e-08	2 hour glucose	Response to glucose and insulin	15234 European individuals	up to 30620 European individuals	European	15234	30620	45854
20081858	FullData	rs4132670	10	113008012		(TCF7L2)	9.7e-08	Fasting blood glucose	Glucose homeostasis traits (fasting glucose, fasting insulin, HOMA-B, HOMA-IR)	Up to 46186 EA individuals	up to 76558 EA individuals	European	46186	76558	122744
17554300	Webdata	rs4132670	10	113008012		(TCF7L2)	1.9e-12	Type 2 diabetes	Multiple traits (bipolar disorder, coronary artery disease, Crohn's disease, rheumatoid arthritis, T1D, T2D, hypertension)	1868 EA cases,2938 controls		European	4806	0	4806
23468642	TableS3	rs55899248	10	113013849		(TCF7L2)	7.2e-07	Myopia	Myopia	45771 individuals	8323 individuals	European	45771	8323	54094
19734900	Table S5	rs7904519	10	113014168		(TCF7L2)	2.6e-12	Type 2 diabetes	Type II Diabetes Mellitus	679 French cases, 697 French controls	5579 European cases, 7096 European controls	European	1376	12675	14051
19184112	Table 1	rs7904519	10	113014168		(TCF7L2)	2.7e-10	Type 2 diabetes	Type II Diabetes Mellitus	606 EA French cases and 629 controls, 210 (unspecified) cases and 189 controls		European/Unspecified	1634	0	1634
17293876	TableS5	rs7904519	10	113014168		(TCF7L2)	2.7e-10	Type 2 diabetes	Type II Diabetes Mellitus	661 French cases + 614 controls	2617 French cases + 2894 controls	European	1275	5511	6786
17554300	Webdata	rs10787472	10	113021538		(TCF7L2)	2e-11	Type 2 diabetes	Multiple traits (bipolar disorder, coronary artery disease, Crohn's disease, rheumatoid arthritis, T1D, T2D, hypertension)	1868 EA cases,2938 controls		European	4806	0	4806
23468642	TableS3	rs55853916	10	113022191		(TCF7L2)	5.1e-07	Myopia	Myopia	45771 individuals	8323 individuals	European	45771	8323	54094
20818381	Table S1	rs11196192	10	113022528		(TCF7L2)	9.2e-07	Type 2 diabetes	Type II Diabetes Mellitus	4470 Japanese cases, 3071 Japanese controls	10692 Japanese cases, 9597 Japanese controls, 6980 European cases, 8615 controls	Mixed	7541	35884	43425
23468642	TableS3	rs55972445	10	113023031		(TCF7L2)	5e-07	Myopia	Myopia	45771 individuals	8323 individuals	European	45771	8323	54094
23468642	TableS3	rs56299331	10	113028677		(TCF7L2)	1.3e-07	Myopia	Myopia	45771 individuals	8323 individuals	European	45771	8323	54094
20081857	Table S2	rs12243326	10	113029056		(TCF7L2)	1.2e-10	2 hour glucose	Response to glucose and insulin	15234 European individuals	up to 30620 European individuals	European	15234	30620	45854
22581228	Table S2	rs12243326	10	113029056		(TCF7L2)	5.8e-11	Fasting blood glucose	Fasting glycemic traits and insulin resistance	Up to 58,074 European ancestry individuals	Up tp 38,422 European ancestry individuals	European	58074	38422	96496
20081858	FullData	rs12243326	10	113029056		(TCF7L2)	6.2e-07	Fasting blood glucose	Glucose homeostasis traits (fasting glucose, fasting insulin, HOMA-B, HOMA-IR)	Up to 46186 EA individuals	up to 76558 EA individuals	European	46186	76558	122744
20081857	Table S3	rs12243326	10	113029056		(TCF7L2)	6.2e-07	Fasting blood glucose	Response to glucose and insulin	15234 European individuals	up to 30620 European individuals	European	15234	30620	45854
22581228	Table S2	rs12243326	10	113029056		(TCF7L2)	3.9e-07	Fasting blood glucose in low BMI subjects	Fasting glycemic traits and insulin resistance	Up to 58,074 European ancestry individuals	Up tp 38,422 European ancestry individuals	European	58074	38422	96496
17554300	Webdata	rs12243326	10	113029056		(TCF7L2)	1.8e-10	Type 2 diabetes	Multiple traits (bipolar disorder, coronary artery disease, Crohn's disease, rheumatoid arthritis, T1D, T2D, hypertension)	1868 EA cases,2938 controls		European	4806	0	4806
17554300	Webdata	rs7077039	10	113029318		(TCF7L2)	2.8e-12	Type 2 diabetes	Multiple traits (bipolar disorder, coronary artery disease, Crohn's disease, rheumatoid arthritis, T1D, T2D, hypertension)	1868 EA cases,2938 controls		European	4806	0	4806
17293876	TableS4	rs7900150	10	113034064		(TCF7L2)	2.1e-08	Type 2 diabetes	Type II Diabetes Mellitus	661 French cases + 614 controls	2617 French cases + 2894 controls	European	1275	5511	6786
23468642	Table2	rs4367880	10	113035497		(TCF7L2)	3.7e-07	Age of onset of myopia	Myopia	45771 individuals	8323 individuals	European	45771	8323	54094
23468642	TableS3	rs4367880	10	113035497		(TCF7L2)	4e-08	Myopia	Myopia	45771 individuals	8323 individuals	European	45771	8323	54094
17293876	TableS4	rs7100927	10	113036289		(TCF7L2)	2.1e-08	Type 2 diabetes	Type II Diabetes Mellitus	661 French cases + 614 controls	2617 French cases + 2894 controls	European	1275	5511	6786
23468642	TableS3	rs61872786	10	113046938		(TCF7L2)	1.1e-07	Myopia	Myopia	45771 individuals	8323 individuals	European	45771	8323	54094
17554300	Webdata	rs11196205	10	113047288		(TCF7L2)	7e-11	Type 2 diabetes	Multiple traits (bipolar disorder, coronary artery disease, Crohn's disease, rheumatoid arthritis, T1D, T2D, hypertension)	1868 EA cases,2938 controls		European	4806	0	4806
19734900	Table S5	rs10885409	10	113048313		(TCF7L2)	7.7e-14	Type 2 diabetes	Type II Diabetes Mellitus	679 French cases, 697 French controls	5579 European cases, 7096 European controls	European	1376	12675	14051
17554300	Webdata	rs10885409	10	113048313		(TCF7L2)	8.4e-11	Type 2 diabetes	Multiple traits (bipolar disorder, coronary artery disease, Crohn's disease, rheumatoid arthritis, T1D, T2D, hypertension)	1868 EA cases,2938 controls		European	4806	0	4806
19184112	Table 1	rs10885409	10	113048313		(TCF7L2)	1.8e-10	Type 2 diabetes	Type II Diabetes Mellitus	606 EA French cases and 629 controls, 210 (unspecified) cases and 189 controls		European/Unspecified	1634	0	1634
17293876	TableS5	rs10885409	10	113048313		(TCF7L2)	1.8e-10	Type 2 diabetes	Type II Diabetes Mellitus	661 French cases + 614 controls	2617 French cases + 2894 controls	European	1275	5511	6786
20081857	FullData	rs12255372	10	113049143		(TCF7L2)	3.6e-09	2 hour glucose	Response to glucose and insulin	15234 European individuals	up to 30620 European individuals	European	15234	30620	45854
22885924	Table S2e	rs12255372	10	113049143		(TCF7L2)	1.2e-14	2-hour glucose tolerance test	Fasting glucose and insulin, and response to glucose in plasma	Up to 133,010 individuals		European	133010	0	133010
22885924	Table S2e	rs12255372	10	113049143		(TCF7L2)	2e-18	Fasting blood glucose	Fasting glucose and insulin, and response to glucose in plasma	Up to 133,010 individuals		European	133010	0	133010
22885924	Table S2e	rs12255372	10	113049143		(TCF7L2)	2e-18	Fasting blood glucose	Fasting glucose and insulin, and response to glucose in plasma	Up to 133,010 individuals		European	133010	0	133010
22885924	Table S2e	rs12255372	10	113049143		(TCF7L2)	3.7e-09	Fasting insulin	Fasting glucose and insulin, and response to glucose in plasma	Up to 133,010 individuals		European	133010	0	133010
19734900	Table S5	rs12255372	10	113049143		(TCF7L2)	2.2e-22	Type 2 diabetes	Type II Diabetes Mellitus	679 French cases, 697 French controls	5579 European cases, 7096 European controls	European	1376	12675	14051
19734900	Table S5	rs12255372	10	113049143		(TCF7L2)	2.2e-22	Type 2 diabetes	Type II Diabetes Mellitus	679 French cases, 697 French controls	5579 European cases, 7096 European controls	European	1376	12675	14051
19184112	Table 1	rs12255372	10	113049143		(TCF7L2)	1.4e-13	Type 2 diabetes	Type II Diabetes Mellitus	606 EA French cases and 629 controls, 210 (unspecified) cases and 189 controls		European/Unspecified	1634	0	1634
17293876	TableS5	rs12255372	10	113049143		(TCF7L2)	1.4e-13	Type 2 diabetes	Type II Diabetes Mellitus	661 French cases + 614 controls	2617 French cases + 2894 controls	European	1275	5511	6786
17463248	TableS5	rs12255372	10	113049143		(TCF7L2)	3.6e-07	Type 2 diabetes	Type II Diabetes Mellitus	1161 Finnish cases, 1174 controls	1215 Finnish cases,1258 controls (also includes meta-analysis from DGI+FUSION+WTCCC)	European	2335	2473	4808
17668382	Table1	rs12255372	10	113049143		(TCF7L2)	5.3e-07	Type 2 diabetes	Type II Diabetes Mellitus	500 EA cases + 497 controls	2573 French cases + 2776 controls	European	997	5349	6346
17460697	TableS1	rs12255372	10	113049143		(TCF7L2)	1.6e-07	Type 2 diabetes without obesity	Type II Diabetes Mellitus	1399 EA cases,5275 EA controls	2437 EA cases,7287 EA controls	European	6674	9724	16398
17554300	Webdata	rs11196208	10	113051557		(TCF7L2)	5.5e-11	Type 2 diabetes	Multiple traits (bipolar disorder, coronary artery disease, Crohn's disease, rheumatoid arthritis, T1D, T2D, hypertension)	1868 EA cases,2938 controls		European	4806	0	4806
19734900	Table S5	rs4918789	10	113062048		(TCF7L2)	7.1e-07	Type 2 diabetes	Type II Diabetes Mellitus	679 French cases, 697 French controls	5579 European cases, 7096 European controls	European	1376	12675	14051
23063622	TableS2	rs3829191	10	113087161		(TCF7L2)	6.3e-12	Triglycerides	Lipid level measurements	66,240 individuals	25,282 individuals	European	66240	25282	91522
22361517	Table 2A	rs290481	10	113164066		(TCF7L2)	7e-07	Ankle-brachial index	Ankle-brachial index (ABI)	21,550 EA and 7,267 African-American individuals	15,440 EA individuals	Mixed	28817	15440	44257
19915574	Table S3	rs12360212	10	113437216			8.5e-07	Ulcerative colitis	Crohn's disease	2413 EA cases, 6158 EA controls	1013 EA cases, 5805 EA controls	European	8571	6818	15389
23049088	Table S2	rs1472750	10	113475355			4.9e-09	Myopia (severe myopia)	Myopia (high myopia)	187 European ancestry cases, 1064 European ancestry controls		European	1251	0	1251
20558613	Table2	rs11575741	10	113573892		(HABP2)	3.3e-07	Blood PAI1 levels by enzymatic assay	Plasminogen activator inhibitor-1 (PAI1) levels, in plasma	298 South Asian, 284 Chinese, 227 European, 284 Aboriginal peoples		Mixed	1093	0	1093
22561518	Table 1	rs3814231	10	113721259		(CASP7)	3.6e-08	Generalized vitiligo	Vitiligo, generalized	418 European ancestry cases, 2,810 European ancestry controls	1,377 European ancestry cases, 1,284 European ancestry controls	European	3228	2661	5889
22561518	Table 1	rs4353229	10	113729830		(CASP7)	4.3e-07	Generalized vitiligo	Vitiligo, generalized	418 European ancestry cases, 2,810 European ancestry controls	1,377 European ancestry cases, 1,284 European ancestry controls	European	3228	2661	5889
21909110	TableS2e	rs2782980	10	114021768			9.6e-08	Diastolic blood pressure (DBP)	Pulse pressure and mean arterial pressure	74064 EA individuals	48607 EA individuals	European	74064	48607	122671
21909110	TableS2f	rs2782980	10	114021768			2.5e-09	Mean arterial pressure	Pulse pressure and mean arterial pressure	74064 EA individuals	48607 EA individuals	European	74064	48607	122671
21909110	TableS2d	rs2782980	10	114021768			7.7e-07	Systolic blood pressure (SBP)	Pulse pressure and mean arterial pressure	74064 EA individuals	48607 EA individuals	European	74064	48607	122671
23202124	Table S4	rs1801253	10	114045297		(ADRB1)	3.6e-09	Birth weight and gestational age	Birth weight	Up to 26,836 European ancestry individuals	Up to 42,519 European ancestry individuals	European	26836	42519	69355
21706003	Table S1	rs180585	10	116048406			7.9e-07	Percent body fat	Body fat percentage	29069 EA individuals, 7557 Indian Asian descent individuals	39576 EA individuals	Mixed	36626	39576	76202
21706003	Table S1	rs180585	10	116048406			6.7e-07	Percent body fat (female)	Body fat percentage	29069 EA individuals, 7557 Indian Asian descent individuals	39576 EA individuals	Mixed	36626	39576	76202
21750702	Table 2	rs4751955	10	116163713		(GFRA1)	7.7e-07	Suicidal ideation and behaviour in major depressive disorder (SCAN Suicidality (SSU) score)	Major depression (suicidal thoughts and behavior)	2023 EA individuals with major depressive disorder	1531 EA individuals with major depressive disorder	European	2023	1531	3554
19196962	Table S2	rs11197571	10	116183122		(GFRA1)	8.1e-16	Hirschsprung¬ís disease	Hirschsprung's disease	181 Chinese cases, 346 Chinese controls	190 Chinese cases, 510 Chinese controls	Asian	527	700	1227
19196962	Table S2	rs11197571	10	116183122		(GFRA1)	8.1e-16	Hirschsprung¬ís disease	Hirschsprung's disease	181 Chinese cases, 346 Chinese controls	190 Chinese cases, 510 Chinese controls	Asian	527	700	1227
22377632	TableS1	rs10787671	10	116430283		(PNLIPRP3)	2e-12	Maternal transmission distortion	Transmission distortion	4728 offspring with both parents genotyped		European	4728	0	4728
22377632	TableS1	rs10787671	10	116430283		(PNLIPRP3)	3.2e-12	Transmission distortion	Transmission distortion	4728 offspring with both parents genotyped		European	4728	0	4728
17554300	Webdata	rs7906587	10	116472154		(PNLIPRP3)	1.8e-26	Type 2 diabetes, Hypertension, Coronary artery disease (CAD), combined case analysis	Multiple traits (bipolar disorder, coronary artery disease, Crohn's disease, rheumatoid arthritis, T1D, T2D, hypertension)	1868 EA cases,2938 controls		European	4806	0	4806
17554300	Webdata	rs7906587	10	116472154		(PNLIPRP3)	1.8e-26	Type 2 diabetes, Hypertension, Coronary artery disease (CAD), combined case analysis	Multiple traits (bipolar disorder, coronary artery disease, Crohn's disease, rheumatoid arthritis, T1D, T2D, hypertension)	1868 EA cases,2938 controls		European	4806	0	4806
23263487	Table1	rs1665650	10	116727589		(HSPA12A)	8.6e-07	Colorectal cancer	Colorectal cancer	2,098 East Asian ancestry cases, 5,749 East Asian ancestry controls	5,358 East Asian ancestry cases, 5,922 East Asian ancestry controls, 26,060 European ancestry individuals	Mixed	7847	37340	45187
23222517	S Table 4	rs17095224	10	116779732			5.1e-08	Mean corpuscular hemoglobin concentration (MCHC)	Blood cell traits, in red blood cells	62,553 European ancestry individuals, 9,308 South Asian ancestry individuals	63,506 European ancestry individuals	Mixed	71861	63506	135367
20860503	FullScan	rs7074928	10	116928048		(KIAA1598)	5.4e-10	Asthma	Asthma	10365 EA cases, 16110 controls		European	26475	0	26475
20860503	FullScan	rs1905540	10	116979797		(KIAA1598)	5.9e-10	Asthma	Asthma	10365 EA cases, 16110 controls		European	26475	0	26475
20860503	FullScan	rs7101193	10	117002074		(KIAA1598)	5.4e-10	Asthma	Asthma	10365 EA cases, 16110 controls		European	26475	0	26475
20436469	TableS5a	rs7078160	10	117068049			9.7e-08	Cleft lip, with or without cleft palate	Cleft lip, with or without cleft palate	2475 EA samples (from trios), 3114 Asian ancestry (from trios)	2194 Asian samples (from families), 322 South Asian samples (from families), 3830 EA samples (from families), 1769 South/Central American samples (from families)	Mixed	5589	8115	13704
22863734	Table 1	rs7078160	10	117068049			4e-11	Nonsyndromic cleft lip	Cleft lip (nonsyndromic cleft lip)	Up to 666 European ancestry trios, 399 European ancestry cases, 1,318 European ancestry controls	Up to 795 East Asian ancestry trios	Mixed	2383	795	3178
20023658	Table 1	rs7078160	10	117068049			1.9e-08	Nonsyndromic cleft lip with or without cleft palate	Cleft lip (nonsyndromic cleft lip with or without cleft palate)	399 EA cases, 1318 EA controls	739 EA triads	European	1717	739	2456
20023658	Table S2	rs1898355	10	117068858			3.3e-07	Nonsyndromic cleft lip with or without cleft palate	Cleft lip (nonsyndromic cleft lip with or without cleft palate)	399 EA cases, 1318 EA controls	739 EA triads	European	1717	739	2456
22863734	Table S4	rs4752028	10	117075480			1.7e-10	Nonsyndromic cleft lip	Cleft lip (nonsyndromic cleft lip)	Up to 666 European ancestry trios, 399 European ancestry cases, 1,318 European ancestry controls	Up to 795 East Asian ancestry trios	Mixed	2383	795	3178
20023658	Table S3	rs4752028	10	117075480			2.5e-08	Nonsyndromic cleft lip with or without cleft palate	Cleft lip (nonsyndromic cleft lip with or without cleft palate)	399 EA cases, 1318 EA controls	739 EA triads	European	1717	739	2456
20860503	FullScan	rs4752029	10	117075663			1.2e-10	Asthma	Asthma	10365 EA cases, 16110 controls		European	26475	0	26475
18952825	Table S2	rs1772810	10	117397974			1e-07	Height (females)	Height	3925 EA individuals	25174 EA samples, 2876 EA samples, 1770 EA samples, 3025 EA samples, 1148 AA samples, 1268 EA samples	Mixed	3925	35261	39186
22683750	Table3	rs6585436	10	117450864			4.9e-07	Cardiac early repolarization pattern	ECG (Electrocardiogram measurements), early repolarization pattern	7,482 European ancestry individuals	7,151 European ancestry individuals	European	7482	7151	14633
23541324	TableE2	rs4752066	10	117467831			5.8e-07	Lung function, forced expiratory volume in 1 second (FEV1) percent predicted (in asthmatic participants)	Lung function with asthma	1,544 European ancestry individuals		European	1544	0	1544
21694509	Table S4	rs703363	10	117583973			3.4e-07	Postoperative nausea and vomiting	Post-operative nausea and vomiting	122 EA cases, 129 EA controls	104 EA cases, 104 EA controls	European	251	208	459
22837378	Table 5	rs181654	10	117620145			1.3e-07	Airflow obstruction	Airflow obstruction	Up to 3,368 European ancestry cases, Up to 29,507 European ancestry controls	331 European ancestry cases, 2,550 European ancestry controls	European	29507	2881	32388
21459883	Table 2	rs856003	10	117644052			1.1e-07	Sporadic dilated cardiomyopathy	Heart failure with dilated cardiomyopathy	1179 EA cases, 1108 EA controls	1165 EA cases, 1302 EA controls	European	2287	2467	4754
22843504	Table 3	rs1936295	10	117902581			6.6e-07	Autism spectrum disorders	Autism spectrum disorders	1,419 European ancestry cases from 1416 families	1,314 European ancestry cases from 1301 families	European	1419	1314	2733
22158540	Table S2	rs12413624	10	118519432			5.1e-11	Pancreatic cancer	Pancreatic cancer	981 cases of Chinese ancestry, 1991 controls of Chinese ancestry	2603 cases of Chinese ancestry, 2877 controls of Chinese ancestry	Asian	2972	5480	8452
17554300	Webdata	rs10749282	10	119013767			3.1e-08	Crohn's disease, combined control dataset, gender differentiated	Multiple traits (bipolar disorder, coronary artery disease, Crohn's disease, rheumatoid arthritis, T1D, T2D, hypertension)	1868 EA cases,2938 controls		European	4806	0	4806
17804789	Table1	rs10886462	10	119345799		(GRK5)	9.5e-07	Crohn's disease	Crohn's disease	1146 EA samples (from trios)	750 EA cases + 828 controls, 1563 EA samples (from trios)	European	1146	3141	4287
22377632	TableS1	rs17098759	10	119353080		(GRK5)	1.7e-11	Maternal transmission distortion	Transmission distortion	4728 offspring with both parents genotyped		European	4728	0	4728
22377632	TableS1	rs17098759	10	119353080		(GRK5)	1.8e-16	Transmission distortion	Transmission distortion	4728 offspring with both parents genotyped		European	4728	0	4728
22377632	TableS1	rs17098759	10	119353080		(GRK5)	1.8e-16	Transmission distortion	Transmission distortion	4728 offspring with both parents genotyped		European	4728	0	4728
21194676	Table S5	rs291979	10	119370285		(GRK5)	3.1e-07	Height (adults)	Height	114223 samples: 90446 EA, 11357 AA, 4540 Hispanic, 984 East Asian, 6003 South Asian, 499 Native American	Cross-sample validation	Mixed	113829	0	113829
22961080	Table S8	rs10886471	10	119389891		(GRK5)	4.4e-09	Type 2 diabetes	Type II Diabetes Mellitus	1,839 Han Chinese ancestry cases, 1,873 Han Chinese ancestry controls	15,979 East Asian ancestry cases, 19,360 East Asian ancestry controls, 794 Singaporean Malay ancestry cases, 1,240 Singaporean Malay ancestry controls, 159 South Asian ancestry cases, 1,624 South Asian ancestry controls	Mixed	3712	39156	42868
21459883	Table 2	rs2234962	10	119670121		(BAG3)	1.1e-13	Sporadic dilated cardiomyopathy	Heart failure with dilated cardiomyopathy	1179 EA cases, 1108 EA controls	1165 EA cases, 1302 EA controls	European	2287	2467	4754
22377632	TableS1	rs7915835	10	120181205			3e-08	Transmission distortion	Transmission distortion	4728 offspring with both parents genotyped		European	4728	0	4728
23222517	S Table 4	rs7900924	10	120392784			3.6e-08	Mean corpuscular hemoglobin concentration (MCHC)	Blood cell traits, in red blood cells	62,553 European ancestry individuals, 9,308 South Asian ancestry individuals	63,506 European ancestry individuals	Mixed	71861	63506	135367
23275298	Supplementary text	rs1571099	10	120507102		(PPAPDC1A)	2.6e-87	Interventricular septal wall thickness	Cardiac structure and systolic function	6,765 African American individuals	2,468 African American individuals, 12,612 European ancestry individuals	Mixed	6765	15080	21845
23275298	Supplementary text	rs1571099	10	120507102		(PPAPDC1A)	2.6e-87	Interventricular septal wall thickness	Cardiac structure and systolic function	6,765 African American individuals	2,468 African American individuals, 12,612 European ancestry individuals	Mixed	6765	15080	21845
23535033	Table 2	rs118048115	10	120519964		(PPAPDC1A)	6.4e-07	Alzheimer's disease (assessment scale, cognitive subscale)	Cognitive decline (rate in Alzheimer's disease)	303 European ancestry cases		European	303	0	303
18519826	Table S4	rs10788126	10	120897687		(WDR11)	1.2e-07	Nicotine dependence (smoking), smoking cessation (with bupropion hydrochloride)	Nicotine, smoking cessation	241 European American cases,309 controls		European	550	0	550
18519826	Table S4	rs10788126	10	120897687		(WDR11)	1.2e-07	Nicotine dependence (smoking), smoking cessation (with bupropion hydrochloride)	Nicotine, smoking cessation	241 European American cases,309 controls		European	550	0	550
20686565	FullScan	rs6585689	10	121055155			4.2e-10	HDL cholesterol	Lipid level measurements	Up to 100184 EA individuals	9705 South Asians, 15046 East Asians, 8061 African Americans, 7063 Europeans	Mixed	100184	39875	140059
20686565	FullScan	rs6585689	10	121055155			4.2e-10	HDL cholesterol	Lipid level measurements	Up to 100184 EA individuals	9705 South Asians, 15046 East Asians, 8061 African Americans, 7063 Europeans	Mixed	100184	39875	140059
22130093	Table 1	rs10749408	10	121208012			3.2e-11	Aggressive prostate cancer	Prostate cancer, aggressive	316 EA cases + 229 controls	55 Asian ancestry cases, 1382 EA cases, 184 African American ancestry cases, 42 unspecified ancestry cases, 134 Asian ancestry controls, 1428 EA controls, 127 African American ancestry controls, 87 unspecified ancestry controls	Mixed	545	3439	3984
22130093	Table 1	rs10749408	10	121208012			3.2e-11	Aggressive prostate cancer	Prostate cancer, aggressive	316 EA cases + 229 controls	55 Asian ancestry cases, 1382 EA cases, 184 African American ancestry cases, 42 unspecified ancestry cases, 134 Asian ancestry controls, 1428 EA controls, 127 African American ancestry controls, 87 unspecified ancestry controls	Mixed	545	3439	3984
22130093	Table 1	rs11199874	10	121273005			7.2e-11	Aggressive prostate cancer	Prostate cancer, aggressive	316 EA cases + 229 controls	55 Asian ancestry cases, 1382 EA cases, 184 African American ancestry cases, 42 unspecified ancestry cases, 134 Asian ancestry controls, 1428 EA controls, 127 African American ancestry controls, 87 unspecified ancestry controls	Mixed	545	3439	3984
22130093	Table 1	rs11199874	10	121273005			7.2e-11	Aggressive prostate cancer	Prostate cancer, aggressive	316 EA cases + 229 controls	55 Asian ancestry cases, 1382 EA cases, 184 African American ancestry cases, 42 unspecified ancestry cases, 134 Asian ancestry controls, 1428 EA controls, 127 African American ancestry controls, 87 unspecified ancestry controls	Mixed	545	3439	3984
21160077	Table 1	rs10788160	10	121274035			4.5e-15	Serum prostate-specific antigen (PSA)	Prostate-specific antigen levels in men, in serum	15757 Icelandic men	1919 Icelandic men, 454 UK men	European	15757	2373	18130
21160077	Table 1	rs10788160	10	121274035			4.5e-15	Serum prostate-specific antigen (PSA)	Prostate-specific antigen levels in men, in serum	15757 Icelandic men	1919 Icelandic men, 454 UK men	European	15757	2373	18130
22130093	Table 1	rs10788165	10	121284700			1.3e-10	Aggressive prostate cancer	Prostate cancer, aggressive	316 EA cases + 229 controls	55 Asian ancestry cases, 1382 EA cases, 184 African American ancestry cases, 42 unspecified ancestry cases, 134 Asian ancestry controls, 1428 EA controls, 127 African American ancestry controls, 87 unspecified ancestry controls	Mixed	545	3439	3984
22130093	Table 1	rs10788165	10	121284700			1.3e-10	Aggressive prostate cancer	Prostate cancer, aggressive	316 EA cases + 229 controls	55 Asian ancestry cases, 1382 EA cases, 184 African American ancestry cases, 42 unspecified ancestry cases, 134 Asian ancestry controls, 1428 EA controls, 127 African American ancestry controls, 87 unspecified ancestry controls	Mixed	545	3439	3984
21160077	Table S14	rs12413088	10	121293214			7e-07	Prostate biopsy outcome	Prostate-specific antigen levels in men, in serum	15757 Icelandic men	1919 Icelandic men, 454 UK men	European	15757	2373	18130
21160077	Table S14	rs12413088	10	121293214			7e-07	Prostate biopsy outcome	Prostate-specific antigen levels in men, in serum	15757 Icelandic men	1919 Icelandic men, 454 UK men	European	15757	2373	18130
23263486	Table10Supp	rs3135753	10	121521144		(FGFR2)	9.1e-07	Gout	Urate (in serum), gout	2,115 European ancestry cases, 67,259 European ancestry controls	1,036 European ancestry cases	European	69374	1036	70410
22377632	TableS1	rs2981434	10	121528189		(FGFR2)	7.2e-14	Maternal transmission distortion	Transmission distortion	4728 offspring with both parents genotyped		European	4728	0	4728
22377632	TableS1	rs2981434	10	121528189		(FGFR2)	4.4e-14	Transmission distortion	Transmission distortion	4728 offspring with both parents genotyped		European	4728	0	4728
17529973	Table3	rs1219648	10	121586676		(FGFR2)	1.1e-10	Sporadic post-menopausal breast cancer	Breast cancer, sporadic post-menopausal	1145 EA cases, 1142 controls	1176 EA cases,2072 controls	European	2287	3248	5535
17529973	TableS2	rs2420946	10	121591810		(FGFR2)	2e-10	Sporadic post-menopausal breast cancer	Breast cancer, sporadic post-menopausal	1145 EA cases, 1142 controls	1176 EA cases,2072 controls	European	2287	3248	5535
22377632	TableS1	rs17102404	10	121680532			2.3e-19	Maternal transmission distortion	Transmission distortion	4728 offspring with both parents genotyped		European	4728	0	4728
22377632	TableS1	rs17102404	10	121680532			3.4e-19	Transmission distortion	Transmission distortion	4728 offspring with both parents genotyped		European	4728	0	4728
23049088	Table S2	rs17103138	10	122153815		(TACC2)	2e-07	Myopia (severe myopia)	Myopia (high myopia)	187 European ancestry cases, 1064 European ancestry controls		European	1251	0	1251
19525953	Table 2	rs17824933	11	60993140		(CD6)	3.8e-09	Multiple sclerosis	Multiple sclerosis	2624 (presumed) EA cases + 7220 controls	2215 EA cases, 2116 controls	European	9844	4331	14175
20694011	Table S2	rs17824933	11	60993140		(CD6)	4e-09	Selective immunoglobulin A deficiency (IgAD)	IgA deficiency (selective IgA deficiency)	430 Icelandic and Swedish cases, 1090 Icelandic and Swedish controls	256 Spanish cases, 322 Spanish controls, 86 Finnish cases, 564 Finnish controls	European	1520	1228	2748
21833088	TableS1	rs929230	11	60993499		(CD6)	2.5e-07	Multiple sclerosis	Multiple sclerosis	9772 EA cases, 17376 controls	4218 unspecified cases, 7296 controls	European/Unspecified	27148	11514	38662
23128233	Table2Supp3	rs11230563	11	61008737		(CD6)	9e-13	Inflammatory bowel disease	Crohn's disease and ulcerative colitis	Up to 12,924 European ancestry cases, Up to 21,442 European ancestry controls	Up to 25,683 European ancestry cases, Up to 17,015 European ancestry controls	European	34366	42698	77064
21244703	TableS4	rs4939490	11	61026179			1e-09	Multiple sclerosis	Multiple sclerosis	2124 (presumed) EA cases + 6720 controls	1618 EA cases, 1988 controls	European	8844	3606	12450
21833088	TableSA	rs650258	11	61064810			2e-11	Multiple sclerosis	Multiple sclerosis	9772 EA cases, 17376 controls	4218 unspecified cases, 7296 controls	European/Unspecified	27148	11514	38662
21833088	TableS24	rs650258	11	61064810			9.6e-08	Multiple sclerosis risk in non-HLA carriers	Multiple sclerosis	9772 EA cases, 17376 controls	4218 unspecified cases, 7296 controls	European/Unspecified	27148	11514	38662
23143596	Supplementary Table 6	rs595158	11	61142109		(VPS37C)	4e-11	Rheumatoid arthritis	Rheumatoid arthritis	11475 EA cases and 15870 EA controls	2363 cases and 17872 controls	European	27345	20235	47580
21829377	Table S1a	rs2453710	11	61639070		(RPLP0P2)	8e-08	Plasma alpha-linolenic acid levels	Long chain n-3 polyunsaturated fatty acid levels, in plasma	8866 EA individuals		European	8866	0	8866
21829377	Table S1c	rs2453710	11	61639070		(RPLP0P2)	7.5e-07	Plasma docosapentaenoic acid levels	Long chain n-3 polyunsaturated fatty acid levels, in plasma	8866 EA individuals		European	8866	0	8866
21829377	Table S1a	rs1692120	11	61650000			1.4e-08	Plasma alpha-linolenic acid levels	Long chain n-3 polyunsaturated fatty acid levels, in plasma	8866 EA individuals		European	8866	0	8866
21829377	Table S1c	rs1692120	11	61650000			1.5e-08	Plasma docosapentaenoic acid levels	Long chain n-3 polyunsaturated fatty acid levels, in plasma	8866 EA individuals		European	8866	0	8866
21829377	Table S1c	rs198428	11	61722233		(DAGLA)	4.6e-07	Plasma docosapentaenoic acid levels	Long chain n-3 polyunsaturated fatty acid levels, in plasma	8866 EA individuals		European	8866	0	8866
21829377	Table S1a	rs198426	11	61723014		(DAGLA)	2.8e-07	Plasma alpha-linolenic acid levels	Long chain n-3 polyunsaturated fatty acid levels, in plasma	8866 EA individuals		European	8866	0	8866
21829377	Table S1c	rs198426	11	61723014		(DAGLA)	3.2e-09	Plasma docosapentaenoic acid levels	Long chain n-3 polyunsaturated fatty acid levels, in plasma	8866 EA individuals		European	8866	0	8866
22610502	Table 2	rs4963243	11	61726855		(DAGLA)	2.4e-07	Smallpox vaccine cytokine responses	Smallpox vaccine cytokine responses	Up to 512 European ancestry individuals, Up to 199 African American individuals		Mixed	711	0	711
21829377	Table S1a	rs569258	11	61753196		(C11orf9)	8.5e-08	Plasma alpha-linolenic acid levels	Long chain n-3 polyunsaturated fatty acid levels, in plasma	8866 EA individuals		European	8866	0	8866
21829377	Table S1c	rs569258	11	61753196		(C11orf9)	4.4e-10	Plasma docosapentaenoic acid levels	Long chain n-3 polyunsaturated fatty acid levels, in plasma	8866 EA individuals		European	8866	0	8866
21829377	Table S1a	rs198464	11	61754149		(C11orf9)(DKFZP434K028)	2.5e-11	Plasma alpha-linolenic acid levels	Long chain n-3 polyunsaturated fatty acid levels, in plasma	8866 EA individuals		European	8866	0	8866
21829377	Table S1c	rs198464	11	61754149		(C11orf9)(DKFZP434K028)	7.5e-12	Plasma docosapentaenoic acid levels	Long chain n-3 polyunsaturated fatty acid levels, in plasma	8866 EA individuals		European	8866	0	8866
21829377	Table S1a	rs198462	11	61756647		(C11orf9)(DKFZP434K028)	3.3e-11	Plasma alpha-linolenic acid levels	Long chain n-3 polyunsaturated fatty acid levels, in plasma	8866 EA individuals		European	8866	0	8866
21829377	Table S1c	rs198462	11	61756647		(C11orf9)(DKFZP434K028)	7.6e-12	Plasma docosapentaenoic acid levels	Long chain n-3 polyunsaturated fatty acid levels, in plasma	8866 EA individuals		European	8866	0	8866
21829377	Table S1a	rs198476	11	61758258		(C11orf9)	3.6e-11	Plasma alpha-linolenic acid levels	Long chain n-3 polyunsaturated fatty acid levels, in plasma	8866 EA individuals		European	8866	0	8866
21829377	Table S1c	rs198476	11	61758258		(C11orf9)	8.4e-12	Plasma docosapentaenoic acid levels	Long chain n-3 polyunsaturated fatty acid levels, in plasma	8866 EA individuals		European	8866	0	8866
21829377	Table S1a	rs650436	11	61768958		(C11orf9)	1.9e-10	Plasma alpha-linolenic acid levels	Long chain n-3 polyunsaturated fatty acid levels, in plasma	8866 EA individuals		European	8866	0	8866
21829377	Table S1c	rs650436	11	61768958		(C11orf9)	1.1e-15	Plasma docosapentaenoic acid levels	Long chain n-3 polyunsaturated fatty acid levels, in plasma	8866 EA individuals		European	8866	0	8866
21829377	Table S1a	rs579383	11	61769111		(C11orf9)	1e-09	Plasma alpha-linolenic acid levels	Long chain n-3 polyunsaturated fatty acid levels, in plasma	8866 EA individuals		European	8866	0	8866
21829377	Table S1c	rs579383	11	61769111		(C11orf9)	1.1e-14	Plasma docosapentaenoic acid levels	Long chain n-3 polyunsaturated fatty acid levels, in plasma	8866 EA individuals		European	8866	0	8866
21829377	Table S1a	rs2269928	11	61770057		(C11orf9)	1.2e-16	Plasma alpha-linolenic acid levels	Long chain n-3 polyunsaturated fatty acid levels, in plasma	8866 EA individuals		European	8866	0	8866
21829377	Table S1c	rs2269928	11	61770057		(C11orf9)	6.2e-41	Plasma docosapentaenoic acid levels	Long chain n-3 polyunsaturated fatty acid levels, in plasma	8866 EA individuals		European	8866	0	8866
21829377	Table S1b	rs2269928	11	61770057		(C11orf9)	7.1e-15	Plasma eicosapentaenoic acid levels	Long chain n-3 polyunsaturated fatty acid levels, in plasma	8866 EA individuals		European	8866	0	8866
21829377	Table S1a	rs149803	11	61771548		(C11orf9)	8e-19	Plasma alpha-linolenic acid levels	Long chain n-3 polyunsaturated fatty acid levels, in plasma	8866 EA individuals		European	8866	0	8866
21829377	Table S1c	rs149803	11	61771548		(C11orf9)	7.5e-40	Plasma docosapentaenoic acid levels	Long chain n-3 polyunsaturated fatty acid levels, in plasma	8866 EA individuals		European	8866	0	8866
21829377	Table S1b	rs149803	11	61771548		(C11orf9)	7.2e-15	Plasma eicosapentaenoic acid levels	Long chain n-3 polyunsaturated fatty acid levels, in plasma	8866 EA individuals		European	8866	0	8866
20081858	FullData	rs174528	11	61776027		(C11orf9)	4.8e-07	Fasting blood glucose	Glucose homeostasis traits (fasting glucose, fasting insulin, HOMA-B, HOMA-IR)	Up to 46186 EA individuals	up to 76558 EA individuals	European	46186	76558	122744
20686565	FullScan	rs174528	11	61776027		(C11orf9)	1.3e-18	HDL cholesterol	Lipid level measurements	Up to 100184 EA individuals	9705 South Asians, 15046 East Asians, 8061 African Americans, 7063 Europeans	Mixed	100184	39875	140059
19060906	FullScan	rs174528	11	61776027		(C11orf9)	7.1e-07	HDL cholesterol	Lipid level measurements	19840 EA individuals	Up to 20623 EA individuals	European	19840	20623	40463
20686565	FullScan	rs174528	11	61776027		(C11orf9)	4.4e-18	LDL cholesterol	Lipid level measurements	Up to 100184 EA individuals	9705 South Asians, 15046 East Asians, 8061 African Americans, 7063 Europeans	Mixed	100184	39875	140059
21829377	Table S1a	rs174528	11	61776027		(C11orf9)	3.2e-59	Plasma alpha-linolenic acid levels	Long chain n-3 polyunsaturated fatty acid levels, in plasma	8866 EA individuals		European	8866	0	8866
21829377	Table S1c	rs174528	11	61776027		(C11orf9)	1.1e-135	Plasma docosapentaenoic acid levels	Long chain n-3 polyunsaturated fatty acid levels, in plasma	8866 EA individuals		European	8866	0	8866
21829377	Table S1b	rs174528	11	61776027		(C11orf9)	5.5e-53	Plasma eicosapentaenoic acid levels	Long chain n-3 polyunsaturated fatty acid levels, in plasma	8866 EA individuals		European	8866	0	8866
20639392	Table S2	rs174528	11	61776027		(C11orf9)	1.5e-08	RR interval	Resting heart rate	38991 EA individuals		European	38991	0	38991
20686565	FullScan	rs174528	11	61776027		(C11orf9)	3.4e-19	Total cholesterol	Lipid level measurements	Up to 100184 EA individuals	9705 South Asians, 15046 East Asians, 8061 African Americans, 7063 Europeans	Mixed	100184	39875	140059
20686565	FullScan	rs174528	11	61776027		(C11orf9)	1.3e-20	Triglycerides	Lipid level measurements	Up to 100184 EA individuals	9705 South Asians, 15046 East Asians, 8061 African Americans, 7063 Europeans	Mixed	100184	39875	140059
20686565	FullScan	rs108499	11	61779765		(C11orf9)	1.4e-16	HDL cholesterol	Lipid level measurements	Up to 100184 EA individuals	9705 South Asians, 15046 East Asians, 8061 African Americans, 7063 Europeans	Mixed	100184	39875	140059
20686565	FullScan	rs108499	11	61779765		(C11orf9)	4.3e-18	LDL cholesterol	Lipid level measurements	Up to 100184 EA individuals	9705 South Asians, 15046 East Asians, 8061 African Americans, 7063 Europeans	Mixed	100184	39875	140059
21829377	Table S1a	rs108499	11	61779765		(C11orf9)	4.2e-50	Plasma alpha-linolenic acid levels	Long chain n-3 polyunsaturated fatty acid levels, in plasma	8866 EA individuals		European	8866	0	8866
21829377	Table S1c	rs108499	11	61779765		(C11orf9)	2.5e-121	Plasma docosapentaenoic acid levels	Long chain n-3 polyunsaturated fatty acid levels, in plasma	8866 EA individuals		European	8866	0	8866
21829377	Table S1b	rs108499	11	61779765		(C11orf9)	4.4e-52	Plasma eicosapentaenoic acid levels	Long chain n-3 polyunsaturated fatty acid levels, in plasma	8866 EA individuals		European	8866	0	8866
20686565	FullScan	rs108499	11	61779765		(C11orf9)	2.1e-19	Total cholesterol	Lipid level measurements	Up to 100184 EA individuals	9705 South Asians, 15046 East Asians, 8061 African Americans, 7063 Europeans	Mixed	100184	39875	140059
20686565	FullScan	rs108499	11	61779765		(C11orf9)	1.5e-16	Triglycerides	Lipid level measurements	Up to 100184 EA individuals	9705 South Asians, 15046 East Asians, 8061 African Americans, 7063 Europeans	Mixed	100184	39875	140059
20686565	FullScan	rs509360	11	61781087		(C11orf9)	6.2e-10	HDL cholesterol	Lipid level measurements	Up to 100184 EA individuals	9705 South Asians, 15046 East Asians, 8061 African Americans, 7063 Europeans	Mixed	100184	39875	140059
21829377	Table S1a	rs509360	11	61781087		(C11orf9)	3.2e-23	Plasma alpha-linolenic acid levels	Long chain n-3 polyunsaturated fatty acid levels, in plasma	8866 EA individuals		European	8866	0	8866
21829377	Table S1c	rs509360	11	61781087		(C11orf9)	1e-36	Plasma docosapentaenoic acid levels	Long chain n-3 polyunsaturated fatty acid levels, in plasma	8866 EA individuals		European	8866	0	8866
21829377	Table S1b	rs509360	11	61781087		(C11orf9)	1.2e-13	Plasma eicosapentaenoic acid levels	Long chain n-3 polyunsaturated fatty acid levels, in plasma	8866 EA individuals		European	8866	0	8866
20686565	FullScan	rs509360	11	61781087		(C11orf9)	1.4e-17	Triglycerides	Lipid level measurements	Up to 100184 EA individuals	9705 South Asians, 15046 East Asians, 8061 African Americans, 7063 Europeans	Mixed	100184	39875	140059
20686565	FullScan	rs174532	11	61781402		(C11orf9)	2.1e-11	LDL cholesterol	Lipid level measurements	Up to 100184 EA individuals	9705 South Asians, 15046 East Asians, 8061 African Americans, 7063 Europeans	Mixed	100184	39875	140059
21829377	Table S1a	rs174532	11	61781402		(C11orf9)	1.3e-20	Plasma alpha-linolenic acid levels	Long chain n-3 polyunsaturated fatty acid levels, in plasma	8866 EA individuals		European	8866	0	8866
21829377	Table S1c	rs174532	11	61781402		(C11orf9)	5.2e-51	Plasma docosapentaenoic acid levels	Long chain n-3 polyunsaturated fatty acid levels, in plasma	8866 EA individuals		European	8866	0	8866
21829377	Table S1b	rs174532	11	61781402		(C11orf9)	4.7e-18	Plasma eicosapentaenoic acid levels	Long chain n-3 polyunsaturated fatty acid levels, in plasma	8866 EA individuals		European	8866	0	8866
20686565	FullScan	rs174532	11	61781402		(C11orf9)	4.8e-12	Total cholesterol	Lipid level measurements	Up to 100184 EA individuals	9705 South Asians, 15046 East Asians, 8061 African Americans, 7063 Europeans	Mixed	100184	39875	140059
20686565	FullScan	rs174534	11	61781986		(C11orf9)	9.7e-15	HDL cholesterol	Lipid level measurements	Up to 100184 EA individuals	9705 South Asians, 15046 East Asians, 8061 African Americans, 7063 Europeans	Mixed	100184	39875	140059
20686565	FullScan	rs174534	11	61781986		(C11orf9)	1.4e-17	LDL cholesterol	Lipid level measurements	Up to 100184 EA individuals	9705 South Asians, 15046 East Asians, 8061 African Americans, 7063 Europeans	Mixed	100184	39875	140059
21725308	Table S3	rs174534	11	61781986		(C11orf9)	7.7e-07	Lung cancer	Lung cancer	2331 Chinese cases, 3077 Chinese controls	6313 Chinese cases, 6409 Chinese controls	Asian	5408	12722	18130
21829377	Table S1a	rs174534	11	61781986		(C11orf9)	2.7e-50	Plasma alpha-linolenic acid levels	Long chain n-3 polyunsaturated fatty acid levels, in plasma	8866 EA individuals		European	8866	0	8866
21829377	Table S1c	rs174534	11	61781986		(C11orf9)	8.3e-122	Plasma docosapentaenoic acid levels	Long chain n-3 polyunsaturated fatty acid levels, in plasma	8866 EA individuals		European	8866	0	8866
21829377	Table S1b	rs174534	11	61781986		(C11orf9)	3.2e-52	Plasma eicosapentaenoic acid levels	Long chain n-3 polyunsaturated fatty acid levels, in plasma	8866 EA individuals		European	8866	0	8866
20686565	FullScan	rs174534	11	61781986		(C11orf9)	2.7e-18	Total cholesterol	Lipid level measurements	Up to 100184 EA individuals	9705 South Asians, 15046 East Asians, 8061 African Americans, 7063 Europeans	Mixed	100184	39875	140059
20686565	FullScan	rs174534	11	61781986		(C11orf9)	1.4e-15	Triglycerides	Lipid level measurements	Up to 100184 EA individuals	9705 South Asians, 15046 East Asians, 8061 African Americans, 7063 Europeans	Mixed	100184	39875	140059
20081858	FullData	rs174535	11	61783884		(C11orf9)	2.4e-08	Fasting blood glucose	Glucose homeostasis traits (fasting glucose, fasting insulin, HOMA-B, HOMA-IR)	Up to 46186 EA individuals	up to 76558 EA individuals	European	46186	76558	122744
20686565	FullScan	rs174535	11	61783884		(C11orf9)	9.3e-22	HDL cholesterol	Lipid level measurements	Up to 100184 EA individuals	9705 South Asians, 15046 East Asians, 8061 African Americans, 7063 Europeans	Mixed	100184	39875	140059
23063622	TableS2	rs174535	11	61783884		(C11orf9)	1e-15	HDL cholesterol	Lipid level measurements	66,240 individuals	25,282 individuals	European	66240	25282	91522
19060906	FullScan	rs174535	11	61783884		(C11orf9)	4.9e-09	HDL cholesterol	Lipid level measurements	19840 EA individuals	Up to 20623 EA individuals	European	19840	20623	40463
20686565	FullScan	rs174535	11	61783884		(C11orf9)	7.3e-21	LDL cholesterol	Lipid level measurements	Up to 100184 EA individuals	9705 South Asians, 15046 East Asians, 8061 African Americans, 7063 Europeans	Mixed	100184	39875	140059
23063622	TableS2	rs174535	11	61783884		(C11orf9)	5.1e-10	LDL cholesterol	Lipid level measurements	66,240 individuals	25,282 individuals	European	66240	25282	91522
21829377	Table S1a	rs174535	11	61783884		(C11orf9)	1e-63	Plasma alpha-linolenic acid levels	Long chain n-3 polyunsaturated fatty acid levels, in plasma	8866 EA individuals		European	8866	0	8866
21829377	Table S1c	rs174535	11	61783884		(C11orf9)	1.5e-151	Plasma docosapentaenoic acid levels	Long chain n-3 polyunsaturated fatty acid levels, in plasma	8866 EA individuals		European	8866	0	8866
21829377	Table 2	rs174535	11	61783884		(C11orf9)	1e-84	Plasma eicosapentaenoic acid levels	Long chain n-3 polyunsaturated fatty acid levels, in plasma	8866 EA individuals		European	8866	0	8866
20639392	Table S2	rs174535	11	61783884		(C11orf9)	8.8e-10	RR interval	Resting heart rate	38991 EA individuals		European	38991	0	38991
20686565	FullScan	rs174535	11	61783884		(C11orf9)	1.3e-21	Total cholesterol	Lipid level measurements	Up to 100184 EA individuals	9705 South Asians, 15046 East Asians, 8061 African Americans, 7063 Europeans	Mixed	100184	39875	140059
23063622	TableS3	rs174535	11	61783884		(C11orf9)	5.5e-11	Total cholesterol	Lipid level measurements	66,240 individuals	25,282 individuals	European	66240	25282	91522
20686565	FullScan	rs174535	11	61783884		(C11orf9)	1.7e-23	Triglycerides	Lipid level measurements	Up to 100184 EA individuals	9705 South Asians, 15046 East Asians, 8061 African Americans, 7063 Europeans	Mixed	100184	39875	140059
23063622	TableS2	rs174535	11	61783884		(C11orf9)	8.3e-15	Triglycerides	Lipid level measurements	66,240 individuals	25,282 individuals	European	66240	25282	91522
19060906	FullScan	rs174535	11	61783884		(C11orf9)	3.9e-07	Triglycerides	Lipid level measurements	19840 EA individuals	Up to 20623 EA individuals	European	19840	20623	40463
20081858	FullData	rs174536	11	61784455		(C11orf9)	2.2e-08	Fasting blood glucose	Glucose homeostasis traits (fasting glucose, fasting insulin, HOMA-B, HOMA-IR)	Up to 46186 EA individuals	up to 76558 EA individuals	European	46186	76558	122744
20686565	FullScan	rs174536	11	61784455		(C11orf9)	8.2e-22	HDL cholesterol	Lipid level measurements	Up to 100184 EA individuals	9705 South Asians, 15046 East Asians, 8061 African Americans, 7063 Europeans	Mixed	100184	39875	140059
19060906	FullScan	rs174536	11	61784455		(C11orf9)	4.3e-09	HDL cholesterol	Lipid level measurements	19840 EA individuals	Up to 20623 EA individuals	European	19840	20623	40463
20686565	FullScan	rs174536	11	61784455		(C11orf9)	8.1e-21	LDL cholesterol	Lipid level measurements	Up to 100184 EA individuals	9705 South Asians, 15046 East Asians, 8061 African Americans, 7063 Europeans	Mixed	100184	39875	140059
21829377	Table S1a	rs174536	11	61784455		(C11orf9)	1e-63	Plasma alpha-linolenic acid levels	Long chain n-3 polyunsaturated fatty acid levels, in plasma	8866 EA individuals		European	8866	0	8866
21829377	Table S1c	rs174536	11	61784455		(C11orf9)	1.6e-151	Plasma docosapentaenoic acid levels	Long chain n-3 polyunsaturated fatty acid levels, in plasma	8866 EA individuals		European	8866	0	8866
21829377	Table S1b	rs174536	11	61784455		(C11orf9)	6.7e-58	Plasma eicosapentaenoic acid levels	Long chain n-3 polyunsaturated fatty acid levels, in plasma	8866 EA individuals		European	8866	0	8866
20639392	Table S2	rs174536	11	61784455		(C11orf9)	1.1e-09	RR interval	Resting heart rate	38991 EA individuals		European	38991	0	38991
20686565	FullScan	rs174536	11	61784455		(C11orf9)	1.1e-21	Total cholesterol	Lipid level measurements	Up to 100184 EA individuals	9705 South Asians, 15046 East Asians, 8061 African Americans, 7063 Europeans	Mixed	100184	39875	140059
20686565	FullScan	rs174536	11	61784455		(C11orf9)	1.7e-23	Triglycerides	Lipid level measurements	Up to 100184 EA individuals	9705 South Asians, 15046 East Asians, 8061 African Americans, 7063 Europeans	Mixed	100184	39875	140059
19060906	FullScan	rs174536	11	61784455		(C11orf9)	6.8e-07	Triglycerides	Lipid level measurements	19840 EA individuals	Up to 20623 EA individuals	European	19840	20623	40463
19148276	Table S1	rs174537	11	61785208		(C11orf9)	6e-46	Arachidonic acid	Polyunsaturated fatty acid levels, in plasma	1210 Italian individuals	1076 EA individuals	European	1210	1076	2286
19148276	Text	rs174537	11	61785208		(C11orf9)	6.8e-09	Eicosadienoic acid	Polyunsaturated fatty acid levels, in plasma	1210 Italian individuals	1076 EA individuals	European	1210	1076	2286
19148276	Text	rs174537	11	61785208		(C11orf9)	1e-14	Eicosapentanoic acid	Polyunsaturated fatty acid levels, in plasma	1210 Italian individuals	1076 EA individuals	European	1210	1076	2286
22885924	Table S3a	rs174537	11	61785208		(C11orf9)	2.3e-17	Fasting blood glucose	Fasting glucose and insulin, and response to glucose in plasma	Up to 133,010 individuals		European	133010	0	133010
20081858	FullData	rs174537	11	61785208		(C11orf9)	2.8e-08	Fasting blood glucose	Glucose homeostasis traits (fasting glucose, fasting insulin, HOMA-B, HOMA-IR)	Up to 46186 EA individuals	up to 76558 EA individuals	European	46186	76558	122744
20686565	FullScan	rs174537	11	61785208		(C11orf9)	7.9e-22	HDL cholesterol	Lipid level measurements	Up to 100184 EA individuals	9705 South Asians, 15046 East Asians, 8061 African Americans, 7063 Europeans	Mixed	100184	39875	140059
19060906	FullScan	rs174537	11	61785208		(C11orf9)	2.9e-09	HDL cholesterol	Lipid level measurements	19840 EA individuals	Up to 20623 EA individuals	European	19840	20623	40463
19936222	Table S3	rs174537	11	61785208		(C11orf9)	7.6e-14	HDL cholesterol medium lipoprotein fraction concentration	Lipid level measurements, in plasma	17296 European ancestry samples	Up to 7423 EA samples, Up to 2049 (unspecified) samples	European/Unspecified	17296	9472	26768
19936222	Table S1	rs174537	11	61785208		(C11orf9)	4.5e-09	HDL cholesterol medium lipoprotein fraction concentration in fasting sample	Lipid level measurements, in plasma	17296 European ancestry samples	Up to 7423 EA samples, Up to 2049 (unspecified) samples	European/Unspecified	17296	9472	26768
20686565	FullScan	rs174537	11	61785208		(C11orf9)	5.9e-21	LDL cholesterol	Lipid level measurements	Up to 100184 EA individuals	9705 South Asians, 15046 East Asians, 8061 African Americans, 7063 Europeans	Mixed	100184	39875	140059
19060910	Table 2	rs174537	11	61785208		(C11orf9)	3.8e-08	LDL cholesterol (mmol/l)	Lipid level measurements	4763 EA (Finnish) individuals		European	4763	0	4763
19148276	Text	rs174537	11	61785208		(C11orf9)	5.6e-07	Linoleic acid	Polyunsaturated fatty acid levels, in plasma	1210 Italian individuals	1076 EA individuals	European	1210	1076	2286
21829377	Table S1a	rs174537	11	61785208		(C11orf9)	1e-63	Plasma alpha-linolenic acid levels	Long chain n-3 polyunsaturated fatty acid levels, in plasma	8866 EA individuals		European	8866	0	8866
21829377	Table S1c	rs174537	11	61785208		(C11orf9)	2.1e-150	Plasma docosapentaenoic acid levels	Long chain n-3 polyunsaturated fatty acid levels, in plasma	8866 EA individuals		European	8866	0	8866
21829377	Table S1b	rs174537	11	61785208		(C11orf9)	1e-57	Plasma eicosapentaenoic acid levels	Long chain n-3 polyunsaturated fatty acid levels, in plasma	8866 EA individuals		European	8866	0	8866
20639392	Table S2	rs174537	11	61785208		(C11orf9)	1.2e-09	RR interval	Resting heart rate	38991 EA individuals		European	38991	0	38991
20686565	FullScan	rs174537	11	61785208		(C11orf9)	7e-22	Total cholesterol	Lipid level measurements	Up to 100184 EA individuals	9705 South Asians, 15046 East Asians, 8061 African Americans, 7063 Europeans	Mixed	100184	39875	140059
20686565	FullScan	rs174537	11	61785208		(C11orf9)	2.6e-23	Triglycerides	Lipid level measurements	Up to 100184 EA individuals	9705 South Asians, 15046 East Asians, 8061 African Americans, 7063 Europeans	Mixed	100184	39875	140059
19060906	FullScan	rs174537	11	61785208		(C11orf9)	8.4e-07	Triglycerides	Lipid level measurements	19840 EA individuals	Up to 20623 EA individuals	European	19840	20623	40463
21829377	Table S1a	rs17762402	11	61785729		(C11orf9)	1.6e-10	Plasma alpha-linolenic acid levels	Long chain n-3 polyunsaturated fatty acid levels, in plasma	8866 EA individuals		European	8866	0	8866
21829377	Table S1c	rs17762402	11	61785729		(C11orf9)	1.4e-13	Plasma docosapentaenoic acid levels	Long chain n-3 polyunsaturated fatty acid levels, in plasma	8866 EA individuals		European	8866	0	8866
21829377	Table S1b	rs17762402	11	61785729		(C11orf9)	5.4e-07	Plasma eicosapentaenoic acid levels	Long chain n-3 polyunsaturated fatty acid levels, in plasma	8866 EA individuals		European	8866	0	8866
21102463	Table 2	rs102275	11	61790331		(C11orf10)	2.3e-11	Crohn's disease	Crohn's disease	6333 EA cases, 15056 EA controls	15694 EA cases, 14026 EA controls, 1242 EA (from trios)	European	21389	30962	52351
21297633	Table S9	rs102275	11	61790331		(C11orf10)	7.2e-08	Crohn's disease	Ulcerative colitis	6687 EA cases, 19718 EA controls	9628 EA cases, 12917 EA controls	European	26405	22545	48950
20081858	FullData	rs102275	11	61790331		(C11orf10)	2.5e-08	Fasting blood glucose	Glucose homeostasis traits (fasting glucose, fasting insulin, HOMA-B, HOMA-IR)	Up to 46186 EA individuals	up to 76558 EA individuals	European	46186	76558	122744
20686565	Table S5	rs102275	11	61790331		(C11orf10)	2e-22	HDL cholesterol	Lipid level measurements	Up to 100184 EA individuals	9705 South Asians, 15046 East Asians, 8061 African Americans, 7063 Europeans	Mixed	100184	39875	140059
23063622	TableS2	rs102275	11	61790331		(C11orf10)	2e-15	HDL cholesterol	Lipid level measurements	66,240 individuals	25,282 individuals	European	66240	25282	91522
19060906	FullScan	rs102275	11	61790331		(C11orf10)	2.5e-09	HDL cholesterol	Lipid level measurements	19840 EA individuals	Up to 20623 EA individuals	European	19840	20623	40463
20694148	Table S1	rs102275	11	61790331		(C11orf10)	6.2e-07	HDL cholesterol	Metabolic syndrome (HDL cholesterol, plasma glucose, T2D, waist to hip ratio, diastolic blood pressure)	2554 Indian Asian men	2240 Indian Asian men	Indian/South Asian	2554	2240	4794
19936222	Table S1	rs102275	11	61790331		(C11orf10)	1.4e-14	HDL cholesterol large lipoprotein fraction concentration	Lipid level measurements, in plasma	17296 European ancestry samples	Up to 7423 EA samples, Up to 2049 (unspecified) samples	European/Unspecified	17296	9472	26768
20686565	Table S5	rs102275	11	61790331		(C11orf10)	5e-21	LDL cholesterol	Lipid level measurements	Up to 100184 EA individuals	9705 South Asians, 15046 East Asians, 8061 African Americans, 7063 Europeans	Mixed	100184	39875	140059
23063622	TableS2	rs102275	11	61790331		(C11orf10)	1.3e-09	LDL cholesterol	Lipid level measurements	66,240 individuals	25,282 individuals	European	66240	25282	91522
19060910	Table 2	rs102275	11	61790331		(C11orf10)	2.8e-08	LDL cholesterol (mmol/l)	Lipid level measurements	4763 EA (Finnish) individuals		European	4763	0	4763
21829377	Table S1a	rs102275	11	61790331		(C11orf10)	7.4e-64	Plasma alpha-linolenic acid levels	Long chain n-3 polyunsaturated fatty acid levels, in plasma	8866 EA individuals		European	8866	0	8866
21829377	Table S1c	rs102275	11	61790331		(C11orf10)	8.4e-153	Plasma docosapentaenoic acid levels	Long chain n-3 polyunsaturated fatty acid levels, in plasma	8866 EA individuals		European	8866	0	8866
21829377	Table S1b	rs102275	11	61790331		(C11orf10)	3.8e-57	Plasma eicosapentaenoic acid levels	Long chain n-3 polyunsaturated fatty acid levels, in plasma	8866 EA individuals		European	8866	0	8866
20639392	Table S2	rs102275	11	61790331		(C11orf10)	2.1e-09	RR interval	Resting heart rate	38991 EA individuals		European	38991	0	38991
20686565	FullScan	rs102275	11	61790331		(C11orf10)	5.2e-22	Total cholesterol	Lipid level measurements	Up to 100184 EA individuals	9705 South Asians, 15046 East Asians, 8061 African Americans, 7063 Europeans	Mixed	100184	39875	140059
23063622	TableS3	rs102275	11	61790331		(C11orf10)	5e-10	Total cholesterol	Lipid level measurements	66,240 individuals	25,282 individuals	European	66240	25282	91522
20686565	FullScan	rs102275	11	61790331		(C11orf10)	1.6e-23	Triglycerides	Lipid level measurements	Up to 100184 EA individuals	9705 South Asians, 15046 East Asians, 8061 African Americans, 7063 Europeans	Mixed	100184	39875	140059
23063622	TableS2	rs102275	11	61790331		(C11orf10)	7.1e-16	Triglycerides	Lipid level measurements	66,240 individuals	25,282 individuals	European	66240	25282	91522
19060906	FullScan	rs102275	11	61790331		(C11orf10)	3.3e-07	Triglycerides	Lipid level measurements	19840 EA individuals	Up to 20623 EA individuals	European	19840	20623	40463
21829377	Table S1a	rs740006	11	61790396		(C11orf10)	1.3e-10	Plasma alpha-linolenic acid levels	Long chain n-3 polyunsaturated fatty acid levels, in plasma	8866 EA individuals		European	8866	0	8866
21829377	Table S1c	rs740006	11	61790396		(C11orf10)	4.5e-22	Plasma docosapentaenoic acid levels	Long chain n-3 polyunsaturated fatty acid levels, in plasma	8866 EA individuals		European	8866	0	8866
21829377	Table S1b	rs740006	11	61790396		(C11orf10)	1.8e-07	Plasma eicosapentaenoic acid levels	Long chain n-3 polyunsaturated fatty acid levels, in plasma	8866 EA individuals		European	8866	0	8866
21829377	Table S1b	rs7102974	11	61792563		(C11orf10)	3e-07	Plasma eicosapentaenoic acid levels	Long chain n-3 polyunsaturated fatty acid levels, in plasma	8866 EA individuals		European	8866	0	8866
22001757	Table S14	rs174538	11	61792609		(C11orf10)	2.4e-07	Alkaline phosphatase (ALP) in plasma	Liver enzyme concentrations (alanine aminotransaminase, alkaline phosphatase, gamme-glutamyl transferase), in plasma	Up to 52350 EA individuals, up to 8739 Indian Asian individuals		Mixed	61089	0	61089
20686565	FullScan	rs174538	11	61792609		(C11orf10)	1.3e-18	HDL cholesterol	Lipid level measurements	Up to 100184 EA individuals	9705 South Asians, 15046 East Asians, 8061 African Americans, 7063 Europeans	Mixed	100184	39875	140059
19060906	FullScan	rs174538	11	61792609		(C11orf10)	1.8e-07	HDL cholesterol	Lipid level measurements	19840 EA individuals	Up to 20623 EA individuals	European	19840	20623	40463
20686565	FullScan	rs174538	11	61792609		(C11orf10)	9.6e-20	LDL cholesterol	Lipid level measurements	Up to 100184 EA individuals	9705 South Asians, 15046 East Asians, 8061 African Americans, 7063 Europeans	Mixed	100184	39875	140059
21829377	Table S1a	rs174538	11	61792609		(C11orf10)	1.4e-54	Plasma alpha-linolenic acid levels	Long chain n-3 polyunsaturated fatty acid levels, in plasma	8866 EA individuals		European	8866	0	8866
21829377	Table S1c	rs174538	11	61792609		(C11orf10)	4.4e-136	Plasma docosapentaenoic acid levels	Long chain n-3 polyunsaturated fatty acid levels, in plasma	8866 EA individuals		European	8866	0	8866
21829377	Table 2	rs174538	11	61792609		(C11orf10)	5e-58	Plasma eicosapentaenoic acid levels	Long chain n-3 polyunsaturated fatty acid levels, in plasma	8866 EA individuals		European	8866	0	8866
20639392	Table S2	rs174538	11	61792609		(C11orf10)	2.9e-08	RR interval	Resting heart rate	38991 EA individuals		European	38991	0	38991
20686565	FullScan	rs174538	11	61792609		(C11orf10)	1.7e-20	Total cholesterol	Lipid level measurements	Up to 100184 EA individuals	9705 South Asians, 15046 East Asians, 8061 African Americans, 7063 Europeans	Mixed	100184	39875	140059
20686565	FullScan	rs174538	11	61792609		(C11orf10)	1.5e-19	Triglycerides	Lipid level measurements	Up to 100184 EA individuals	9705 South Asians, 15046 East Asians, 8061 African Americans, 7063 Europeans	Mixed	100184	39875	140059
21829377	Table S1a	rs412334	11	61792789		(FEN1)	9.7e-14	Plasma alpha-linolenic acid levels	Long chain n-3 polyunsaturated fatty acid levels, in plasma	8866 EA individuals		European	8866	0	8866
21829377	Table S1c	rs412334	11	61792789		(FEN1)	1.4e-26	Plasma docosapentaenoic acid levels	Long chain n-3 polyunsaturated fatty acid levels, in plasma	8866 EA individuals		European	8866	0	8866
21829377	Table S1b	rs412334	11	61792789		(FEN1)	4.6e-08	Plasma eicosapentaenoic acid levels	Long chain n-3 polyunsaturated fatty acid levels, in plasma	8866 EA individuals		European	8866	0	8866
21829377	Table S1c	rs695867	11	61793816		(FEN1)	1.5e-08	Plasma docosapentaenoic acid levels	Long chain n-3 polyunsaturated fatty acid levels, in plasma	8866 EA individuals		European	8866	0	8866
20081858	FullData	rs4246215	11	61796827		(FEN1)	2e-08	Fasting blood glucose	Glucose homeostasis traits (fasting glucose, fasting insulin, HOMA-B, HOMA-IR)	Up to 46186 EA individuals	up to 76558 EA individuals	European	46186	76558	122744
20686565	FullScan	rs4246215	11	61796827		(FEN1)	5.5e-21	HDL cholesterol	Lipid level measurements	Up to 100184 EA individuals	9705 South Asians, 15046 East Asians, 8061 African Americans, 7063 Europeans	Mixed	100184	39875	140059
19060906	FullScan	rs4246215	11	61796827		(FEN1)	2.5e-09	HDL cholesterol	Lipid level measurements	19840 EA individuals	Up to 20623 EA individuals	European	19840	20623	40463
23128233	Table2Supp3	rs4246215	11	61796827		(FEN1)	1.9e-15	Inflammatory bowel disease	Crohn's disease and ulcerative colitis	Up to 12,924 European ancestry cases, Up to 21,442 European ancestry controls	Up to 25,683 European ancestry cases, Up to 17,015 European ancestry controls	European	34366	42698	77064
20686565	FullScan	rs4246215	11	61796827		(FEN1)	7.3e-21	LDL cholesterol	Lipid level measurements	Up to 100184 EA individuals	9705 South Asians, 15046 East Asians, 8061 African Americans, 7063 Europeans	Mixed	100184	39875	140059
21725308	Table S3	rs4246215	11	61796827		(FEN1)	9.3e-07	Lung cancer	Lung cancer	2331 Chinese cases, 3077 Chinese controls	6313 Chinese cases, 6409 Chinese controls	Asian	5408	12722	18130
21829377	Table S1a	rs4246215	11	61796827		(FEN1)	8.6e-60	Plasma alpha-linolenic acid levels	Long chain n-3 polyunsaturated fatty acid levels, in plasma	8866 EA individuals		European	8866	0	8866
21829377	Table S1c	rs4246215	11	61796827		(FEN1)	1.4e-139	Plasma docosapentaenoic acid levels	Long chain n-3 polyunsaturated fatty acid levels, in plasma	8866 EA individuals		European	8866	0	8866
21829377	Table S1b	rs4246215	11	61796827		(FEN1)	6e-55	Plasma eicosapentaenoic acid levels	Long chain n-3 polyunsaturated fatty acid levels, in plasma	8866 EA individuals		European	8866	0	8866
22139419	Table 1	rs4246215	11	61796827		(FEN1)	3.3e-10	Platelet count (PLT)	Platelet count (PLT) and platelet volume (MPV)	18600 EA individuals	Up to EA 18838 individuals	European	18600	18838	37438
20639392	Table S2	rs4246215	11	61796827		(FEN1)	1.1e-09	RR interval	Resting heart rate	38991 EA individuals		European	38991	0	38991
20686565	FullScan	rs4246215	11	61796827		(FEN1)	8.7e-22	Total cholesterol	Lipid level measurements	Up to 100184 EA individuals	9705 South Asians, 15046 East Asians, 8061 African Americans, 7063 Europeans	Mixed	100184	39875	140059
20686565	FullScan	rs4246215	11	61796827		(FEN1)	5.9e-22	Triglycerides	Lipid level measurements	Up to 100184 EA individuals	9705 South Asians, 15046 East Asians, 8061 African Americans, 7063 Europeans	Mixed	100184	39875	140059
22001757	Table S14	rs174541	11	61798436			1.1e-07	Alkaline phosphatase (ALP) in plasma	Liver enzyme concentrations (alanine aminotransaminase, alkaline phosphatase, gamme-glutamyl transferase), in plasma	Up to 52350 EA individuals, up to 8739 Indian Asian individuals		Mixed	61089	0	61089
20081858	FullData	rs174541	11	61798436			1.6e-08	Fasting blood glucose	Glucose homeostasis traits (fasting glucose, fasting insulin, HOMA-B, HOMA-IR)	Up to 46186 EA individuals	up to 76558 EA individuals	European	46186	76558	122744
20686565	FullScan	rs174541	11	61798436			4.5e-21	HDL cholesterol	Lipid level measurements	Up to 100184 EA individuals	9705 South Asians, 15046 East Asians, 8061 African Americans, 7063 Europeans	Mixed	100184	39875	140059
19060906	FullScan	rs174541	11	61798436			2.6e-09	HDL cholesterol	Lipid level measurements	19840 EA individuals	Up to 20623 EA individuals	European	19840	20623	40463
20686565	FullScan	rs174541	11	61798436			8.2e-21	LDL cholesterol	Lipid level measurements	Up to 100184 EA individuals	9705 South Asians, 15046 East Asians, 8061 African Americans, 7063 Europeans	Mixed	100184	39875	140059
21977987	Table 2	rs174541	11	61798436			1.1e-08	LDL cholesterol (baseline)	LDL cholesterol	5244 EA subjects		European	5244	0	5244
21829377	Table S1a	rs174541	11	61798436			3.7e-60	Plasma alpha-linolenic acid levels	Long chain n-3 polyunsaturated fatty acid levels, in plasma	8866 EA individuals		European	8866	0	8866
21829377	Table S1c	rs174541	11	61798436			2.3e-140	Plasma docosapentaenoic acid levels	Long chain n-3 polyunsaturated fatty acid levels, in plasma	8866 EA individuals		European	8866	0	8866
21829377	Table S1b	rs174541	11	61798436			3.1e-55	Plasma eicosapentaenoic acid levels	Long chain n-3 polyunsaturated fatty acid levels, in plasma	8866 EA individuals		European	8866	0	8866
20639392	Table S2	rs174541	11	61798436			2.2e-09	RR interval	Resting heart rate	38991 EA individuals		European	38991	0	38991
20686565	FullScan	rs174541	11	61798436			6.8e-22	Total cholesterol	Lipid level measurements	Up to 100184 EA individuals	9705 South Asians, 15046 East Asians, 8061 African Americans, 7063 Europeans	Mixed	100184	39875	140059
20686565	FullScan	rs174541	11	61798436			8.8e-22	Triglycerides	Lipid level measurements	Up to 100184 EA individuals	9705 South Asians, 15046 East Asians, 8061 African Americans, 7063 Europeans	Mixed	100184	39875	140059
20081858	FullData	rs174545	11	61801834		(FADS1)	1.5e-08	Fasting blood glucose	Glucose homeostasis traits (fasting glucose, fasting insulin, HOMA-B, HOMA-IR)	Up to 46186 EA individuals	up to 76558 EA individuals	European	46186	76558	122744
20686565	FullScan	rs174545	11	61801834		(FADS1)	4.3e-22	HDL cholesterol	Lipid level measurements	Up to 100184 EA individuals	9705 South Asians, 15046 East Asians, 8061 African Americans, 7063 Europeans	Mixed	100184	39875	140059
19060906	FullScan	rs174545	11	61801834		(FADS1)	1.3e-09	HDL cholesterol	Lipid level measurements	19840 EA individuals	Up to 20623 EA individuals	European	19840	20623	40463
20686565	FullScan	rs174545	11	61801834		(FADS1)	2.5e-21	LDL cholesterol	Lipid level measurements	Up to 100184 EA individuals	9705 South Asians, 15046 East Asians, 8061 African Americans, 7063 Europeans	Mixed	100184	39875	140059
21829377	Table S1a	rs174545	11	61801834		(FADS1)	1.4e-63	Plasma alpha-linolenic acid levels	Long chain n-3 polyunsaturated fatty acid levels, in plasma	8866 EA individuals		European	8866	0	8866
21829377	Table S1c	rs174545	11	61801834		(FADS1)	2.4e-152	Plasma docosapentaenoic acid levels	Long chain n-3 polyunsaturated fatty acid levels, in plasma	8866 EA individuals		European	8866	0	8866
21829377	Table S1b	rs174545	11	61801834		(FADS1)	4.8e-57	Plasma eicosapentaenoic acid levels	Long chain n-3 polyunsaturated fatty acid levels, in plasma	8866 EA individuals		European	8866	0	8866
20639392	Table S2	rs174545	11	61801834		(FADS1)	9.3e-10	RR interval	Resting heart rate	38991 EA individuals		European	38991	0	38991
20686565	FullScan	rs174545	11	61801834		(FADS1)	4e-22	Total cholesterol	Lipid level measurements	Up to 100184 EA individuals	9705 South Asians, 15046 East Asians, 8061 African Americans, 7063 Europeans	Mixed	100184	39875	140059
20686565	FullScan	rs174545	11	61801834		(FADS1)	8.2e-24	Triglycerides	Lipid level measurements	Up to 100184 EA individuals	9705 South Asians, 15046 East Asians, 8061 African Americans, 7063 Europeans	Mixed	100184	39875	140059
19060906	FullScan	rs174545	11	61801834		(FADS1)	5.3e-07	Triglycerides	Lipid level measurements	19840 EA individuals	Up to 20623 EA individuals	European	19840	20623	40463
19148276	Table S1	rs174546	11	61802358		(FADS1)	5.5e-15	Eicosapentanoic acid	Polyunsaturated fatty acid levels, in plasma	1210 Italian individuals	1076 EA individuals	European	1210	1076	2286
20081858	FullData	rs174546	11	61802358		(FADS1)	2.7e-08	Fasting blood glucose	Glucose homeostasis traits (fasting glucose, fasting insulin, HOMA-B, HOMA-IR)	Up to 46186 EA individuals	up to 76558 EA individuals	European	46186	76558	122744
20686565	FullScan	rs174546	11	61802358		(FADS1)	2.6e-22	HDL cholesterol	Lipid level measurements	Up to 100184 EA individuals	9705 South Asians, 15046 East Asians, 8061 African Americans, 7063 Europeans	Mixed	100184	39875	140059
19060906	FullScan	rs174546	11	61802358		(FADS1)	1.3e-09	HDL cholesterol	Lipid level measurements	19840 EA individuals	Up to 20623 EA individuals	European	19840	20623	40463
20694148	Table S1	rs174546	11	61802358		(FADS1)	4e-07	HDL cholesterol	Metabolic syndrome (HDL cholesterol, plasma glucose, T2D, waist to hip ratio, diastolic blood pressure)	2554 Indian Asian men	2240 Indian Asian men	Indian/South Asian	2554	2240	4794
20694148	Table 2	rs174546	11	61802358		(FADS1)	6e-07	HDL cholesterol (Log HDL-C)	Metabolic syndrome (HDL cholesterol, plasma glucose, T2D, waist to hip ratio, diastolic blood pressure)	2554 Indian Asian men	2240 Indian Asian men	Indian/South Asian	2554	2240	4794
19936222	Table S4	rs174546	11	61802358		(FADS1)	9.8e-11	HDL cholesterol large lipoprotein fraction concentration in fasting sample	Lipid level measurements, in plasma	17296 European ancestry samples	Up to 7423 EA samples, Up to 2049 (unspecified) samples	European/Unspecified	17296	9472	26768
20686565	FullScan	rs174546	11	61802358		(FADS1)	1.8e-21	LDL cholesterol	Lipid level measurements	Up to 100184 EA individuals	9705 South Asians, 15046 East Asians, 8061 African Americans, 7063 Europeans	Mixed	100184	39875	140059
21347282	Table S10	rs174546	11	61802358		(FADS1)	1e-07	LDL cholesterol	Coronary heart disease and related risk factors (LDL cholesterol, HDL cholesterol, hypertension, smoking, T2D)	8090 African American individuals	8849 African American or African-Caribbean individuals	African	8090	8849	16939
19060910	Table 2	rs174546	11	61802358		(FADS1)	2.2e-08	LDL cholesterol (mmol/l)	Lipid level measurements	4763 EA (Finnish) individuals		European	4763	0	4763
21829377	Table S1a	rs174546	11	61802358		(FADS1)	1.7e-63	Plasma alpha-linolenic acid levels	Long chain n-3 polyunsaturated fatty acid levels, in plasma	8866 EA individuals		European	8866	0	8866
21829377	Table S1c	rs174546	11	61802358		(FADS1)	2.5e-153	Plasma docosapentaenoic acid levels	Long chain n-3 polyunsaturated fatty acid levels, in plasma	8866 EA individuals		European	8866	0	8866
21829377	Table S1b	rs174546	11	61802358		(FADS1)	2.7e-57	Plasma eicosapentaenoic acid levels	Long chain n-3 polyunsaturated fatty acid levels, in plasma	8866 EA individuals		European	8866	0	8866
20639392	Table S2	rs174546	11	61802358		(FADS1)	9.8e-10	RR interval	Resting heart rate	38991 EA individuals		European	38991	0	38991
20686565	FullScan	rs174546	11	61802358		(FADS1)	2.9e-22	Total cholesterol	Lipid level measurements	Up to 100184 EA individuals	9705 South Asians, 15046 East Asians, 8061 African Americans, 7063 Europeans	Mixed	100184	39875	140059
20686565	Table S19	rs174546	11	61802358		(FADS1)	4.1e-25	Triglycerides	Lipid level measurements	Up to 100184 EA individuals	9705 South Asians, 15046 East Asians, 8061 African Americans, 7063 Europeans	Mixed	100184	39875	140059
19060906	FullScan	rs174546	11	61802358		(FADS1)	5.5e-07	Triglycerides	Lipid level measurements	19840 EA individuals	Up to 20623 EA individuals	European	19840	20623	40463
22960237	Table 4	rs174547	11	61803311		(FADS1)	1.6e-07	Compressive strength index and appendicular lean mass	Compressive strength index (CSI) and appendicular lean mass (ALM)	825 Chinese ancestry females, 802 Chinese ancestry males	1,059 European ancestry males, 2,227 European ancestry females	Mixed	1627	3286	4913
20081858	FullData	rs174547	11	61803311		(FADS1)	1.7e-08	Fasting blood glucose	Glucose homeostasis traits (fasting glucose, fasting insulin, HOMA-B, HOMA-IR)	Up to 46186 EA individuals	up to 76558 EA individuals	European	46186	76558	122744
20686565	Table S5	rs174547	11	61803311		(FADS1)	1e-21	HDL cholesterol	Lipid level measurements	Up to 100184 EA individuals	9705 South Asians, 15046 East Asians, 8061 African Americans, 7063 Europeans	Mixed	100184	39875	140059
21347282	Table S10	rs174547	11	61803311		(FADS1)	2e-12	HDL cholesterol	Coronary heart disease and related risk factors (LDL cholesterol, HDL cholesterol, hypertension, smoking, T2D)	8090 African American individuals	8849 African American or African-Caribbean individuals	African	8090	8849	16939
19060906	Table 2	rs174547	11	61803311		(FADS1)	2e-12	HDL cholesterol	Lipid level measurements	19840 EA individuals	Up to 20623 EA individuals	European	19840	20623	40463
20686565	Table S5	rs174547	11	61803311		(FADS1)	1e-19	LDL cholesterol	Lipid level measurements	Up to 100184 EA individuals	9705 South Asians, 15046 East Asians, 8061 African Americans, 7063 Europeans	Mixed	100184	39875	140059
21829377	Table 2	rs174547	11	61803311		(FADS1)	7e-84	Plasma alpha-linolenic acid levels	Long chain n-3 polyunsaturated fatty acid levels, in plasma	8866 EA individuals		European	8866	0	8866
21829377	Table S1c	rs174547	11	61803311		(FADS1)	3.8e-154	Plasma docosapentaenoic acid levels	Long chain n-3 polyunsaturated fatty acid levels, in plasma	8866 EA individuals		European	8866	0	8866
21829377	Table S1b	rs174547	11	61803311		(FADS1)	1.8e-57	Plasma eicosapentaenoic acid levels	Long chain n-3 polyunsaturated fatty acid levels, in plasma	8866 EA individuals		European	8866	0	8866
20639392	Table 2	rs174547	11	61803311		(FADS1)	8.2e-10	RR interval	Resting heart rate	38991 EA individuals		European	38991	0	38991
20686565	Table S5	rs174547	11	61803311		(FADS1)	2e-20	Total cholesterol	Lipid level measurements	Up to 100184 EA individuals	9705 South Asians, 15046 East Asians, 8061 African Americans, 7063 Europeans	Mixed	100184	39875	140059
20686565	FullScan	rs174547	11	61803311		(FADS1)	6e-23	Triglycerides	Lipid level measurements	Up to 100184 EA individuals	9705 South Asians, 15046 East Asians, 8061 African Americans, 7063 Europeans	Mixed	100184	39875	140059
19060906	Table S6	rs174547	11	61803311		(FADS1)	1.7e-15	Triglycerides	Lipid level measurements	19840 EA individuals	Up to 20623 EA individuals	European	19840	20623	40463
23303382	Table2	rs174548	11	61803876		(FADS1)	3.5e-08	Albumin/globulin ratio	Albumin:globin ratio, serum	4,637 East Asian ancestry individuals	4,205 East Asian ancestry individuals	Asian	4637	4295	8932
20081858	FullData	rs174548	11	61803876		(FADS1)	5.3e-09	Fasting blood glucose	Glucose homeostasis traits (fasting glucose, fasting insulin, HOMA-B, HOMA-IR)	Up to 46186 EA individuals	up to 76558 EA individuals	European	46186	76558	122744
23303382	Table2	rs174548	11	61803876		(FADS1)	1.4e-08	Globulins	Albumin:globin ratio, serum	4,637 East Asian ancestry individuals	4,205 East Asian ancestry individuals	Asian	4637	4295	8932
20686565	FullScan	rs174548	11	61803876		(FADS1)	3.5e-20	HDL cholesterol	Lipid level measurements	Up to 100184 EA individuals	9705 South Asians, 15046 East Asians, 8061 African Americans, 7063 Europeans	Mixed	100184	39875	140059
23063622	TableS2	rs174548	11	61803876		(FADS1)	6.3e-15	HDL cholesterol	Lipid level measurements	66,240 individuals	25,282 individuals	European	66240	25282	91522
20864672	Table3	rs174548	11	61803876		(FADS1)	1.2e-12	HDL cholesterol	Lipid level measurements	Up to 17243 EA individuals	Up to 37774 EA individuals, up to 9665 Indian Asian individuals	Mixed	17243	47439	64682
19060906	FullScan	rs174548	11	61803876		(FADS1)	1.1e-08	HDL cholesterol	Lipid level measurements	19840 EA individuals	Up to 20623 EA individuals	European	19840	20623	40463
23063622	TableS5	rs174548	11	61803876		(FADS1)	2.1e-10	HDL cholesterol (female)	Lipid level measurements	66,240 individuals	25,282 individuals	European	66240	25282	91522
20686565	FullScan	rs174548	11	61803876		(FADS1)	8.6e-20	LDL cholesterol	Lipid level measurements	Up to 100184 EA individuals	9705 South Asians, 15046 East Asians, 8061 African Americans, 7063 Europeans	Mixed	100184	39875	140059
23063622	TableS2	rs174548	11	61803876		(FADS1)	6.6e-08	LDL cholesterol	Lipid level measurements	66,240 individuals	25,282 individuals	European	66240	25282	91522
21725308	Table S3	rs174548	11	61803876		(FADS1)	1.7e-07	Lung cancer	Lung cancer	2331 Chinese cases, 3077 Chinese controls	6313 Chinese cases, 6409 Chinese controls	Asian	5408	12722	18130
21829377	Table 3	rs174548	11	61803876		(FADS1)	8e-59	Plasma alpha-linolenic acid levels	Long chain n-3 polyunsaturated fatty acid levels, in plasma	8866 EA individuals		European	8866	0	8866
21829377	Table 3	rs174548	11	61803876		(FADS1)	3e-138	Plasma docosapentaenoic acid levels	Long chain n-3 polyunsaturated fatty acid levels, in plasma	8866 EA individuals		European	8866	0	8866
21829377	Table S1b	rs174548	11	61803876		(FADS1)	7.9e-53	Plasma eicosapentaenoic acid levels	Long chain n-3 polyunsaturated fatty acid levels, in plasma	8866 EA individuals		European	8866	0	8866
20639392	Table S2	rs174548	11	61803876		(FADS1)	2.8e-09	RR interval	Resting heart rate	38991 EA individuals		European	38991	0	38991
20686565	FullScan	rs174548	11	61803876		(FADS1)	3.8e-20	Total cholesterol	Lipid level measurements	Up to 100184 EA individuals	9705 South Asians, 15046 East Asians, 8061 African Americans, 7063 Europeans	Mixed	100184	39875	140059
23063622	TableS3	rs174548	11	61803876		(FADS1)	8.3e-09	Total cholesterol	Lipid level measurements	66,240 individuals	25,282 individuals	European	66240	25282	91522
20686565	FullScan	rs174548	11	61803876		(FADS1)	3.4e-23	Triglycerides	Lipid level measurements	Up to 100184 EA individuals	9705 South Asians, 15046 East Asians, 8061 African Americans, 7063 Europeans	Mixed	100184	39875	140059
23063622	TableS2	rs174548	11	61803876		(FADS1)	8.4e-15	Triglycerides	Lipid level measurements	66,240 individuals	25,282 individuals	European	66240	25282	91522
20864672	Table3	rs174548	11	61803876		(FADS1)	4.5e-14	Triglycerides	Lipid level measurements	Up to 17243 EA individuals	Up to 37774 EA individuals, up to 9665 Indian Asian individuals	Mixed	17243	47439	64682
22001757	Table S11	rs174549	11	61803910		(FADS1)	5.9e-08	Alkaline phosphatase (ALP) in plasma	Liver enzyme concentrations (alanine aminotransaminase, alkaline phosphatase, gamme-glutamyl transferase), in plasma	Up to 52350 EA individuals, up to 8739 Indian Asian individuals		Mixed	61089	0	61089
22960237	Table 6	rs174549	11	61803910		(FADS1)	7.7e-07	Compressive strength index and appendicular lean mass (males)	Compressive strength index (CSI) and appendicular lean mass (ALM)	825 Chinese ancestry females, 802 Chinese ancestry males	1,059 European ancestry males, 2,227 European ancestry females	Mixed	1627	3286	4913
20081858	FullData	rs174549	11	61803910		(FADS1)	4e-09	Fasting blood glucose	Glucose homeostasis traits (fasting glucose, fasting insulin, HOMA-B, HOMA-IR)	Up to 46186 EA individuals	up to 76558 EA individuals	European	46186	76558	122744
20686565	FullScan	rs174549	11	61803910		(FADS1)	2.1e-20	HDL cholesterol	Lipid level measurements	Up to 100184 EA individuals	9705 South Asians, 15046 East Asians, 8061 African Americans, 7063 Europeans	Mixed	100184	39875	140059
19060906	FullScan	rs174549	11	61803910		(FADS1)	1.6e-08	HDL cholesterol	Lipid level measurements	19840 EA individuals	Up to 20623 EA individuals	European	19840	20623	40463
23583979	Table1	rs174549	11	61803910		(FADS1)	1.4e-22	Heart rate	Heart rate	85,787 European ancestry individuals, 6,568 Indian Asian ancestry indiviudals	88,823 European ancestry individuals	Mixed	92355	88823	181178
23583979	TableS4	rs174549	11	61803910		(FADS1)	2.8e-09	Heart rate (with additional exclusion of MI, HF, Afib, Heart block, heart rate altering medications, extremes of HR)	Heart rate	85,787 European ancestry individuals, 6,568 Indian Asian ancestry indiviudals	88,823 European ancestry individuals	Mixed	92355	88823	181178
23583979	TableS4	rs174549	11	61803910		(FADS1)	6.1e-10	Heart rate in non-diabetics (T2D)	Heart rate	85,787 European ancestry individuals, 6,568 Indian Asian ancestry indiviudals	88,823 European ancestry individuals	Mixed	92355	88823	181178
23583979	TableS4	rs174549	11	61803910		(FADS1)	2.3e-08	Heart rate in non-diabetics (T2D) (with additional exclusion of MI, HF, Afib, Heart block, heart rate altering medications, extremes of HR)	Heart rate	85,787 European ancestry individuals, 6,568 Indian Asian ancestry indiviudals	88,823 European ancestry individuals	Mixed	92355	88823	181178
23583979	TableS4	rs174549	11	61803910		(FADS1)	1.9e-10	Heart rate in non-hypertensives	Heart rate	85,787 European ancestry individuals, 6,568 Indian Asian ancestry indiviudals	88,823 European ancestry individuals	Mixed	92355	88823	181178
23583979	TableS4	rs174549	11	61803910		(FADS1)	5e-09	Heart rate in non-hypertensives (with additional exclusion of MI, HF, Afib, Heart block, heart rate altering medications, extremes of HR)	Heart rate	85,787 European ancestry individuals, 6,568 Indian Asian ancestry indiviudals	88,823 European ancestry individuals	Mixed	92355	88823	181178
23583979	TableS4	rs174549	11	61803910		(FADS1)	1.2e-09	Heart rate in non-obese, non-cancer and non-kidney stone individuals	Heart rate	85,787 European ancestry individuals, 6,568 Indian Asian ancestry indiviudals	88,823 European ancestry individuals	Mixed	92355	88823	181178
23583979	TableS4	rs174549	11	61803910		(FADS1)	1.6e-08	Heart rate in non-obese, non-cancer and non-kidney stone individuals (with additional exclusion of MI, HF, Afib, Heart block, heart rate altering medications, extremes of HR)	Heart rate	85,787 European ancestry individuals, 6,568 Indian Asian ancestry indiviudals	88,823 European ancestry individuals	Mixed	92355	88823	181178
23583979	TableS4	rs174549	11	61803910		(FADS1)	1.5e-08	Heart rate with age>12	Heart rate	85,787 European ancestry individuals, 6,568 Indian Asian ancestry indiviudals	88,823 European ancestry individuals	Mixed	92355	88823	181178
23583979	TableS4	rs174549	11	61803910		(FADS1)	1.1e-07	Heart rate with age>12 (with additional exclusion of MI, HF, Afib, Heart block, heart rate altering medications, extremes of HR)	Heart rate	85,787 European ancestry individuals, 6,568 Indian Asian ancestry indiviudals	88,823 European ancestry individuals	Mixed	92355	88823	181178
20686565	FullScan	rs174549	11	61803910		(FADS1)	5.3e-20	LDL cholesterol	Lipid level measurements	Up to 100184 EA individuals	9705 South Asians, 15046 East Asians, 8061 African Americans, 7063 Europeans	Mixed	100184	39875	140059
21725308	Table S4	rs174549	11	61803910		(FADS1)	7.6e-13	Lung cancer	Lung cancer	2331 Chinese cases, 3077 Chinese controls	6313 Chinese cases, 6409 Chinese controls	Asian	5408	12722	18130
21829377	Table S1a	rs174549	11	61803910		(FADS1)	1.9e-58	Plasma alpha-linolenic acid levels	Long chain n-3 polyunsaturated fatty acid levels, in plasma	8866 EA individuals		European	8866	0	8866
21829377	Table S1c	rs174549	11	61803910		(FADS1)	1.3e-139	Plasma docosapentaenoic acid levels	Long chain n-3 polyunsaturated fatty acid levels, in plasma	8866 EA individuals		European	8866	0	8866
21829377	Table S1b	rs174549	11	61803910		(FADS1)	5.3e-53	Plasma eicosapentaenoic acid levels	Long chain n-3 polyunsaturated fatty acid levels, in plasma	8866 EA individuals		European	8866	0	8866
23583979	Table2	rs174549	11	61803910		(FADS1)	4.3e-08	QT interval	Heart rate	85,787 European ancestry individuals, 6,568 Indian Asian ancestry indiviudals	88,823 European ancestry individuals	Mixed	92355	88823	181178
20639392	Table S2	rs174549	11	61803910		(FADS1)	2.7e-09	RR interval	Resting heart rate	38991 EA individuals		European	38991	0	38991
20686565	FullScan	rs174549	11	61803910		(FADS1)	2e-20	Total cholesterol	Lipid level measurements	Up to 100184 EA individuals	9705 South Asians, 15046 East Asians, 8061 African Americans, 7063 Europeans	Mixed	100184	39875	140059
20686565	FullScan	rs174549	11	61803910		(FADS1)	3.3e-23	Triglycerides	Lipid level measurements	Up to 100184 EA individuals	9705 South Asians, 15046 East Asians, 8061 African Americans, 7063 Europeans	Mixed	100184	39875	140059
22885924	Table S2e	rs174550	11	61804006		(FADS1)	1.3e-17	Fasting blood glucose	Fasting glucose and insulin, and response to glucose in plasma	Up to 133,010 individuals		European	133010	0	133010
20081858	Table 1	rs174550	11	61804006		(FADS1)	1.7e-15	Fasting blood glucose	Glucose homeostasis traits (fasting glucose, fasting insulin, HOMA-B, HOMA-IR)	Up to 46186 EA individuals	up to 76558 EA individuals	European	46186	76558	122744
22581228	Table S2	rs174550	11	61804006		(FADS1)	2.4e-10	Fasting blood glucose	Fasting glycemic traits and insulin resistance	Up to 58,074 European ancestry individuals	Up tp 38,422 European ancestry individuals	European	58074	38422	96496
21909109	TableS5d	rs174550	11	61804006		(FADS1)	6.7e-07	Fasting blood glucose	Metabolic traits (triglycerides, HDL cholesterol, LDL cholesterol, fasting plasma glucose, albumin, blood urea nitrogen, gamma-glutaryl transpeptidase, alanine aminotransferase, aspartate aminotransferase)	12545 Korean individuals	Up to 30395 East Asian ancestry individuals	Asian	12545	30395	42940
22581228	Table S2	rs174550	11	61804006		(FADS1)	3.4e-11	Fasting blood glucose in low BMI subjects	Fasting glycemic traits and insulin resistance	Up to 58,074 European ancestry individuals	Up tp 38,422 European ancestry individuals	European	58074	38422	96496
20686565	FullScan	rs174550	11	61804006		(FADS1)	4.8e-22	HDL cholesterol	Lipid level measurements	Up to 100184 EA individuals	9705 South Asians, 15046 East Asians, 8061 African Americans, 7063 Europeans	Mixed	100184	39875	140059
19060906	FullScan	rs174550	11	61804006		(FADS1)	1.7e-09	HDL cholesterol	Lipid level measurements	19840 EA individuals	Up to 20623 EA individuals	European	19840	20623	40463
20081858	Table 1	rs174550	11	61804006		(FADS1)	5.2e-13	HOMA-B	Glucose homeostasis traits (fasting glucose, fasting insulin, HOMA-B, HOMA-IR)	Up to 46186 EA individuals	up to 76558 EA individuals	European	46186	76558	122744
20686565	FullScan	rs174550	11	61804006		(FADS1)	1.2e-21	LDL cholesterol	Lipid level measurements	Up to 100184 EA individuals	9705 South Asians, 15046 East Asians, 8061 African Americans, 7063 Europeans	Mixed	100184	39875	140059
21829377	Table S1a	rs174550	11	61804006		(FADS1)	5.6e-64	Plasma alpha-linolenic acid levels	Long chain n-3 polyunsaturated fatty acid levels, in plasma	8866 EA individuals		European	8866	0	8866
21829377	Table S1c	rs174550	11	61804006		(FADS1)	1.7e-153	Plasma docosapentaenoic acid levels	Long chain n-3 polyunsaturated fatty acid levels, in plasma	8866 EA individuals		European	8866	0	8866
21829377	Table S1b	rs174550	11	61804006		(FADS1)	1.1e-57	Plasma eicosapentaenoic acid levels	Long chain n-3 polyunsaturated fatty acid levels, in plasma	8866 EA individuals		European	8866	0	8866
20639392	Table S2	rs174550	11	61804006		(FADS1)	1.3e-09	RR interval	Resting heart rate	38991 EA individuals		European	38991	0	38991
20686565	Table S19	rs174550	11	61804006		(FADS1)	2e-23	Total cholesterol	Lipid level measurements	Up to 100184 EA individuals	9705 South Asians, 15046 East Asians, 8061 African Americans, 7063 Europeans	Mixed	100184	39875	140059
20686565	FullScan	rs174550	11	61804006		(FADS1)	1.2e-23	Triglycerides	Lipid level measurements	Up to 100184 EA individuals	9705 South Asians, 15046 East Asians, 8061 African Americans, 7063 Europeans	Mixed	100184	39875	140059
19060906	FullScan	rs174550	11	61804006		(FADS1)	3.7e-07	Triglycerides	Lipid level measurements	19840 EA individuals	Up to 20623 EA individuals	European	19840	20623	40463
20081858	FullData	rs174555	11	61812288		(FADS1)	3.8e-09	Fasting blood glucose	Glucose homeostasis traits (fasting glucose, fasting insulin, HOMA-B, HOMA-IR)	Up to 46186 EA individuals	up to 76558 EA individuals	European	46186	76558	122744
20686565	FullScan	rs174555	11	61812288		(FADS1)	4e-20	HDL cholesterol	Lipid level measurements	Up to 100184 EA individuals	9705 South Asians, 15046 East Asians, 8061 African Americans, 7063 Europeans	Mixed	100184	39875	140059
19060906	FullScan	rs174555	11	61812288		(FADS1)	1.5e-08	HDL cholesterol	Lipid level measurements	19840 EA individuals	Up to 20623 EA individuals	European	19840	20623	40463
20686565	FullScan	rs174555	11	61812288		(FADS1)	5.8e-20	LDL cholesterol	Lipid level measurements	Up to 100184 EA individuals	9705 South Asians, 15046 East Asians, 8061 African Americans, 7063 Europeans	Mixed	100184	39875	140059
21829377	Table S1a	rs174555	11	61812288		(FADS1)	4.9e-58	Plasma alpha-linolenic acid levels	Long chain n-3 polyunsaturated fatty acid levels, in plasma	8866 EA individuals		European	8866	0	8866
21829377	Table S1c	rs174555	11	61812288		(FADS1)	8.8e-139	Plasma docosapentaenoic acid levels	Long chain n-3 polyunsaturated fatty acid levels, in plasma	8866 EA individuals		European	8866	0	8866
21829377	Table S1b	rs174555	11	61812288		(FADS1)	2.1e-53	Plasma eicosapentaenoic acid levels	Long chain n-3 polyunsaturated fatty acid levels, in plasma	8866 EA individuals		European	8866	0	8866
20639392	Table S2	rs174555	11	61812288		(FADS1)	4.6e-09	RR interval	Resting heart rate	38991 EA individuals		European	38991	0	38991
20686565	FullScan	rs174555	11	61812288		(FADS1)	2.2e-20	Total cholesterol	Lipid level measurements	Up to 100184 EA individuals	9705 South Asians, 15046 East Asians, 8061 African Americans, 7063 Europeans	Mixed	100184	39875	140059
20686565	FullScan	rs174555	11	61812288		(FADS1)	8e-23	Triglycerides	Lipid level measurements	Up to 100184 EA individuals	9705 South Asians, 15046 East Asians, 8061 African Americans, 7063 Europeans	Mixed	100184	39875	140059
19148276	Table S1	rs174556	11	61813163		(FADS1)	1.6e-09	Eicosadienoic acid	Polyunsaturated fatty acid levels, in plasma	1210 Italian individuals	1076 EA individuals	European	1210	1076	2286
20081858	FullData	rs174556	11	61813163		(FADS1)	6.7e-09	Fasting blood glucose	Glucose homeostasis traits (fasting glucose, fasting insulin, HOMA-B, HOMA-IR)	Up to 46186 EA individuals	up to 76558 EA individuals	European	46186	76558	122744
20686565	FullScan	rs174556	11	61813163		(FADS1)	5.6e-20	HDL cholesterol	Lipid level measurements	Up to 100184 EA individuals	9705 South Asians, 15046 East Asians, 8061 African Americans, 7063 Europeans	Mixed	100184	39875	140059
19060906	FullScan	rs174556	11	61813163		(FADS1)	1.3e-08	HDL cholesterol	Lipid level measurements	19840 EA individuals	Up to 20623 EA individuals	European	19840	20623	40463
20686565	FullScan	rs174556	11	61813163		(FADS1)	6.7e-20	LDL cholesterol	Lipid level measurements	Up to 100184 EA individuals	9705 South Asians, 15046 East Asians, 8061 African Americans, 7063 Europeans	Mixed	100184	39875	140059
19060910	Table 2	rs174556	11	61813163		(FADS1)	6.4e-08	LDL cholesterol (mmol/l)	Lipid level measurements	4763 EA (Finnish) individuals		European	4763	0	4763
21829377	Table S1a	rs174556	11	61813163		(FADS1)	4.6e-57	Plasma alpha-linolenic acid levels	Long chain n-3 polyunsaturated fatty acid levels, in plasma	8866 EA individuals		European	8866	0	8866
21829377	Table S1c	rs174556	11	61813163		(FADS1)	1e-138	Plasma docosapentaenoic acid levels	Long chain n-3 polyunsaturated fatty acid levels, in plasma	8866 EA individuals		European	8866	0	8866
21829377	Table S1b	rs174556	11	61813163		(FADS1)	6.8e-55	Plasma eicosapentaenoic acid levels	Long chain n-3 polyunsaturated fatty acid levels, in plasma	8866 EA individuals		European	8866	0	8866
20639392	Table S2	rs174556	11	61813163		(FADS1)	5.9e-09	RR interval	Resting heart rate	38991 EA individuals		European	38991	0	38991
20686565	FullScan	rs174556	11	61813163		(FADS1)	2.8e-20	Total cholesterol	Lipid level measurements	Up to 100184 EA individuals	9705 South Asians, 15046 East Asians, 8061 African Americans, 7063 Europeans	Mixed	100184	39875	140059
20686565	FullScan	rs174556	11	61813163		(FADS1)	5.4e-23	Triglycerides	Lipid level measurements	Up to 100184 EA individuals	9705 South Asians, 15046 East Asians, 8061 African Americans, 7063 Europeans	Mixed	100184	39875	140059
20686565	FullScan	rs968567	11	61828092			3.9e-07	LDL cholesterol	Lipid level measurements	Up to 100184 EA individuals	9705 South Asians, 15046 East Asians, 8061 African Americans, 7063 Europeans	Mixed	100184	39875	140059
21829377	Table S1a	rs968567	11	61828092			4.4e-14	Plasma alpha-linolenic acid levels	Long chain n-3 polyunsaturated fatty acid levels, in plasma	8866 EA individuals		European	8866	0	8866
21829377	Table S1c	rs968567	11	61828092			6.2e-51	Plasma docosapentaenoic acid levels	Long chain n-3 polyunsaturated fatty acid levels, in plasma	8866 EA individuals		European	8866	0	8866
21829377	Table S1b	rs968567	11	61828092			3.8e-21	Plasma eicosapentaenoic acid levels	Long chain n-3 polyunsaturated fatty acid levels, in plasma	8866 EA individuals		European	8866	0	8866
19503088	Table S2	rs968567	11	61828092			7.5e-07	Rheumatoid arthritis	Rheumatoid arthritis	2418 EA cases, 4504 controls	2604 EA cases, 2882 controls	European	6922	5486	12408
20686565	FullScan	rs968567	11	61828092			5.4e-07	Total cholesterol	Lipid level measurements	Up to 100184 EA individuals	9705 South Asians, 15046 East Asians, 8061 African Americans, 7063 Europeans	Mixed	100184	39875	140059
20686565	FullScan	rs968567	11	61828092			5e-07	Triglycerides	Lipid level measurements	Up to 100184 EA individuals	9705 South Asians, 15046 East Asians, 8061 African Americans, 7063 Europeans	Mixed	100184	39875	140059
20686565	FullScan	rs174570	11	61829740		(FADS2)	1.8e-14	HDL cholesterol	Lipid level measurements	Up to 100184 EA individuals	9705 South Asians, 15046 East Asians, 8061 African Americans, 7063 Europeans	Mixed	100184	39875	140059
23063622	TableS2	rs174570	11	61829740		(FADS2)	2.7e-09	HDL cholesterol	Lipid level measurements	66,240 individuals	25,282 individuals	European	66240	25282	91522
20686565	FullScan	rs174570	11	61829740		(FADS2)	2.9e-13	LDL cholesterol	Lipid level measurements	Up to 100184 EA individuals	9705 South Asians, 15046 East Asians, 8061 African Americans, 7063 Europeans	Mixed	100184	39875	140059
21347282	Table S10	rs174570	11	61829740		(FADS2)	4e-13	LDL cholesterol	Coronary heart disease and related risk factors (LDL cholesterol, HDL cholesterol, hypertension, smoking, T2D)	8090 African American individuals	8849 African American or African-Caribbean individuals	African	8090	8849	16939
19060911	Table S1	rs174570	11	61829740		(FADS2)	4.4e-13	LDL cholesterol	Lipid level measurements	22562 European individuals		European	22562	0	22562
21725308	Table S3	rs174570	11	61829740		(FADS2)	8.1e-07	Lung cancer	Lung cancer	2331 Chinese cases, 3077 Chinese controls	6313 Chinese cases, 6409 Chinese controls	Asian	5408	12722	18130
21829377	Table S1a	rs174570	11	61829740		(FADS2)	9e-34	Plasma alpha-linolenic acid levels	Long chain n-3 polyunsaturated fatty acid levels, in plasma	8866 EA individuals		European	8866	0	8866
21829377	Table S1c	rs174570	11	61829740		(FADS2)	8.1e-60	Plasma docosapentaenoic acid levels	Long chain n-3 polyunsaturated fatty acid levels, in plasma	8866 EA individuals		European	8866	0	8866
21829377	Table S1b	rs174570	11	61829740		(FADS2)	3.5e-35	Plasma eicosapentaenoic acid levels	Long chain n-3 polyunsaturated fatty acid levels, in plasma	8866 EA individuals		European	8866	0	8866
20686565	FullScan	rs174570	11	61829740		(FADS2)	7.9e-15	Total cholesterol	Lipid level measurements	Up to 100184 EA individuals	9705 South Asians, 15046 East Asians, 8061 African Americans, 7063 Europeans	Mixed	100184	39875	140059
19060911	Table S1	rs174570	11	61829740		(FADS2)	1.5e-10	Total cholesterol	Lipid level measurements	22562 European individuals		European	22562	0	22562
23063622	TableS2	rs174570	11	61829740		(FADS2)	3.7e-07	Total cholesterol	Lipid level measurements	66,240 individuals	25,282 individuals	European	66240	25282	91522
20686565	FullScan	rs174570	11	61829740		(FADS2)	5.9e-10	Triglycerides	Lipid level measurements	Up to 100184 EA individuals	9705 South Asians, 15046 East Asians, 8061 African Americans, 7063 Europeans	Mixed	100184	39875	140059
23063622	TableS3	rs174570	11	61829740		(FADS2)	2.8e-07	Triglycerides	Lipid level measurements	66,240 individuals	25,282 individuals	European	66240	25282	91522
20081858	FullData	rs1535	11	61830500		(FADS2)	2.5e-08	Fasting blood glucose	Glucose homeostasis traits (fasting glucose, fasting insulin, HOMA-B, HOMA-IR)	Up to 46186 EA individuals	up to 76558 EA individuals	European	46186	76558	122744
20686565	FullScan	rs1535	11	61830500		(FADS2)	1.4e-21	HDL cholesterol	Lipid level measurements	Up to 100184 EA individuals	9705 South Asians, 15046 East Asians, 8061 African Americans, 7063 Europeans	Mixed	100184	39875	140059
23063622	TableS2	rs1535	11	61830500		(FADS2)	1.8e-15	HDL cholesterol	Lipid level measurements	66,240 individuals	25,282 individuals	European	66240	25282	91522
19060906	FullScan	rs1535	11	61830500		(FADS2)	4.7e-09	HDL cholesterol	Lipid level measurements	19840 EA individuals	Up to 20623 EA individuals	European	19840	20623	40463
22629316	Table 1	rs1535	11	61830500		(FADS2)	5.3e-09	HDL cholesterol	Lipid level measurements	32160 EA individuals and 12797 African-American individuals		Mixed	44957	0	44957
20694148	Table S1	rs1535	11	61830500		(FADS2)	4e-07	HDL cholesterol	Metabolic syndrome (HDL cholesterol, plasma glucose, T2D, waist to hip ratio, diastolic blood pressure)	2554 Indian Asian men	2240 Indian Asian men	Indian/South Asian	2554	2240	4794
22629316	Table S10	rs1535	11	61830500		(FADS2)	7.6e-07	HDL cholesterol (female)	Lipid level measurements	32160 EA individuals and 12797 African-American individuals		Mixed	44957	0	44957
20694148	Table 2	rs1535	11	61830500		(FADS2)	6.5e-07	HDL cholesterol (Log HDL-C)	Metabolic syndrome (HDL cholesterol, plasma glucose, T2D, waist to hip ratio, diastolic blood pressure)	2554 Indian Asian men	2240 Indian Asian men	Indian/South Asian	2554	2240	4794
19936222	Table S1	rs1535	11	61830500		(FADS2)	3.5e-12	HDL cholesterol mean size lipoprotein fraction concentration	Lipid level measurements, in plasma	17296 European ancestry samples	Up to 7423 EA samples, Up to 2049 (unspecified) samples	European/Unspecified	17296	9472	26768
19936222	Table S1	rs1535	11	61830500		(FADS2)	1e-08	HDL cholesterol mean size lipoprotein fraction concentration in fasting sample	Lipid level measurements, in plasma	17296 European ancestry samples	Up to 7423 EA samples, Up to 2049 (unspecified) samples	European/Unspecified	17296	9472	26768
20686565	FullScan	rs1535	11	61830500		(FADS2)	2e-21	LDL cholesterol	Lipid level measurements	Up to 100184 EA individuals	9705 South Asians, 15046 East Asians, 8061 African Americans, 7063 Europeans	Mixed	100184	39875	140059
23063622	TableS2	rs1535	11	61830500		(FADS2)	2.1e-10	LDL cholesterol	Lipid level measurements	66,240 individuals	25,282 individuals	European	66240	25282	91522
19060910	Table 2	rs1535	11	61830500		(FADS2)	6.8e-08	LDL cholesterol (mmol/l)	Lipid level measurements	4763 EA (Finnish) individuals		European	4763	0	4763
19936222	Table S1	rs1535	11	61830500		(FADS2)	1e-09	LDL cholesterol large lipoprotein fraction concentration	Lipid level measurements, in plasma	17296 European ancestry samples	Up to 7423 EA samples, Up to 2049 (unspecified) samples	European/Unspecified	17296	9472	26768
19936222	Table S4	rs1535	11	61830500		(FADS2)	4.3e-08	LDL cholesterol large lipoprotein fraction concentration in fasting sample	Lipid level measurements, in plasma	17296 European ancestry samples	Up to 7423 EA samples, Up to 2049 (unspecified) samples	European/Unspecified	17296	9472	26768
21829377	Table S1a	rs1535	11	61830500		(FADS2)	3e-63	Plasma alpha-linolenic acid levels	Long chain n-3 polyunsaturated fatty acid levels, in plasma	8866 EA individuals		European	8866	0	8866
21829377	Table S1c	rs1535	11	61830500		(FADS2)	2.5e-152	Plasma docosapentaenoic acid levels	Long chain n-3 polyunsaturated fatty acid levels, in plasma	8866 EA individuals		European	8866	0	8866
21829377	Table S1b	rs1535	11	61830500		(FADS2)	6.5e-55	Plasma eicosapentaenoic acid levels	Long chain n-3 polyunsaturated fatty acid levels, in plasma	8866 EA individuals		European	8866	0	8866
20639392	Table S2	rs1535	11	61830500		(FADS2)	2.7e-09	RR interval	Resting heart rate	38991 EA individuals		European	38991	0	38991
20686565	Table S5	rs1535	11	61830500		(FADS2)	4e-22	Total cholesterol	Lipid level measurements	Up to 100184 EA individuals	9705 South Asians, 15046 East Asians, 8061 African Americans, 7063 Europeans	Mixed	100184	39875	140059
23063622	TableS3	rs1535	11	61830500		(FADS2)	1.8e-10	Total cholesterol	Lipid level measurements	66,240 individuals	25,282 individuals	European	66240	25282	91522
20686565	Table S5	rs1535	11	61830500		(FADS2)	5e-23	Triglycerides	Lipid level measurements	Up to 100184 EA individuals	9705 South Asians, 15046 East Asians, 8061 African Americans, 7063 Europeans	Mixed	100184	39875	140059
23063622	TableS2	rs1535	11	61830500		(FADS2)	1.7e-15	Triglycerides	Lipid level measurements	66,240 individuals	25,282 individuals	European	66240	25282	91522
20686565	FullScan	rs174574	11	61832870		(FADS2)	2.7e-09	HDL cholesterol	Lipid level measurements	Up to 100184 EA individuals	9705 South Asians, 15046 East Asians, 8061 African Americans, 7063 Europeans	Mixed	100184	39875	140059
20686565	FullScan	rs174574	11	61832870		(FADS2)	1.1e-08	LDL cholesterol	Lipid level measurements	Up to 100184 EA individuals	9705 South Asians, 15046 East Asians, 8061 African Americans, 7063 Europeans	Mixed	100184	39875	140059
21829377	Table S1a	rs174574	11	61832870		(FADS2)	2.8e-62	Plasma alpha-linolenic acid levels	Long chain n-3 polyunsaturated fatty acid levels, in plasma	8866 EA individuals		European	8866	0	8866
21829377	Table S1c	rs174574	11	61832870		(FADS2)	1.9e-151	Plasma docosapentaenoic acid levels	Long chain n-3 polyunsaturated fatty acid levels, in plasma	8866 EA individuals		European	8866	0	8866
21829377	Table S1b	rs174574	11	61832870		(FADS2)	4e-55	Plasma eicosapentaenoic acid levels	Long chain n-3 polyunsaturated fatty acid levels, in plasma	8866 EA individuals		European	8866	0	8866
[truncated: 854 more rows]
